# Supplementary material for: Genome-Wide Association Study Reveals a Genomic Region Associated with Mite-Recruitment Phenotypes in the Domesticated Grapevine (Vitis vinifera)
Source: Genes (Basel). 2021 Jun 30;12(7):1013. doi: 10.3390/genes12071013 (PMC8307218; doi:10.3390/genes12071013)
Supplement: Supplementary file 1 [file genes-12-01013-s001.zip]

Archive with 4 entries (4 files):
- .DS_Store
- Figures_S1_S2.pdf
- Table_S1_Phenotypic_Data.csv
- Table_S2_GWAS results tables.xlsx
