# Supplementary material for: Genome-Wide Association Study Reveals a Genomic Region Associated with Mite-Recruitment Phenotypes in the Domesticated Grapevine (Vitis vinifera)
Source: Genes (Basel). 2021 Jun 30;12(7):1013. doi: 10.3390/genes12071013 (PMC8307218; doi:10.3390/genes12071013)
Supplement: Supplementary file 1 [file genes-12-01013-s001.zip › Table_S1_Phenotypic_Data.csv]

Location	plant_id	sample_id	CultivarName	Leaf.	Bristles	Hairs	PitDepth	DomatiaRadius	DomatiaDensity
WEO K 10 59	DVIT_408	4560195004_C	Frankenthal	1	0	1	0.2	0.4	3
	DVIT_408	4560195004_C	Frankenthal	2	0	1	-0.2	0.5	5
	DVIT_408	4560195004_C	Frankenthal	3	0	1	0.5	1.5	5
WEO K 08 41	DVIT_587	4560195004_D	Markandi	1	0	0	0.8	0.5	1
	DVIT_587	4560195004_D	Markandi	2	0	0	-0.2	0.4	1
	DVIT_587	4560195004_D	Markandi	3	0	0	-0.5	0.4	1
WEO K 10 29	DVIT_362	4560195004_H	Black_Rose	1	0	0	0	1	3
	DVIT_362	4560195004_H	Black_Rose	2	0	0	0.3	1	5
	DVIT_362	4560195004_H	Black_Rose	3	0	0	0.6	0.5	3
WEO K 07 49	DVIT_541	4560195004_I	Turkish_Grape	1	0	1	0.1	1.4	3
	DVIT_541	4560195004_I	Turkish_Grape	2	0	1	0.5	1.3	3
	DVIT_541	4560195004_I	Turkish_Grape	3	0	1	0.1	1.1	5
WEO K 04 59	DVIT_381	4560195004_J	Citronelle	1	1	0	0.4	0.7	3
	DVIT_381	4560195004_J	Citronelle	2	1	0	0.3	0.5	1
	DVIT_381	4560195004_J	Citronelle	3	1	0	0.7	1	1
WEO K 11 37	DVIT_583	4560195004_K	Kritico	1	0	0	0.3	1	3
	DVIT_583	4560195004_K	Kritico	2	0	0	0.3	1.5	3
	DVIT_583	4560195004_K	Kritico	3	0	0	0.3	1.1	3
WEO K 11 49	DVIT_378	4560195005_D	Chasselas_Tompa	1	1	0	-0.1	0.8	7
	DVIT_378	4560195005_D	Chasselas_Tompa	2	1	0	0.4	0.8	9
	DVIT_378	4560195005_D	Chasselas_Tompa	3	1	0	0.4	0.8	9
WEO K 05 15	DVIT_401	4560195005_E	Exotic	1	0	0	0.1	1.2	3
	DVIT_401	4560195005_E	Exotic	2	0	0	0.1	1.7	3
	DVIT_401	4560195005_E	Exotic	3	0	0	0.4	1.1	3
WEO K 07 57	DVIT_547	4560195005_I	Volta	1	0	0	0.1	1.2	1
	DVIT_547	4560195005_I	Volta	2	0	0	0.9	1	1
	DVIT_547	4560195005_I	Volta	3	0	0	0.3	1	1
WEO K 04 69	DVIT_386	4560195005_J	Damas_Rose	1	0	0	0.4	2	5
	DVIT_386	4560195005_J	Damas_Rose	2	0	0	0.1	1.6	3
	DVIT_386	4560195005_J	Damas_Rose	3	0	0	0.9	0.4	1
WEO K 11 59	DVIT_353	4560195007_F	Bhokari	1	0	0	0.2	0.9	3
	DVIT_353	4560195007_F	Bhokari	2	0	0	0	1.2	5
	DVIT_353	4560195007_F	Bhokari	3	0	0	0.4	0.8	3
WEO K 04 25	DVIT_345	4560195007_I	Aurora	1	0	0	0.5	0.5	3
	DVIT_345	4560195007_I	Aurora	2	0	0	0.1	0.4	1
	DVIT_345	4560195007_I	Aurora	3	0	0	0.5	0.4	1
WEO K 04 11	DVIT_334	4560195008_F	Agadia	1	0	0	0.1	1	3
	DVIT_334	4560195008_F	Agadia	2	0	0	0.8	2	5
	DVIT_334	4560195008_F	Agadia	3	0	0	0.7	2	3
WEO K 01 07	DVIT_338	4560195008_I	Alulu	1	1	1	-0.9	0.9	3
	DVIT_338	4560195008_I	Alulu	2	1	1	0.3	0.5	3
	DVIT_338	4560195008_I	Alulu	3	1	1	0.1	0.3	1
WEO K 01 09	DVIT_342	4560195008_J	Appley_Towers	1	1	1	0.2	0.5	3
	DVIT_342	4560195008_J	Appley_Towers	2	1	1	-0.8	0.9	3
	DVIT_342	4560195008_J	Appley_Towers	3	1	1	-0.5	0.7	3
WEO K 04 05	DVIT_331	4560195009_A	Setzlinge_Dodreliabi	1	1	0	0.2	1	1
	DVIT_331	4560195009_A	Setzlinge_Dodreliabi	2	1	0	0	1	1
	DVIT_331	4560195009_A	Setzlinge_Dodreliabi	3	1	0	0	0.4	1
WEO K 13 11	DVIT_2531	4560195009_H	Torgoon	1	0	0	0.4	0.9	5
	DVIT_2531	4560195009_H	Torgoon	2	0	0	0.3	0.4	3
	DVIT_2531	4560195009_H	Torgoon	3	0	0	0	1	3
WEO K 04 03	DVIT_330	4560195009_J	Noir_Dautomne	1	1	0	0.1	0.4	3
	DVIT_330	4560195009_J	Noir_Dautomne	2	1	0	0.3	0.2	1
	DVIT_330	4560195009_J	Noir_Dautomne	3	1	0	0.3	0.3	1
WEO K 01 06	DVIT_320	4560195009_K	Murma_Isium	1	0	1	0.4	1.2	3
	DVIT_320	4560195009_K	Murma_Isium	2	0	1	0.3	1.2	3
	DVIT_320	4560195009_K	Murma_Isium	3	0	1	0.8	1.1	3
WEO K 16 49	DVIT_0457	4560195010_B	Mathiasz_Y_Ne_number40	1	0	0	0.3	0.4	3
	DVIT_0457	4560195010_B	Mathiasz_Y_Ne_number40	2	0	0	0.3	0.5	1
	DVIT_0457	4560195010_B	Mathiasz_Y_Ne_number40	3	0	0	0.3	0.5	1
WEO K 04 57	DVIT_380	4560195010_C	Cipro_Nero	1	0	0	-0.5	0.9	1
	DVIT_380	4560195010_C	Cipro_Nero	2	0	0	-0.1	1	3
	DVIT_380	4560195010_C	Cipro_Nero	3	0	0	-0.5	1.5	3
WEO K 07 77	DVIT_561	4560195010_D	Itonychi_Lefko	1	0	0	0.3	0.8	1
	DVIT_561	4560195010_D	Itonychi_Lefko	2	0	0	0.2	0.6	1
	DVIT_561	4560195010_D	Itonychi_Lefko	3	0	0	-0.3	1.1	1
WEO K 05 05	DVIT_396	4560195010_G	Emperor	1	1	0	-0.1	0.3	3
	DVIT_396	4560195010_G	Emperor	2	1	0	-0.1	0.8	3
	DVIT_396	4560195010_G	Emperor	3	1	0	-0.3	0.8	3
WEO K 08 05	DVIT_566	4560195010_I	Augustiatico	1	1	0	0.4	1.1	3
	DVIT_566	4560195010_I	Augustiatico	2	1	0	0.4	1.3	3
	DVIT_566	4560195010_I	Augustiatico	3	1	0	-0.2	1.7	5
WEO K 08 01	DVIT_564	4560195010_K	Angelo_Pirovano	1	0	0	-0.1	0.7	1
	DVIT_564	4560195010_K	Angelo_Pirovano	2	0	0	0.5	1.2	1
	DVIT_564	4560195010_K	Angelo_Pirovano	3	0	0	0	0.8	1
WEO K 04 53	DVIT_374	4560195011_C	Chasselas_Musque	1	0	0	0.7	0.8	3
	DVIT_374	4560195011_C	Chasselas_Musque	2	0	0	0.6	0.7	3
	DVIT_374	4560195011_C	Chasselas_Musque	3	0	0	0.2	0.5	1
WEO K 11 29	DVIT_558	4560195011_H	Sidezitis_Proimo	1	0	0	0.3	0.5	3
	DVIT_558	4560195011_H	Sidezitis_Proimo	2	0	0	0.3	0.9	3
	DVIT_558	4560195011_H	Sidezitis_Proimo	3	0	0	0.4	0.6	3
WEO K 08 29	DVIT_579	4560195011_K	Julius_Caesar	1	0	0	0.6	1.2	7
	DVIT_579	4560195011_K	Julius_Caesar	2	0	0	0.5	1	5
	DVIT_579	4560195011_K	Julius_Caesar	3	0	0	0.1	1.2	5
WEO K 07 05	DVIT_515	4560195013_J	Schiradzouli_Violet	1	1	0	0.3	0.8	5
	DVIT_515	4560195013_J	Schiradzouli_Violet	2	1	0	0.1	0.7	5
	DVIT_515	4560195013_J	Schiradzouli_Violet	3	1	0	0.1	1.1	5
WEO K 04 17	DVIT_339	4560195015_F	Angelina	1	0	0	-1.1	1.8	3
	DVIT_339	4560195015_F	Angelina	2	0	0	0.2	1.1	1
	DVIT_339	4560195015_F	Angelina	3	0	0	0	1.1	1
WEO K 10 17	DVIT_326	4560195015_H	Wengerka	1	1	0	0.1	1.5	9
	DVIT_326	4560195015_H	Wengerka	2	1	0	0.4	1.5	9
	DVIT_326	4560195015_H	Wengerka	3	1	0	0.3	1.9	7
WEO K 03 69	DVIT_317	4560195015_J	Kakourdess_Weis	1	0	0	0.2	0.6	3
	DVIT_317	4560195015_J	Kakourdess_Weis	2	0	0	0.5	0.5	1
	DVIT_317	4560195015_J	Kakourdess_Weis	3	0	0	0.3	0.9	3
WEO K 07 63	DVIT_550	4560195016_A	White_Tokay	1	1	1	0.2	0.5	3
	DVIT_550	4560195016_A	White_Tokay	2	1	1	0.3	0.6	5
	DVIT_550	4560195016_A	White_Tokay	3	1	1	-0.5	1	5
WEO K 07 61	DVIT_549	4560195016_C	White_Corinth	1	1	0	-0.3	1	5
	DVIT_549	4560195016_C	White_Corinth	2	1	0	-0.2	1.5	5
	DVIT_549	4560195016_C	White_Corinth	3	1	0	0	1.3	5
WEO K 07 30	DVIT_530	4560195016_F	Sultanina_Rose	1	0	0	-0.1	0.8	3
	DVIT_530	4560195016_F	Sultanina_Rose	2	0	0	-0.1	0.5	3
	DVIT_530	4560195016_F	Sultanina_Rose	3	0	0	0.5	0.7	3
WEO K 09 17	DVIT_1059	4560195016_G	Muscat_Hamburg	1	0	0	-0.2	1.3	7
	DVIT_1059	4560195016_G	Muscat_Hamburg	2	0	0	-0.3	1.6	7
	DVIT_1059	4560195016_G	Muscat_Hamburg	3	0	0	0	1.2	5
WEO K 07 51	DVIT_542	4560195017_B	Uva_Romano	1	0	0	-0.1	0.6	1
	DVIT_542	4560195017_B	Uva_Romano	2	0	0	0.4	0.7	1
	DVIT_542	4560195017_B	Uva_Romano	3	0	0	0.7	0.2	1
WEO K 09 51	DVIT_1657	4560195017_C	Olivette_Noire	1	0	0	0.2	0.5	1
	DVIT_1657	4560195017_C	Olivette_Noire	2	0	0	-0.2	0.3	1
	DVIT_1657	4560195017_C	Olivette_Noire	3	0	0	0	0.1	1
WEO K 07 69	DVIT_553	4560195017_F	Verdal	1	1	1	-0.3	1	5
	DVIT_553	4560195017_F	Verdal	2	1	1	0.2	1.2	7
	DVIT_553	4560195017_F	Verdal	3	1	1	-0.1	1.5	7
WEO K 08 11	DVIT_569	4560195018_A	Dais-el-Anz	1	0	0	0	0.9	1
	DVIT_569	4560195018_A	Dais-el-Anz	2	0	0	-0.1	1	1
	DVIT_569	4560195018_A	Dais-el-Anz	3	0	0	1	0.8	1
WEO K 09 25	DVIT_1313	4560195018_E	Muscat_Br39	1	1	0	0.4	1.1	3
	DVIT_1313	4560195018_E	Muscat_Br39	2	1	0	-0.1	0.8	5
	DVIT_1313	4560195018_E	Muscat_Br39	3	1	0	0.5	0.9	3
WEO K 07 67	DVIT_552	4560195018_I	Zabalkanski	1	0	0	0.2	0.5	1
	DVIT_552	4560195018_I	Zabalkanski	2	0	0	0.3	0.8	1
	DVIT_552	4560195018_I	Zabalkanski	3	0	0	0.1	0.1	1
WEO K 03 73	DVIT_322	4560195019_G	Rosa_Minna	1	1	1	2.1	0.4	5
	DVIT_322	4560195019_G	Rosa_Minna	2	1	1	-0.3	0.7	3
	DVIT_322	4560195019_G	Rosa_Minna	3	1	1	-0.3	0.5	3
WEO K 03 67	DVIT_314	4560195019_I	Demir_Kara	1	1	1	0.5	0.7	3
	DVIT_314	4560195019_I	Demir_Kara	2	1	1	0.2	1.2	3
	DVIT_314	4560195019_I	Demir_Kara	3	1	1	0.6	1	3
WEO K 04 15	DVIT_337	4560195020_F	Alloued_Zeine	1	0	0	-0.2	1.8	3
	DVIT_337	4560195020_F	Alloued_Zeine	2	0	0	0	0.8	1
	DVIT_337	4560195020_F	Alloued_Zeine	3	0	0	0.6	1	1
WEO K 04 19	DVIT_340	4560195023_B	Angevine_Oberlin	1	1	0	0.4	0.8	3
	DVIT_340	4560195023_B	Angevine_Oberlin	2	1	0	0.7	1.4	3
	DVIT_340	4560195023_B	Angevine_Oberlin	3	1	0	0.8	1.4	5
WEO K 04 27	DVIT_346	4560195023_G	Baidh ul Haman	1	0	0	0.1	0.5	1
	DVIT_346	4560195023_G	Baidh ul Haman	2	0	0	0.6	0.4	1
	DVIT_346	4560195023_G	Baidh ul Haman	3	0	0	0.4	0.8	1
WEO K 03 65	DVIT_313	4560195023_I	Cirmisi_Sap_de_Sudak	1	0	0	0.8	1.2	1
	DVIT_313	4560195023_I	Cirmisi_Sap_de_Sudak	2	0	0	0.3	0.9	3
	DVIT_313	4560195023_I	Cirmisi_Sap_de_Sudak	3	0	0	0.1	0.7	3
WEO K 10 13	DVIT_321	4560195024_C	Precoce_Dastrachan	1	1	1	-0.1	1	3
	DVIT_321	4560195024_C	Precoce_Dastrachan	2	1	1	0.2	0.5	1
	DVIT_321	4560195024_C	Precoce_Dastrachan	3	1	1	-0.5	0.5	3
WEO K 03 35	DVIT_2328	4560195025_I	Moscatel_Ros._De_Blas	1	1	0	-0.1	1.3	3
	DVIT_2328	4560195025_I	Moscatel_Ros._De_Blas	2	1	0	-0.6	0.9	3
	DVIT_2328	4560195025_I	Moscatel_Ros._De_Blas	3	1	0	0.7	1	3
WEO K 03 15	DVIT_2259	4560195025_J	Stravaganza_Vidor	1	0	0	0	1	9
	DVIT_2259	4560195025_J	Stravaganza_Vidor	2	0	0	0.1	2.1	5
	DVIT_2259	4560195025_J	Stravaganza_Vidor	3	0	0	1.2	1.3	5
WEO K 03 01	DVIT_2173	4560195026_I	Oubeidy	1	0	0	-0.4	0.9	3
	DVIT_2173	4560195026_I	Oubeidy	2	0	0	0.3	0.6	3
	DVIT_2173	4560195026_I	Oubeidy	3	0	0	0	0.2	1
WEO K 03 71	DVIT_319	4560195027_C	Mourvedre_Famellestadt	1	1	1	0.3	0.8	5
	DVIT_319	4560195027_C	Mourvedre_Famellestadt	2	1	1	0.1	0.5	3
	DVIT_319	4560195027_C	Mourvedre_Famellestadt	3	1	1	1	0.7	5
WEO K 08 58	DVIT_595	4560195028_A	Romania	1	0	0	0.2	1	1
	DVIT_595	4560195028_A	Romania	2	0	0	-0.1	0.4	1
	DVIT_595	4560195028_A	Romania	3	0	0	-0.3	0.4	1
WEO K 02 19	DVIT_2095	4560195028_E	Red_Roumi	1	0	0	0.4	1.4	1
	DVIT_2095	4560195028_E	Red_Roumi	2	0	0	0.5	0.9	1
	DVIT_2095	4560195028_E	Red_Roumi	3	0	0	0.4	1	1
WEO K 01 63	DVIT_2042	4560195028_G	Perla_Di_Csaba	1	0	1	-0.1	1.7	3
	DVIT_2042	4560195028_G	Perla_Di_Csaba	2	0	1	0.3	1.3	5
	DVIT_2042	4560195028_G	Perla_Di_Csaba	3	0	1	0.1	1.4	5
WEO K 02 07	DVIT_2083	4560195028_I	Red_Roumi	1	0	0	0.2	1	1
	DVIT_2083	4560195028_I	Red_Roumi	2	0	0	0	1.5	1
	DVIT_2083	4560195028_I	Red_Roumi	3	0	0	0	0.7	3
WEO K 09 05	DVIT_612	4560195028_K	Ak_Schekerek	1	0	0	0.3	0.1	1
	DVIT_612	4560195028_K	Ak_Schekerek	2	0	0	0.2	1	1
	DVIT_612	4560195028_K	Ak_Schekerek	3	0	0	0.3	0.6	1
WEO K 11 39	DVIT_604	4560195028_L	Yaghotti_No._1	1	0	0	1.1	1	1
	DVIT_604	4560195028_L	Yaghotti_No._1	2	0	0	0.4	0.7	3
	DVIT_604	4560195028_L	Yaghotti_No._1	3	0	0	0.4	0.9	3
WEO K 08 67	DVIT_600	4560195029_C	Trifera	1	0	0	0.3	1.4	1
	DVIT_600	4560195029_C	Trifera	2	0	0	0.2	1.2	1
	DVIT_600	4560195029_C	Trifera	3	0	0	0.1	1.5	1
WEO K 02 03	DVIT_2077	4560195029_D	Klusaine_Red	1	0	1	-0.4	1.6	5
	DVIT_2077	4560195029_D	Klusaine_Red	2	0	1	0.6	0.8	1
	DVIT_2077	4560195029_D	Klusaine_Red	3	0	1	0.5	1.3	5
WEO K 01 67	DVIT_2047	4560195029_F	Pirovano_47	1	0	0	0.6	1.2	3
	DVIT_2047	4560195029_F	Pirovano_47	2	0	0	0	1.2	1
	DVIT_2047	4560195029_F	Pirovano_47	3	0	0	0.1	0.6	3
WEO K 14 35	DVIT_2507	4560195029_G	Neelilay	1	0	0	-0.4	0.5	3
	DVIT_2507	4560195029_G	Neelilay	2	0	0	0.7	0.5	3
	DVIT_2507	4560195029_G	Neelilay	3	0	0	0.5	0.4	1
WEO K 08 63	DVIT_598	4560195029_I	Sauvis	1	0	0	0.2	0.7	3
	DVIT_598	4560195029_I	Sauvis	2	0	0	0.5	0.6	3
	DVIT_598	4560195029_I	Sauvis	3	0	0	0.6	0.9	3
WEO K 12 61	DVIT_2432	4560195030_B	CG_1481	1	0	0	0.5	1	1
	DVIT_2432	4560195030_B	CG_1481	2	0	0	0.7	1.2	1
	DVIT_2432	4560195030_B	CG_1481	3	0	0	0.4	1	3
WEO K 02 11	DVIT_2087	4560195030_D	Aswad	1	1	1	-0.5	0.3	1
	DVIT_2087	4560195030_D	Aswad	2	1	1	0.9	0.3	3
	DVIT_2087	4560195030_D	Aswad	3	1	1	0.5	0.8	5
WEO K 10 24	DVIT_349	4560195030_E	Barlinka	1	0	0	-0.1	0.6	1
	DVIT_349	4560195030_E	Barlinka	2	0	0	0	1	3
	DVIT_349	4560195030_E	Barlinka	3	0	0	0	1	1
WEO K 01 29	DVIT_1079	4560195030_H	Almeria	1	1	1	0.1	0.4	1
	DVIT_1079	4560195030_H	Almeria	2	1	1	0.7	0.7	3
	DVIT_1079	4560195030_H	Almeria	3	1	1	0.3	0.9	3
WEO K 09 07	DVIT_614	4560195030_I	Diamante_Nero	1	0	0	0.3	0.9	3
	DVIT_614	4560195030_I	Diamante_Nero	2	0	0	0.3	0.7	3
	DVIT_614	4560195030_I	Diamante_Nero	3	0	0	0.8	0.9	3
WEO K 08 77	DVIT_606	4560195030_J	Zerk	1	0	0	0.1	0.6	3
	DVIT_606	4560195030_J	Zerk	2	0	0	0.8	0.5	3
	DVIT_606	4560195030_J	Zerk	3	0	0	0.5	0.7	3
WEO K 06 31	DVIT_481	4560195031_E	Olivette_Rose	1	1	1	-0.7	0.9	7
	DVIT_481	4560195031_E	Olivette_Rose	2	1	1	0.4	1.8	7
	DVIT_481	4560195031_E	Olivette_Rose	3	1	1	0.6	1	5
WEO K 01 21	DVIT_494	4560195031_G	Prune_De_Cazouls	1	0	0	0.4	2	1
	DVIT_494	4560195031_G	Prune_De_Cazouls	2	0	0	-0.1	0.5	1
	DVIT_494	4560195031_G	Prune_De_Cazouls	3	0	0	0.3	0.4	1
WEO K 12 33	DVIT_1807	4560195031_H	Olmo 034-55	1	1	0	0.4	1.9	7
	DVIT_1807	4560195031_H	Olmo 034-55	2	1	0	0.6	1.5	7
	DVIT_1807	4560195031_H	Olmo 034-55	3	1	0	0.3	1.5	7
WEO K 02 69	DVIT_2166	4560195031_J	Muscat_De_Ladda	1	1	0	0.4	1.1	5
	DVIT_2166	4560195031_J	Muscat_De_Ladda	2	1	0	0	0.7	5
	DVIT_2166	4560195031_J	Muscat_De_Ladda	3	1	0	0.8	0.9	3
WEO K 07 75	DVIT_559	4560195034_A	Hakiki	1	0	0	0.7	0.3	1
	DVIT_559	4560195034_A	Hakiki	2	0	0	0.3	0.7	1
	DVIT_559	4560195034_A	Hakiki	3	0	0	0.3	0.6	1
WEO K 14 41	DVIT_2514	4560195034_D	Neeli	1	0	1	-0.1	1	5
	DVIT_2514	4560195034_D	Neeli	2	0	1	0.6	1	3
	DVIT_2514	4560195034_D	Neeli	3	0	1	-0.1	0.8	3
WEO K 03 61	DVIT_311	4560195034_E	Bias_Kukuzeti	1	1	0	0.1	1.2	3
	DVIT_311	4560195034_E	Bias_Kukuzeti	2	1	0	0.3	1.5	3
	DVIT_311	4560195034_E	Bias_Kukuzeti	3	1	0	0.2	0.9	3
WEO K 13 37	DVIT_2646	4560195034_G	Pearl_of_Zola	1	0	0	0.1	0.9	3
	DVIT_2646	4560195034_G	Pearl_of_Zola	2	0	0	0	1.6	7
	DVIT_2646	4560195034_G	Pearl_of_Zola	3	0	0	0.4	0.9	5
WEO K 03 57	DVIT_309	4560195034_H	Asma_Sohwars	1	0	0	0.3	0.4	3
	DVIT_309	4560195034_H	Asma_Sohwars	2	0	0	-0.2	1	1
	DVIT_309	4560195034_H	Asma_Sohwars	3	0	0	0.6	0.9	3
WEO K 14 47	DVIT_2545	4560195034_I	Batta	1	0	0	-1.1	1.4	3
	DVIT_2545	4560195034_I	Batta	2	0	0	0.7	1.5	7
	DVIT_2545	4560195034_I	Batta	3	0	0	-0.3	1	3
WEO K 06 76	DVIT_510	4560195035_K	Sahibi_Sorkh	1	0	0	1	0.6	1
	DVIT_510	4560195035_K	Sahibi_Sorkh	2	0	0	0.4	1.1	1
	DVIT_510	4560195035_K	Sahibi_Sorkh	3	0	0	0.2	0.8	1
WEO K 08 49	DVIT_591	4560195041_G	Petinos	1	0	0	0.1	1.2	1
	DVIT_591	4560195041_G	Petinos	2	0	0	0	0.7	1
	DVIT_591	4560195041_G	Petinos	3	0	0	0.4	0.6	1
WEO K 02 17	DVIT_2094	4560195041_H	Niunai	1	0	0	0.4	1.1	3
	DVIT_2094	4560195041_H	Niunai	2	0	0	0.5	0.9	7
	DVIT_2094	4560195041_H	Niunai	3	0	0	0.4	0.8	5
WEO K 01 75	DVIT_2073	4560195041_J	Futuna_699	1	0	1	0	1.4	3
	DVIT_2073	4560195041_J	Futuna_699	2	0	1	-0.3	1.3	3
	DVIT_2073	4560195041_J	Futuna_699	3	0	1	0.1	1.4	1
WEO K 14 09	DVIT_1859	4560195043_A	b_39-59a_Mlc	1	1	1	-0.2	1	3
	DVIT_1859	4560195043_A	b_39-59a_Mlc	2	1	1	0.1	1.2	3
	DVIT_1859	4560195043_A	b_39-59a_Mlc	3	1	1	0.1	1.3	3
WEO K 13 33	DVIT_2643	4560195043_C	Muscat_Oliver	1	0	0	0.6	1	3
	DVIT_2643	4560195043_C	Muscat_Oliver	2	0	0	0.5	0.5	1
	DVIT_2643	4560195043_C	Muscat_Oliver	3	0	0	0.2	0.7	3
WEO K 09 61	DVIT_1982	4560195043_D	Dabouki	1	1	0	0.1	0.5	3
	DVIT_1982	4560195043_D	Dabouki	2	1	0	0.6	1.2	9
	DVIT_1982	4560195043_D	Dabouki	3	1	0	0.6	1.1	7
WEO K 07 35	DVIT_533	4560195043_E	Tand	1	0	0	-0.2	0.9	3
	DVIT_533	4560195043_E	Tand	2	0	0	0	1.3	5
	DVIT_533	4560195043_E	Tand	3	0	0	0.3	1.2	5
WEO K 12 26	DVIT_1803	4560195043_F	Olmo 034-16	1	0	0	0.3	0.8	1
	DVIT_1803	4560195043_F	Olmo 034-16	2	0	0	0.8	0.7	1
	DVIT_1803	4560195043_F	Olmo 034-16	3	0	0	-0.3	0.1	1
WEO K 09 63	DVIT_2039	4560195043_H	Ghula_Dari	1	0	0	0.5	0.4	1
	DVIT_2039	4560195043_H	Ghula_Dari	2	0	0	0.2	0.3	1
	DVIT_2039	4560195043_H	Ghula_Dari	3	0	0	0.7	0.5	1
WEO K 10 36	DVIT_371	4560195044_A	Chaouch	1	1	0	0.1	1	7
	DVIT_371	4560195044_A	Chaouch	2	1	0	0.9	1.1	9
	DVIT_371	4560195044_A	Chaouch	3	1	0	0.1	1	7
WEO K 09 21	DVIT_1081	4560195044_B	Bhokri	1	0	0	0.2	1.9	7
	DVIT_1081	4560195044_B	Bhokri	2	0	0	0.3	1.3	5
	DVIT_1081	4560195044_B	Bhokri	3	0	0	0.1	1.5	3
WEO K 11 53	DVIT_2052	4560195044_C	Yaghotti_No._2	1	0	0	-0.4	0	0
	DVIT_2052	4560195044_C	Yaghotti_No._2	2	0	0	-0.2	0	0
	DVIT_2052	4560195044_C	Yaghotti_No._2	3	0	0	-0.1	0.1	1
WEO K 10 67	DVIT_417	4560195044_F	Henab	1	0	0	0	0.9	3
	DVIT_417	4560195044_F	Henab	2	0	0	0.2	0.6	1
	DVIT_417	4560195044_F	Henab	3	0	0	0.2	0.6	1
WEO K 01 71	DVIT_2070	4560195044_I	Kastour_Runi	1	0	0	0.1	0.7	1
	DVIT_2070	4560195044_I	Kastour_Runi	2	0	0	-0.2	1.2	3
	DVIT_2070	4560195044_I	Kastour_Runi	3	0	0	-0.3	1	1
WEO K 14 13	DVIT_1861	4560195045_A	b_40-4_Mlc	1	1	1	0	0.5	1
	DVIT_1861	4560195045_A	b_40-4_Mlc	2	1	1	-0.1	0.8	3
	DVIT_1861	4560195045_A	b_40-4_Mlc	3	1	1	0.3	0.7	1
WEO K 14 07	DVIT_1858	4560195045_C	b_39-59_Mlc	1	1	1	0.2	1.1	7
	DVIT_1858	4560195045_C	b_39-59_Mlc	2	1	1	0.1	2	5
	DVIT_1858	4560195045_C	b_39-59_Mlc	3	1	1	0.1	1.9	5
WEO K 09 01	DVIT_608	4560195045_I	Rhazaki_Anatolico	1	0	0	0	1.8	3
	DVIT_608	4560195045_I	Rhazaki_Anatolico	2	0	0	-0.7	1.4	5
	DVIT_608	4560195045_I	Rhazaki_Anatolico	3	0	0	0.1	2	5
WEO K 12 31	DVIT_1806	4560195045_J	Olmo 034-54	1	1	0	0	1	7
	DVIT_1806	4560195045_J	Olmo 034-54	2	1	0	0.5	2	7
	DVIT_1806	4560195045_J	Olmo 034-54	3	1	0	0.4	1.5	9
WEO K 12 29	DVIT_1805	4560195045_K	Olmo 034-26	1	1	0	0.5	1	7
	DVIT_1805	4560195045_K	Olmo 034-26	2	1	0	-0.3	1	7
	DVIT_1805	4560195045_K	Olmo 034-26	3	1	0	0.2	1	9
WEO K 12 16	DVIT_1798	4560195045_L	Olmo 030-44	1	0	0	0	0.3	1
	DVIT_1798	4560195045_L	Olmo 030-44	2	0	0	0.2	0.1	1
	DVIT_1798	4560195045_L	Olmo 030-44	3	0	0	-0.1	0	0
WEO K 03 03	DVIT_2174	4560195046_D	Taifi	1	0	0	0.5	1.3	3
	DVIT_2174	4560195046_D	Taifi	2	0	0	0.3	1.2	5
	DVIT_2174	4560195046_D	Taifi	3	0	0	0.6	0.7	3
WEO K 02 71	DVIT_2167	4560195046_H	Orange_Muscat	1	0	0	0.5	1.1	1
	DVIT_2167	4560195046_H	Orange_Muscat	2	0	0	-0.3	0.8	1
	DVIT_2167	4560195046_H	Orange_Muscat	3	0	0	0.1	1.1	3
WEO K 02 47	DVIT_2145	4560195046_J	Perbos_139	1	0	0	0.8	1.2	3
	DVIT_2145	4560195046_J	Perbos_139	2	0	0	0.3	0.3	1
	DVIT_2145	4560195046_J	Perbos_139	3	0	0	-0.2	0.1	1
WEO K 06 41	DVIT_487	4560195047_B	Perla di Csaba	1	0	0	0.3	0.8	3
	DVIT_487	4560195047_B	Perla di Csaba	2	0	0	0.3	1.3	5
	DVIT_487	4560195047_B	Perla di Csaba	3	0	0	0.3	1.1	5
WEO K 10 71	DVIT_420	4560195052_B	Husseine	1	0	0	0.2	0.4	1
	DVIT_420	4560195052_B	Husseine	2	0	0	0.5	0.6	1
	DVIT_420	4560195052_B	Husseine	3	0	0	0.6	0.5	1
WEO K 09 71	DVIT_2044	4560195052_C	NA	1	1	0	0.3	0.4	3
	DVIT_2044	4560195052_C	NA	2	1	0	0.2	0.5	3
	DVIT_2044	4560195052_C	NA	3	1	0	0	1.1	3
WEO K 12 51	DVIT_1816	4560195052_E	Olmo_(035-64)	1	1	0	0.2	0.9	9
	DVIT_1816	4560195052_E	Olmo_(035-64)	2	1	0	0.5	1.1	9
	DVIT_1816	4560195052_E	Olmo_(035-64)	3	1	0	0.7	1.1	9
WEO K 10 51	DVIT_402	4560195052_G	Fahri	1	1	0	0.1	1	5
	DVIT_402	4560195052_G	Fahri	2	1	0	0.3	0.6	5
	DVIT_402	4560195052_G	Fahri	3	1	0	-0.1	0.4	3
WEO K 14 39	DVIT_2510	4560195052_H	Fatai	1	1	0	-0.2	1.4	7
	DVIT_2510	4560195052_H	Fatai	2	1	0	-0.1	0.9	5
	DVIT_2510	4560195052_H	Fatai	3	1	0	-0.3	1	5
WEO K 02 65	DVIT_2163	4560195052_I	Fresno_35-75	1	0	0	-0.1	0.8	1
WEO K 14 33	DVIT_2504	4560195052_K	Nilok	1	0	0	1	0.2	1
	DVIT_2504	4560195052_K	Nilok	2	0	0	-0.1	0.1	1
	DVIT_2504	4560195052_K	Nilok	3	0	0	0.4	0.1	1
WEO K 14 19	DVIT_1980	4560195052_L	NA	1	0	0	0.4	1	1
	DVIT_1980	4560195052_L	NA	2	0	0	0.5	0.9	1
	DVIT_1980	4560195052_L	NA	3	0	0	0.2	0.8	1
WEO K 02 43	DVIT_2121	4560195053_C	Chasselas_Michel_Tompa	1	1	1	0.5	1.1	3
	DVIT_2121	4560195053_C	Chasselas_Michel_Tompa	2	1	1	0.1	1.9	7
	DVIT_2121	4560195053_C	Chasselas_Michel_Tompa	3	1	1	0.3	1.3	7
WEO K 02 75	DVIT_2169	4560195053_D	Fresno_32-139	1	0	0	0.2	0.4	1
	DVIT_2169	4560195053_D	Fresno_32-139	2	0	0	0.8	0.7	1
	DVIT_2169	4560195053_D	Fresno_32-139	3	0	0	0.2	0.7	1
WEO K 06 15	DVIT_472	4560195053_E	Muscat_Szauter	1	0	0	-0.2	1	3
	DVIT_472	4560195053_E	Muscat_Szauter	2	0	0	0.4	1	5
	DVIT_472	4560195053_E	Muscat_Szauter	3	0	0	0.3	0.7	5
WEO K 04 71	DVIT_388	4560195053_G	Dabouki	1	1	1	0	2	7
	DVIT_388	4560195053_G	Dabouki	2	1	1	-0.1	1.8	5
	DVIT_388	4560195053_G	Dabouki	3	1	1	-0.1	1.8	7
WEO K 06 53	DVIT_496	4560195053_I	Queen of the Vineyard	1	0	0	0	0	0
	DVIT_496	4560195053_I	Queen of the Vineyard	2	0	0	0.4	0	0
	DVIT_496	4560195053_I	Queen of the Vineyard	3	0	0	-0.1	0.6	1
WEO K 06 61	DVIT_502	4560195053_J	Rosaki	1	1	1	0.3	1.1	1
	DVIT_502	4560195053_J	Rosaki	2	1	1	0.9	1.1	5
	DVIT_502	4560195053_J	Rosaki	3	1	1	0.5	1.3	5
WEO K 02 41	DVIT_2120	4560195053_K	Chassalas_Jababer	1	1	1	0.3	0.9	5
	DVIT_2120	4560195053_K	Chassalas_Jababer	2	1	1	0.4	0.6	3
	DVIT_2120	4560195053_K	Chassalas_Jababer	3	1	1	0.4	0.6	3
WEO K 09 03	DVIT_609	4560195055_A	Rodites	1	0	1	0.3	1	3
	DVIT_609	4560195055_A	Rodites	2	0	1	0.5	0.4	3
	DVIT_609	4560195055_A	Rodites	3	0	1	0.5	0.7	3
WEO K 13 31	DVIT_2642	4560195055_D	Madam_Matijas	1	1	0	0.2	0.2	1
	DVIT_2642	4560195055_D	Madam_Matijas	2	1	0	0.6	0.1	1
	DVIT_2642	4560195055_D	Madam_Matijas	3	1	0	0.2	0.4	3
WEO K 11 51	DVIT_2037	4560195055_E	Aitah	1	0	0	0.4	0.7	1
	DVIT_2037	4560195055_E	Aitah	2	0	0	0	0.5	3
	DVIT_2037	4560195055_E	Aitah	3	0	0	0.3	0.6	3
WEO K 01 31	DVIT_1082	4560195055_G	Black_Hamburg	1	0	0	-0.2	1	1
	DVIT_1082	4560195055_G	Black_Hamburg	2	0	0	0.3	0.7	1
	DVIT_1082	4560195055_G	Black_Hamburg	3	0	0	0.5	0.5	1
WEO K 14 11	DVIT_1860	4560195055_H	b_39-63_Mlc	1	1	0	0.1	1.5	7
	DVIT_1860	4560195055_H	b_39-63_Mlc	2	1	0	0.5	1.4	3
	DVIT_1860	4560195055_H	b_39-63_Mlc	3	1	0	0.6	1	5
WEO K 11 27	DVIT_554	4560195055_J	Rhazaki_Arhanon	1	0	0	0	0	0
	DVIT_554	4560195055_J	Rhazaki_Arhanon	2	0	0	0.1	0.4	1
	DVIT_554	4560195055_J	Rhazaki_Arhanon	3	0	0	0.6	1	1
WEO K 09 66	DVIT_2040	4560195055_K	Khalili	1	0	0	0.5	0.6	1
	DVIT_2040	4560195055_K	Khalili	2	0	0	0.3	0.7	1
	DVIT_2040	4560195055_K	Khalili	3	0	0	0.5	1.5	1
WEO K 05 31	DVIT_423	4560195061_A	Imperator_(p._264)	1	1	1	-0.3	0.5	7
	DVIT_423	4560195061_A	Imperator_(p._264)	2	1	1	0.2	1	7
	DVIT_423	4560195061_A	Imperator_(p._264)	3	1	1	0.4	1	7
WEO K 01 19	DVIT_489	4560195061_B	Pizzutello	1	0	0	0.5	0.7	3
	DVIT_489	4560195061_B	Pizzutello	2	0	0	0.7	0.2	1
	DVIT_489	4560195061_B	Pizzutello	3	0	0	0.5	1	1
WEO K 01 57	DVIT_1130	4560195061_D	Venus_(seedless)	1	1	0	0.2	0.8	3
	DVIT_1130	4560195061_D	Venus_(seedless)	2	1	0	0.4	1	5
	DVIT_1130	4560195061_D	Venus_(seedless)	3	1	0	-0.3	0.9	3
WEO K 01 47	DVIT_1103	4560195061_E	Kishmish Khishrau	1	0	0	0.4	0	0
	DVIT_1103	4560195061_E	Kishmish Khishrau	2	0	0	0.4	1.5	5
	DVIT_1103	4560195061_E	Kishmish Khishrau	3	0	0	0.6	1.3	3
WEO K 05 01	DVIT_393	4560195061_F	Duc_De_Malakoff	1	0	0	0.1	0.5	1
	DVIT_393	4560195061_F	Duc_De_Malakoff	2	0	0	0.1	1.3	1
	DVIT_393	4560195061_F	Duc_De_Malakoff	3	0	0	-0.1	0.4	1
WEO K 01 51	DVIT_1120	4560195061_I	Rangspray	1	1	1	0.5	1.2	3
	DVIT_1120	4560195061_I	Rangspray	2	1	1	0	1.6	5
	DVIT_1120	4560195061_I	Rangspray	3	1	1	-0.2	2	7
WEO K 03 59	DVIT_310	4560195061_J	Barmak_Isium	1	0	0	0.1	0.8	1
	DVIT_310	4560195061_J	Barmak_Isium	2	0	0	-0.9	1.2	1
	DVIT_310	4560195061_J	Barmak_Isium	3	0	0	0	0.9	1
WEO K 05 24	DVIT_410	4560195061_K	Gold	1	1	0	0.2	0.6	1
	DVIT_410	4560195061_K	Gold	2	1	0	-0.3	0.8	1
	DVIT_410	4560195061_K	Gold	3	1	0	0.3	0.4	1
WEO K 05 35	DVIT_426	4560195062_C	July_Muscat	1	0	0	0.4	0.8	1
	DVIT_426	4560195062_C	July_Muscat	2	0	0	0.2	0.5	1
	DVIT_426	4560195062_C	July_Muscat	3	0	0	0.2	0.5	1
WEO K 01 33	DVIT_1084	4560195062_G	Calmeria	1	0	0	0.2	0.9	1
	DVIT_1084	4560195062_G	Calmeria	2	0	0	0.3	1.3	5
	DVIT_1084	4560195062_G	Calmeria	3	0	0	0.4	1	1
WEO K 02 61	DVIT_2161	4560195064_A	Fosters_White_Seedling	1	1	0	0.2	0.7	5
	DVIT_2161	4560195064_A	Fosters_White_Seedling	2	1	0	0.3	1.3	7
	DVIT_2161	4560195064_A	Fosters_White_Seedling	3	1	0	0.4	0.8	5
WEO K 02 79	DVIT_2172	4560195064_B	Fresno_35-33	1	0	0	0.2	0.8	3
	DVIT_2172	4560195064_B	Fresno_35-33	2	0	0	0.3	1.1	3
	DVIT_2172	4560195064_B	Fresno_35-33	3	0	0	1.2	1.2	5
WEO K 08 47	DVIT_590	4560195064_C	Olivette_Bauthelet	1	1	1	0.4	1.7	5
	DVIT_590	4560195064_C	Olivette_Bauthelet	2	1	1	0.6	1.4	5
	DVIT_590	4560195064_C	Olivette_Bauthelet	3	1	1	0.9	1.4	5
WEO K 02 57	DVIT_2159	4560195064_F	Lady_Hutt	1	1	1	0.2	0.4	3
	DVIT_2159	4560195064_F	Lady_Hutt	2	1	1	0.4	0.6	3
	DVIT_2159	4560195064_F	Lady_Hutt	3	1	1	0.2	1.3	3
WEO K 08 07	DVIT_567	4560195065_A	Chrisostaphylo	1	0	0	-0.3	0.5	3
	DVIT_567	4560195065_A	Chrisostaphylo	2	0	0	0.6	0.9	1
	DVIT_567	4560195065_A	Chrisostaphylo	3	0	0	0.4	0.8	1
WEO K 02 73	DVIT_2168	4560195065_D	Shtur_Angur	1	0	1	0.4	1.5	5
	DVIT_2168	4560195065_D	Shtur_Angur	2	0	1	0	1.5	5
	DVIT_2168	4560195065_D	Shtur_Angur	3	0	1	0.4	1	7
WEO K 02 38	DVIT_2116	4560195065_E	Chasselas_Jaunce_Cire	1	1	1	-0.1	1.5	3
	DVIT_2116	4560195065_E	Chasselas_Jaunce_Cire	2	1	1	0.1	1.2	9
	DVIT_2116	4560195065_E	Chasselas_Jaunce_Cire	3	1	1	0	1	9
WEO K 02 45	DVIT_2144	4560195065_H	Perbos_205	1	1	0	0	1	5
	DVIT_2144	4560195065_H	Perbos_205	2	1	0	-0.5	0.5	5
	DVIT_2144	4560195065_H	Perbos_205	3	1	0	0.1	0.9	5
WEO K 06 55	DVIT_497	4560195065_I	Rambola	1	0	0	-0.2	1.1	1
	DVIT_497	4560195065_I	Rambola	2	0	0	0.2	0.3	1
	DVIT_497	4560195065_I	Rambola	3	0	0	0.2	0.1	1
WEO K 06 37	DVIT_484	4560195066_A	Pais	1	1	1	0.9	0.9	5
	DVIT_484	4560195066_A	Pais	2	1	1	0.6	1.5	5
	DVIT_484	4560195066_A	Pais	3	1	1	0.2	1.3	7
WEO K 02 77	DVIT_2170	4560195066_B	Muscat_Blanc	1	0	0	-0.3	0.4	1
	DVIT_2170	4560195066_B	Muscat_Blanc	2	0	0	-0.5	0.5	3
	DVIT_2170	4560195066_B	Muscat_Blanc	3	0	0	-0.3	1.1	7
WEO K 14 25	DVIT_2171	4560195066_C	B_15-19	1	0	0	0.2	1.1	3
	DVIT_2171	4560195066_C	B_15-19	2	0	0	0	1.5	3
	DVIT_2171	4560195066_C	B_15-19	3	0	0	0.3	2	3
WEO K 06 11	DVIT_462	4560195066_E	Monukka	1	0	0	0.2	0.8	5
	DVIT_462	4560195066_E	Monukka	2	0	0	0.2	0.7	3
	DVIT_462	4560195066_E	Monukka	3	0	0	0.3	1	1
WEO K 06 63	DVIT_503	4560195066_J	Ribier	1	1	0	0.3	1.1	3
	DVIT_503	4560195066_J	Ribier	2	1	0	0.4	1.5	3
	DVIT_503	4560195066_J	Ribier	3	1	0	0.4	0.8	3
WEO K 06 06	DVIT_466	4560195066_K	Muscat_Of_Alexandria	1	1	1	0.3	0.7	3
	DVIT_466	4560195066_K	Muscat_Of_Alexandria	2	1	1	0.3	0.6	3
	DVIT_466	4560195066_K	Muscat_Of_Alexandria	3	1	1	0.2	0.4	1
WEO K 08 33	DVIT_581	4560195067_D	Kontehgalo	1	0	0	0.4	0.8	1
	DVIT_581	4560195067_D	Kontehgalo	2	0	0	0.1	0.9	1
	DVIT_581	4560195067_D	Kontehgalo	3	0	0	0.5	0.9	1
WEO K 02 01	DVIT_2076	4560195072_C	Futuna_700	1	1	1	0.2	1.2	7
	DVIT_2076	4560195072_C	Futuna_700	2	1	1	-0.2	0.2	1
	DVIT_2076	4560195072_C	Futuna_700	3	1	1	0	0.3	1
WEO K 08 19	DVIT_574	4560195072_E	Fraula_Kihi	1	0	0	0.3	0.6	3
	DVIT_574	4560195072_E	Fraula_Kihi	2	0	0	0	1.1	1
	DVIT_574	4560195072_E	Fraula_Kihi	3	0	0	0	0.7	3
WEO K 02 09	DVIT_2084	4560195072_J	Khalili	1	0	0	0.7	1.2	3
	DVIT_2084	4560195072_J	Khalili	2	0	0	-0.1	1.2	3
	DVIT_2084	4560195072_J	Khalili	3	0	0	0.4	0.9	3
WEO K 08 35	DVIT_584	4560195073_E	Kurutaktas	1	1	0	-0.1	1.4	7
	DVIT_584	4560195073_E	Kurutaktas	2	1	0	-0.5	1.2	7
	DVIT_584	4560195073_E	Kurutaktas	3	1	0	0.4	1.2	7
WEO K 14 49	DVIT_2546	4560195074_B	Rougitza_Rouge	1	1	0	0.4	0.5	5
	DVIT_2546	4560195074_B	Rougitza_Rouge	2	1	0	1.2	0.6	5
	DVIT_2546	4560195074_B	Rougitza_Rouge	3	1	0	-0.1	0.4	1
WEO K 01 03	DVIT_315	4560195074_E	Dschan_Im_Isium	1	0	0	0.6	1.1	3
	DVIT_315	4560195074_E	Dschan_Im_Isium	2	0	0	0.7	0.5	1
	DVIT_315	4560195074_E	Dschan_Im_Isium	3	0	0	1	1.2	3
WEO K 08 21	DVIT_575	4560195075_C	Eftakilo	1	0	0	0.2	1.2	7
	DVIT_575	4560195075_C	Eftakilo	2	0	0	0.5	1.7	7
	DVIT_575	4560195075_C	Eftakilo	3	0	0	0.8	1.5	7
WEO K 06 33	DVIT_482	4560195076_E	Olivette_Vendemien	1	0	0	0.1	1.1	1
	DVIT_482	4560195076_E	Olivette_Vendemien	2	0	0	0.1	0.4	1
	DVIT_482	4560195076_E	Olivette_Vendemien	3	0	0	0.1	0.9	1
WEO K 13 13	DVIT_2532	4560195076_F	Churgoon	1	0	0	-0.5	2	7
	DVIT_2532	4560195076_F	Churgoon	2	0	0	0.3	1.2	7
	DVIT_2532	4560195076_F	Churgoon	3	0	0	0	1.5	5
WEO K 14 37	DVIT_2509	4560195076_G	Dalnato_I	1	0	0	-1.1	1	1
	DVIT_2509	4560195076_G	Dalnato_I	2	0	0	0.1	1	1
	DVIT_2509	4560195076_G	Dalnato_I	3	0	0	0.5	0.9	3
WEO K 12 43	DVIT_1812	4560195076_J	Olmo 035-47	1	1	0	-0.5	1.1	9
	DVIT_1812	4560195076_J	Olmo 035-47	2	1	0	-0.1	1.3	9
	DVIT_1812	4560195076_J	Olmo 035-47	3	1	0	0.9	1.6	9
WEO K 08 46	DVIT_589	4560195076_K	Olho_De_Pargo	1	0	0	0.2	1.9	1
	DVIT_589	4560195076_K	Olho_De_Pargo	2	0	0	-0.1	1.6	1
	DVIT_589	4560195076_K	Olho_De_Pargo	3	0	0	0.4	2.2	1
WEO K 06 67	DVIT_506	4560195078_E	Royal_E	1	1	1	0.5	1.1	5
	DVIT_506	4560195078_E	Royal_E	2	1	1	0.1	1.2	5
	DVIT_506	4560195078_E	Royal_E	3	1	1	0.7	1	3
WEO K 06 45	DVIT_490	4560195078_F	Precoce_De_Malingre	1	0	0	0.4	1.3	1
	DVIT_490	4560195078_F	Precoce_De_Malingre	2	0	0	-0.1	1	3
	DVIT_490	4560195078_F	Precoce_De_Malingre	3	0	0	0.4	0.7	3
WEO K 07 45	DVIT_539	4560195078_H	Tschilaci	1	0	0	0.5	0.3	3
	DVIT_539	4560195078_H	Tschilaci	2	0	0	0.5	0.5	3
	DVIT_539	4560195078_H	Tschilaci	3	0	0	0.6	0.8	3
WEO K 11 67	DVIT_439	4560195079_A	Kishmishi	1	0	0	0.7	0.5	3
	DVIT_439	4560195079_A	Kishmishi	2	0	0	0	0.9	3
	DVIT_439	4560195079_A	Kishmishi	3	0	0	0.9	0.9	3
WEO K 10 33	DVIT_367	4560195079_C	Canner	1	0	0	0.2	0.8	3
	DVIT_367	4560195079_C	Canner	2	0	0	-0.2	0.7	3
	DVIT_367	4560195079_C	Canner	3	0	0	0.4	0.8	3
WEO K 12 73	DVIT_2497	4560195079_E	Kabuli	1	1	0	0.3	1.5	5
	DVIT_2497	4560195079_E	Kabuli	2	1	0	0.1	1	1
	DVIT_2497	4560195079_E	Kabuli	3	1	0	0.3	0.8	1
WEO K 03 39	DVIT_2340	4560195079_F	Sochal_Kara-kash	1	0	0	0.6	0.8	5
	DVIT_2340	4560195079_F	Sochal_Kara-kash	2	0	0	0.4	1	5
	DVIT_2340	4560195079_F	Sochal_Kara-kash	3	0	0	0.6	1.3	5
WEO K 03 17	DVIT_2260	4560195079_G	Red_Roumi_Tanta	1	0	0	-0.1	1.3	3
	DVIT_2260	4560195079_G	Red_Roumi_Tanta	2	0	0	-0.2	1.1	1
	DVIT_2260	4560195079_G	Red_Roumi_Tanta	3	0	0	0.9	0.8	1
WEO K 03 37	DVIT_2338	4560195079_H	Rizamat	1	0	0	0.1	0.9	1
	DVIT_2338	4560195079_H	Rizamat	2	0	0	-0.3	1.1	1
	DVIT_2338	4560195079_H	Rizamat	3	0	0	0	1.1	1
WEO K 13 75	DVIT_355	4560195079_I	Black_Damascus	1	0	0	1.3	1	7
	DVIT_355	4560195079_I	Black_Damascus	2	0	0	0.7	0.9	5
	DVIT_355	4560195079_I	Black_Damascus	3	0	0	0.2	1.6	7
WEO K 05 67	DVIT_453	4560195079_J	Teneron	1	1	0	0.5	1.1	5
	DVIT_453	4560195079_J	Teneron	2	1	0	0.1	1.2	7
WEO K 12 11	DVIT_1796	4560195081_A	Olmo 030-33	1	0	0	0.5	1.1	3
	DVIT_1796	4560195081_A	Olmo 030-33	2	0	0	-0.3	1.3	3
	DVIT_1796	4560195081_A	Olmo 030-33	3	0	0	0.1	0.5	3
WEO K 06 25	DVIT_478	4560195081_C	Ohanes	1	0	0	0	1.4	1
	DVIT_478	4560195081_C	Ohanes	2	0	0	0.3	0.3	1
	DVIT_478	4560195081_C	Ohanes	3	0	0	0.5	1	1
WEO K 10 53	DVIT_405	4560195081_D	Ferral_de_Izalva	1	1	1	-0.3	1.5	5
	DVIT_405	4560195081_D	Ferral_de_Izalva	2	1	1	0.7	1.5	7
	DVIT_405	4560195081_D	Ferral_de_Izalva	3	1	1	0.3	0.9	7
WEO K 12 57	DVIT_2430	4560195081_G	Ladyfinger_Mutant_Of_Thompson_Seedless	1	0	0	0.4	0.5	3
	DVIT_2430	4560195081_G	Ladyfinger_Mutant_Of_Thompson_Seedless	2	0	0	0.1	0.9	1
	DVIT_2430	4560195081_G	Ladyfinger_Mutant_Of_Thompson_Seedless	3	0	0	0	1	1
WEO K 11 79	DVIT_1655	4560195081_H	Fuji	1	0	0	0.2	1	3
	DVIT_1655	4560195081_H	Fuji	2	0	0	0.1	1.1	3
	DVIT_1655	4560195081_H	Fuji	3	0	0	-0.1	1.4	3
WEO K 06 71	DVIT_508	4560195081_I	Sahebi	1	0	0	0	0.5	3
	DVIT_508	4560195081_I	Sahebi	2	0	0	0.8	0.9	3
	DVIT_508	4560195081_I	Sahebi	3	0	0	0.3	0.6	1
WEO K 06 43	DVIT_488	4560195081_J	Perlette	1	0	0	0.1	0.5	1
	DVIT_488	4560195081_J	Perlette	2	0	0	0.7	0.5	1
	DVIT_488	4560195081_J	Perlette	3	0	0	0.3	0.4	1
WEO K 06 73	DVIT_509	4560195081_L	Sahibi	1	0	0	0	0.9	1
	DVIT_509	4560195081_L	Sahibi	2	0	0	0.3	0.6	1
	DVIT_509	4560195081_L	Sahibi	3	0	0	0.3	0.4	1
WEO K 14 21	DVIT_1981	4560195082_D	NA	1	0	0	-0.8	0.8	1
	DVIT_1981	4560195082_D	NA	2	0	0	-0.4	0.7	1
	DVIT_1981	4560195082_D	NA	3	0	0	0.3	1	1
WEO K 01 42	DVIT_1092	4560195085_A	Damas_Rose	1	0	0	0.5	1.1	3
	DVIT_1092	4560195085_A	Damas_Rose	2	0	0	0.7	1.7	5
	DVIT_1092	4560195085_A	Damas_Rose	3	0	0	0.4	1.5	3
WEO K 05 03	DVIT_395	4560195085_B	Emile_Royal	1	1	0	-0.4	2.1	5
	DVIT_395	4560195085_B	Emile_Royal	2	1	0	0.5	1.4	7
	DVIT_395	4560195085_B	Emile_Royal	3	1	0	0.3	1.6	7
WEO K 05 17	DVIT_403	4560195086_A	Fahri_Kalamak	1	1	0	0.1	0.9	3
	DVIT_403	4560195086_A	Fahri_Kalamak	2	1	0	0.7	0.9	3
	DVIT_403	4560195086_A	Fahri_Kalamak	3	1	0	-0.2	0.9	5
WEO K 05 21	DVIT_409	4560195086_E	Ghula_Dari	1	0	0	0.2	0.1	1
	DVIT_409	4560195086_E	Ghula_Dari	2	0	0	-0.4	0.3	1
	DVIT_409	4560195086_E	Ghula_Dari	3	0	0	0	0.4	1
WEO K 03 43	DVIT_2389	4560195086_F	Muscat_Caillaba	1	0	0	-0.4	0.7	1
	DVIT_2389	4560195086_F	Muscat_Caillaba	2	0	0	0.4	0.8	1
	DVIT_2389	4560195086_F	Muscat_Caillaba	3	0	0	0.4	1	3
WEO K 03 05	DVIT_2175	4560195087_C	Himrisnky	1	1	1	-0.1	2	9
	DVIT_2175	4560195087_C	Himrisnky	2	1	1	0	1	5
	DVIT_2175	4560195087_C	Himrisnky	3	1	1	0.5	1.1	5
WEO K 03 23	DVIT_2309	4560195092_A	Chalian_De_Drome	1	0	1	0.5	1.3	5
	DVIT_2309	4560195092_A	Chalian_De_Drome	2	0	1	0.3	1.3	3
	DVIT_2309	4560195092_A	Chalian_De_Drome	3	0	1	1.2	0.6	3
WEO K 12 78	DVIT_2499	4560195092_F	Bargoon	1	1	0	-0.1	1	5
	DVIT_2499	4560195092_F	Bargoon	2	1	0	0.5	1	5
	DVIT_2499	4560195092_F	Bargoon	3	1	0	-0.3	1.4	5
WEO K 11 65	DVIT_424	4560195092_H	Italia_(IP_65)	1	1	0	0	0.7	3
	DVIT_424	4560195092_H	Italia_(IP_65)	2	1	0	0.2	1	7
	DVIT_424	4560195092_H	Italia_(IP_65)	3	1	0	0.6	1	5
WEO K 09 41	DVIT_1353	4560195092_I	Fort_Ross_Vine	1	1	0	0.7	1	3
	DVIT_1353	4560195092_I	Fort_Ross_Vine	2	1	0	0.4	0.4	3
	DVIT_1353	4560195092_I	Fort_Ross_Vine	3	1	0	0	1.9	3
WEO K 07 13	DVIT_520	4560195092_K	Shando_Khari	1	0	0	0.7	1.4	3
	DVIT_520	4560195092_K	Shando_Khari	2	0	0	0.1	1.1	3
	DVIT_520	4560195092_K	Shando_Khari	3	0	0	0.4	1.5	3
WEO K 11 35	DVIT_571	4560195093_H	Delizia_Di_Vaprio	1	1	1	0	1.2	5
	DVIT_571	4560195093_H	Delizia_Di_Vaprio	2	1	1	0.3	1.1	5
	DVIT_571	4560195093_H	Delizia_Di_Vaprio	3	1	1	0.4	0.8	5
WEO K 08 71	DVIT_602	4560195094_D	Verdal	1	0	0	0.3	0.9	7
	DVIT_602	4560195094_D	Verdal	2	0	0	0.7	1	5
	DVIT_602	4560195094_D	Verdal	3	0	0	0.8	0.9	1
WEO K 12 35	DVIT_1808	4560195094_E	Olmo 035-7	1	1	0	0.6	1.8	9
	DVIT_1808	4560195094_E	Olmo 035-7	2	1	0	0.8	1.8	9
	DVIT_1808	4560195094_E	Olmo 035-7	3	1	0	0.4	1.4	9
WEO K 09 69	DVIT_2043	4560195094_F	Volta	1	0	0	0.4	0.9	3
	DVIT_2043	4560195094_F	Volta	2	0	0	0.2	0.6	1
	DVIT_2043	4560195094_F	Volta	3	0	0	0.4	1.3	1
WEO K 08 53	DVIT_593	4560195094_H	Red_Hanepoot	1	1	1	0.4	0.6	5
	DVIT_593	4560195094_H	Red_Hanepoot	2	1	1	0.5	0.3	1
	DVIT_593	4560195094_H	Red_Hanepoot	3	1	1	0.6	0.3	1
WEO K 10 15	DVIT_325	4560195094_I	Taschli	1	1	1	-0.5	1.5	7
	DVIT_325	4560195094_I	Taschli	2	1	1	0.4	1	7
	DVIT_325	4560195094_I	Taschli	3	1	1	-0.2	1.1	7
WEO K 09 33	DVIT_1326	4560195095_C	Black_Kishmish	1	0	0	0.4	0.9	3
	DVIT_1326	4560195095_C	Black_Kishmish	2	0	0	0.5	0.2	3
	DVIT_1326	4560195095_C	Black_Kishmish	3	0	0	0.4	0.9	3
WEO K 12 65	DVIT_2452	4560195095_D	Kwar_II	1	0	0	0.4	0.1	1
	DVIT_2452	4560195095_D	Kwar_II	2	0	0	0	1	1
	DVIT_2452	4560195095_D	Kwar_II	3	0	0	0.2	1.1	1
WEO K 03 31	DVIT_2325	4560195095_E	Kishmish-charni	1	0	0	0.4	0.2	3
	DVIT_2325	4560195095_E	Kishmish-charni	2	0	0	-0.1	0.3	3
	DVIT_2325	4560195095_E	Kishmish-charni	3	0	0	0.8	0.1	1
WEO K 07 27	DVIT_529	4560195095_F	Sultanina_Marble	1	0	0	-0.2	1.1	3
	DVIT_529	4560195095_F	Sultanina_Marble	2	0	0	0.1	1.1	3
	DVIT_529	4560195095_F	Sultanina_Marble	3	0	0	0.5	1.3	3
WEO K 04 68	DVIT_385	4560195095_G	Criolla_Mesa	1	1	0	0.1	0.9	5
	DVIT_385	4560195095_G	Criolla_Mesa	2	1	0	0.2	1.4	5
	DVIT_385	4560195095_G	Criolla_Mesa	3	1	0	0.3	1.4	5
WEO K 12 76	DVIT_2498	4560195095_H	Millishun	1	0	0	0.6	1	3
	DVIT_2498	4560195095_H	Millishun	2	0	0	1	1	3
	DVIT_2498	4560195095_H	Millishun	3	0	0	0.6	1	3
WEO K 03 19	DVIT_2306	4560195095_I	Baharat_Early	1	0	0	0.7	0.7	1
	DVIT_2306	4560195095_I	Baharat_Early	2	0	0	0.3	0.9	3
	DVIT_2306	4560195095_I	Baharat_Early	3	0	0	0.2	1.1	3
WEO K 07 15	DVIT_522	4560195095_K	Siar	1	0	0	0.6	1.1	5
	DVIT_522	4560195095_K	Siar	2	0	0	-0.2	1.8	3
	DVIT_522	4560195095_K	Siar	3	0	0	0.5	1.8	5
WEO K 03 33	DVIT_2327	4560195095_L	Malta_Seedless	1	0	0	0.1	0.6	5
	DVIT_2327	4560195095_L	Malta_Seedless	2	0	0	0.2	1.5	7
	DVIT_2327	4560195095_L	Malta_Seedless	3	0	0	-0.1	1.1	5
WEO K 03 29	DVIT_2324	4560195096_E	Kishmish_Early	1	0	0	0.7	0.5	1
	DVIT_2324	4560195096_E	Kishmish_Early	2	0	0	0.2	0.5	1
	DVIT_2324	4560195096_E	Kishmish_Early	3	0	0	0.1	1.3	1
WEO K 06 51	DVIT_495	4560195096_H	Queen	1	0	0	-0.2	0.8	1
	DVIT_495	4560195096_H	Queen	2	0	0	0.3	0.8	1
	DVIT_495	4560195096_H	Queen	3	0	0	0	0.8	1
WEO K 12 53	DVIT_2344	4560195096_J	Yugoslavia_360	1	0	0	0.6	0.3	1
	DVIT_2344	4560195096_J	Yugoslavia_360	2	0	0	0.1	0.9	1
	DVIT_2344	4560195096_J	Yugoslavia_360	3	0	0	0	0.5	1
WEO K 11 41	DVIT_610	4560195101_D	Vuthomato	1	1	1	0.1	1.4	9
	DVIT_610	4560195101_D	Vuthomato	2	1	1	-0.1	1.5	7
	DVIT_610	4560195101_D	Vuthomato	3	1	1	0	1.6	7
WEO K 11 63	DVIT_372	4560195101_F	Chasselas_Ciotat	1	0	0	0	0.6	1
	DVIT_372	4560195101_F	Chasselas_Ciotat	2	0	0	0.2	1	1
	DVIT_372	4560195101_F	Chasselas_Ciotat	3	0	0	0.4	0.6	1
WEO K 11 45	DVIT_613	4560195102_E	Chan_Isium	1	0	1	0.1	1	1
	DVIT_613	4560195102_E	Chan_Isium	2	0	1	0.5	0.4	3
	DVIT_613	4560195102_E	Chan_Isium	3	0	1	0.4	0.3	5
WEO K 13 29	DVIT_2637	4560195102_F	Goyura	1	0	0	0.3	0.5	3
	DVIT_2637	4560195102_F	Goyura	2	0	0	0	0.7	3
	DVIT_2637	4560195102_F	Goyura	3	0	0	-0.2	0.9	3
WEO K 06 27	DVIT_479	4560195103_E	Olivette_Blanche	1	0	0	0.2	1	1
	DVIT_479	4560195103_E	Olivette_Blanche	2	0	0	0.1	2.1	1
	DVIT_479	4560195103_E	Olivette_Blanche	3	0	0	0.1	1.5	3
WEO K 04 21	DVIT_341	4560195104_A	Angulata	1	0	0	0.6	1.3	3
	DVIT_341	4560195104_A	Angulata	2	0	0	-0.5	1.4	5
	DVIT_341	4560195104_A	Angulata	3	0	0	-0.1	1.1	3
WEO K 10 21	DVIT_343	4560195104_D	Askari	1	0	1	-0.6	1.4	3
	DVIT_343	4560195104_D	Askari	2	0	1	-0.1	1.5	5
	DVIT_343	4560195104_D	Askari	3	0	1	0	1	5
WEO K 03 27	DVIT_2323	4560195104_H	Karadzhandal	1	0	0	0	0.8	3
	DVIT_2323	4560195104_H	Karadzhandal	2	0	0	0.4	1.3	3
	DVIT_2323	4560195104_H	Karadzhandal	3	0	0	0.2	0.8	3
WEO K 12 19	DVIT_1800	4560195105_B	Olmo 030-53	1	0	0	0.5	0.5	1
	DVIT_1800	4560195105_B	Olmo 030-53	2	0	0	0.2	0.9	1
	DVIT_1800	4560195105_B	Olmo 030-53	3	0	0	0	0.3	1
WEO K 14 15	DVIT_1862	4560195105_G	b_40-6_Mlc	1	1	0	0.4	1.6	5
	DVIT_1862	4560195105_G	b_40-6_Mlc	2	1	0	0.6	0.5	3
	DVIT_1862	4560195105_G	b_40-6_Mlc	3	1	0	0.4	0.3	1
WEO K 13 27	DVIT_2633	4560195105_I	Dan_Ben_Chana	1	0	0	0.1	0.3	1
	DVIT_2633	4560195105_I	Dan_Ben_Chana	2	0	0	0.4	1.1	3
	DVIT_2633	4560195105_I	Dan_Ben_Chana	3	0	0	0.7	0.2	1
WEO K 14 05	DVIT_1857	4560195105_J	b_39-52_Mlc	1	0	1	0.9	2.5	7
	DVIT_1857	4560195105_J	b_39-52_Mlc	2	0	1	1.4	1.2	7
	DVIT_1857	4560195105_J	b_39-52_Mlc	3	0	1	1	2.4	9
WEO K 13 03	DVIT_2502	4560195105_K	Parargoon	1	0	0	-0.2	1.3	3
	DVIT_2502	4560195105_K	Parargoon	2	0	0	0.5	1	3
	DVIT_2502	4560195105_K	Parargoon	3	0	0	0.7	1	5
WEO K 14 31	DVIT_2503	4560195105_L	Hosargoon	1	0	0	0.1	1.3	5
	DVIT_2503	4560195105_L	Hosargoon	2	0	0	0.3	1.3	5
	DVIT_2503	4560195105_L	Hosargoon	3	0	0	0.2	1	3
WEO K 02 21	DVIT_2101	4560195106_G	Red_Roumi	1	0	0	0	1	1
	DVIT_2101	4560195106_G	Red_Roumi	2	0	0	0.2	1	1
	DVIT_2101	4560195106_G	Red_Roumi	3	0	0	0.1	0.4	1
WEO K 01 69	DVIT_2054	4560195106_H	Asma	1	1	0	0.5	1.5	3
	DVIT_2054	4560195106_H	Asma	2	1	0	-0.4	0.7	3
	DVIT_2054	4560195106_H	Asma	3	1	0	-0.4	1.4	3
WEO K 08 73	DVIT_603	4560195106_I	Vustolethi	1	1	1	-0.3	1	3
	DVIT_603	4560195106_I	Vustolethi	2	1	1	-0.1	1.3	3
	DVIT_603	4560195106_I	Vustolethi	3	1	1	0.2	0.5	3
WEO K 10 31	DVIT_363	4560195106_J	Bucklands_Sweetwater	1	0	0	-0.2	1	1
	DVIT_363	4560195106_J	Bucklands_Sweetwater	2	0	0	0.4	0.2	1
	DVIT_363	4560195106_J	Bucklands_Sweetwater	3	0	0	0.2	0.4	1
WEO K 01 73	DVIT_2071	4560195106_K	Kishmish_Of_Vir	1	0	0	0	1.2	3
	DVIT_2071	4560195106_K	Kishmish_Of_Vir	2	0	0	0.3	1.2	3
	DVIT_2071	4560195106_K	Kishmish_Of_Vir	3	0	0	-0.6	1.1	1
WEO K 09 59	DVIT_1978	4560195107_C	NA	1	1	0	0.5	0.5	3
	DVIT_1978	4560195107_C	NA	2	1	0	0.2	0.8	3
	DVIT_1978	4560195107_C	NA	3	1	0	0.3	0.4	1
WEO K 02 27	DVIT_2107	4560195107_D	Ciotat	1	0	0	0.4	0.1	1
	DVIT_2107	4560195107_D	Ciotat	2	0	0	0.3	0.2	1
	DVIT_2107	4560195107_D	Ciotat	3	0	0	0.2	0.1	1
WEO K 12 41	DVIT_1811	4560195107_E	Olmo 035-41	1	1	0	0.4	1.2	9
	DVIT_1811	4560195107_E	Olmo 035-41	2	1	0	0.5	1	9
	DVIT_1811	4560195107_E	Olmo 035-41	3	1	0	0.4	1.2	9
WEO K 12 45	DVIT_1813	4560195107_F	Olmo 035-50	1	1	0	-0.1	0.5	7
	DVIT_1813	4560195107_F	Olmo 035-50	2	1	0	0.7	1	5
	DVIT_1813	4560195107_F	Olmo 035-50	3	1	0	-0.6	0.9	3
WEO K 08 69	DVIT_601	4560195107_H	Volarova	1	0	0	0.5	0.3	3
	DVIT_601	4560195107_H	Volarova	2	0	0	0.3	0.5	1
	DVIT_601	4560195107_H	Volarova	3	0	0	1.2	0.5	1
WEO K 08 75	DVIT_605	4560195107_I	Yourutico	1	0	0	-0.2	0.6	1
	DVIT_605	4560195107_I	Yourutico	2	0	0	0	0.6	1
	DVIT_605	4560195107_I	Yourutico	3	0	0	0.2	0	0
WEO K 09 10	DVIT_616	4560195107_K	Kyoho	1	1	0	0.9	1.5	7
	DVIT_616	4560195107_K	Kyoho	2	1	0	0.2	1	7
	DVIT_616	4560195107_K	Kyoho	3	1	0	0.2	1.2	9
WEO K 11 73	DVIT_555	4560195109_C	Rhazaki_Mavro	1	1	1	-0.1	1.1	5
	DVIT_555	4560195109_C	Rhazaki_Mavro	2	1	1	0.2	0.5	5
	DVIT_555	4560195109_C	Rhazaki_Mavro	3	1	1	0.6	1	3
WEO K 11 33	DVIT_563	4560195110_B	Ajmi	1	1	1	0.4	0.9	1
	DVIT_563	4560195110_B	Ajmi	2	1	1	0.5	1	3
	DVIT_563	4560195110_B	Ajmi	3	1	1	-0.3	1	3
WEO K 13 21	DVIT_2602	4560195110_J	Spin_Ugad	1	0	0	0.2	2	7
	DVIT_2602	4560195110_J	Spin_Ugad	2	0	0	0.4	0.5	5
	DVIT_2602	4560195110_J	Spin_Ugad	3	0	0	-0.2	1	5
WEO K 11 04	DVIT_437	4560195110_L	Kishmish_Sorkh	1	0	0	0.6	0.9	3
	DVIT_437	4560195110_L	Kishmish_Sorkh	2	0	0	0.2	1.4	3
	DVIT_437	4560195110_L	Kishmish_Sorkh	3	0	0	0.5	1.2	3
WEO K 13 05	DVIT_2511	4560195111_J	Namonia	1	1	0	0.3	1.5	7
	DVIT_2511	4560195111_J	Namonia	2	1	0	-0.1	1.7	7
	DVIT_2511	4560195111_J	Namonia	3	1	0	0.7	1.1	5
WEO K 08 03	DVIT_565	4560195115_C	Askary	1	0	0	0.5	1.4	3
	DVIT_565	4560195115_C	Askary	2	0	0	1	1.6	5
	DVIT_565	4560195115_C	Askary	3	0	0	0.2	1.4	3
WEO K 04 50	DVIT_368	4560195117_D	Cannon_Hall	1	0	0	0.2	0.6	3
	DVIT_368	4560195117_D	Cannon_Hall	2	0	0	-0.1	0.7	3
	DVIT_368	4560195117_D	Cannon_Hall	3	0	0	0.2	0.5	1
WEO K 04 29	DVIT_348	4560195117_G	Barbableu	1	0	0	0.2	0.5	1
	DVIT_348	4560195117_G	Barbableu	2	0	0	0.1	0.3	1
	DVIT_348	4560195117_G	Barbableu	3	0	0	0.1	0.4	1
WEO K 10 63	DVIT_413	4560195120_A	Gros_Colman	1	1	0	0.2	0.5	5
	DVIT_413	4560195120_A	Gros_Colman	2	1	0	0.3	0.8	7
	DVIT_413	4560195120_A	Gros_Colman	3	1	0	0.3	0.6	5
WEO K 11 09	DVIT_447	4560195120_D	Lombardia	1	1	0	0.3	1.3	3
	DVIT_447	4560195120_D	Lombardia	2	1	0	0	1.3	3
	DVIT_447	4560195120_D	Lombardia	3	1	0	0.1	1.5	3
WEO K 13 19	DVIT_2536	4560195120_K	Dardari	1	1	0	0.3	0.5	3
	DVIT_2536	4560195120_K	Nosargoon	2	1	0	-0.5	1.5	3
	DVIT_2536	4560195120_K	Nosargoon	3	1	0	0.2	0.9	3
WEO K 06 47	DVIT_491	4560195121_I	Primiera	1	1	0	0.4	0.2	1
	DVIT_491	4560195121_I	Primiera	2	1	0	0.1	0.7	1
	DVIT_491	4560195121_I	Primiera	3	1	0	-0.2	0.6	3
WEO K 07 09	DVIT_517	4560195121_J	Seedless_Emperor	1	1	0	0.9	1.3	3
	DVIT_517	4560195121_J	Seedless_Emperor	2	1	0	0.1	1.3	3
	DVIT_517	4560195121_J	Seedless_Emperor	3	1	0	0.5	1.1	3
WEO K 13 01	DVIT_2501	4560195122_B	Berurargoon	1	0	0	0.3	1.3	7
	DVIT_2501	4560195122_B	Berurargoon	2	0	0	-0.4	1.6	5
	DVIT_2501	4560195122_B	Berurargoon	3	0	0	0.6	1	5
WEO K 03 53	DVIT_307	4560195122_D	Al_Borla	1	0	0	0.6	0.4	3
	DVIT_307	4560195122_D	Al_Borla	2	0	0	-0.1	0.8	1
	DVIT_307	4560195122_D	Al_Borla	3	0	0	-0.6	0.8	3
WEO K 08 55	DVIT_594	4560195122_E	Ribier	1	1	1	0.4	1.2	5
	DVIT_594	4560195122_E	Ribier	2	1	1	0.6	1.2	5
	DVIT_594	4560195122_E	Ribier	3	1	1	0.4	0.8	5
WEO K 12 21	DVIT_1801	4560195122_F	Olmo 033-50	1	0	0	0.1	0.7	1
	DVIT_1801	4560195122_F	Olmo 033-50	2	0	0	0.4	0.1	1
	DVIT_1801	4560195122_F	Olmo 033-50	3	0	0	0.4	0.4	1
WEO K 08 15	DVIT_572	4560195122_G	Dermatas	1	0	0	0.3	0.2	1
	DVIT_572	4560195122_G	Dermatas	2	0	0	0.7	0.1	1
	DVIT_572	4560195122_G	Dermatas	3	0	0	0.1	0.7	1
WEO K 12 37	DVIT_1809	4560195122_I	Olmo 035-11	1	1	0	0.8	0.9	5
	DVIT_1809	4560195122_I	Olmo 035-11	2	1	0	0.9	1	1
	DVIT_1809	4560195122_I	Olmo 035-11	3	1	0	0.9	0.1	1
WEO K 08 31	DVIT_580	4560195122_J	Keshmesh	1	0	0	-0.3	0.6	3
	DVIT_580	4560195122_J	Keshmesh	2	0	0	0.1	1.1	3
	DVIT_580	4560195122_J	Keshmesh	3	0	0	0.9	0.8	3
WEO K 08 23	DVIT_576	4560195122_K	Husseine	1	0	0	0	1.2	5
	DVIT_576	4560195122_K	Husseine	2	0	0	0.4	0.6	5
	DVIT_576	4560195122_K	Husseine	3	0	0	0.4	0.9	5
WEO K 12 27	DVIT_1804	4560195122_L	Olmo 034-29	1	0	0	-0.2	0.5	1
	DVIT_1804	4560195122_L	Olmo 034-29	2	0	0	0.1	0.4	1
	DVIT_1804	4560195122_L	Olmo 034-29	3	0	0	0.3	0.3	1
WEO K 13 25	DVIT_2605	4560195123_A	Khorestini	1	0	0	0.2	1.3	3
	DVIT_2605	4560195123_A	Khorestini	2	0	0	0.3	1.1	3
	DVIT_2605	4560195123_A	Khorestini	3	0	0	0.6	1.1	3
WEO K 12 48	DVIT_1814	4560195123_B	Olmo 035-58	1	1	0	0.7	1.8	5
	DVIT_1814	4560195123_B	Olmo 035-58	2	1	0	0.1	1	1
	DVIT_1814	4560195123_B	Olmo 035-58	3	1	0	0.8	0.8	3
WEO K 08 37	DVIT_585	4560195123_C	Lacturario	1	0	0	-0.1	1.5	3
	DVIT_585	4560195123_C	Lacturario	2	0	0	0.4	1.5	3
	DVIT_585	4560195123_C	Lacturario	3	0	0	0	1.2	3
WEO K 08 26	DVIT_577	4560195123_E	Italia_(IP_65)	1	1	0	0.1	1.1	5
	DVIT_577	4560195123_E	Italia_(IP_65)	2	1	0	0.4	1.5	7
	DVIT_577	4560195123_E	Italia_(IP_65)	3	1	0	0.3	1	9
WEO K 12 01	DVIT_1591	4560195123_G	Trieste_4X	1	0	0	0.3	0.9	1
	DVIT_1591	4560195123_G	Trieste_4X	2	0	0	0	0	0
	DVIT_1591	4560195123_G	Trieste_4X	3	0	0	0.3	0	0
WEO K 08 51	DVIT_592	4560195123_H	Psevthosirico	1	1	0	0	0.4	1
	DVIT_592	4560195123_H	Psevthosirico	2	1	0	0.5	0.7	3
	DVIT_592	4560195123_H	Psevthosirico	3	1	0	0.3	0.8	1
WEO K 13 15	DVIT_2533	4560195123_J	Nosargoon	1	0	0	0.2	0.2	1
	DVIT_2533	4560195123_J	Nosargoon	2	0	0	0.1	0.8	1
	DVIT_2533	4560195123_J	Nosargoon	3	0	0	0.2	0.9	1
WEO K 12 17	DVIT_1799	4560195123_L	Olmo 030-51	1	0	0	0.6	0.1	1
	DVIT_1799	4560195123_L	Olmo 030-51	2	0	0	1	0.1	1
	DVIT_1799	4560195123_L	Olmo 030-51	3	0	0	0	0.3	1
WEO K 08 59	DVIT_596	4560195125_B	Royal	1	1	1	0.7	1.2	3
	DVIT_596	4560195125_B	Royal	2	1	1	0.3	0.9	7
	DVIT_596	4560195125_B	Royal	3	1	1	0.5	1	3
WEO K 08 79	DVIT_607	4560195125_E	Zlahtina	1	1	0	0	0.5	3
	DVIT_607	4560195125_E	Zlahtina	2	1	0	0.8	0.9	5
	DVIT_607	4560195125_E	Zlahtina	3	1	0	0.1	0.5	3
WEO K 04 47	DVIT_366	4560195128_F	Calmeria	1	0	0	0.4	0.1	1
	DVIT_366	4560195128_F	Calmeria	2	0	0	0.3	0.2	1
	DVIT_366	4560195128_F	Calmeria	3	0	0	0.2	0.1	1
WEO K 04 61	DVIT_382	4560195128_J	Conte_Rosso	1	0	0	-0.1	0.7	1
	DVIT_382	4560195128_J	Conte_Rosso	2	0	0	0.5	0.2	1
	DVIT_382	4560195128_J	Conte_Rosso	3	0	0	-0.2	0.7	1
WEO K 04 79	DVIT_392	4560195129_B	Dizmar	1	0	0	-0.4	1	1
	DVIT_392	4560195129_B	Dizmar	2	0	0	0.1	0.7	1
	DVIT_392	4560195129_B	Dizmar	3	0	0	0.5	1	1
WEO K 05 13	DVIT_400	4560195129_F	Eununi	1	0	0	0.1	1.4	3
	DVIT_400	4560195129_F	Eununi	2	0	0	0.8	1.4	3
	DVIT_400	4560195129_F	Eununi	3	0	0	0.6	0.9	5
WEO K 05 07	DVIT_397	4560195130_B	English_Colossal	1	1	0	0.6	0.4	3
	DVIT_397	4560195130_B	English_Colossal	2	1	0	0.9	0.9	3
	DVIT_397	4560195130_B	English_Colossal	3	1	0	0.8	0.5	3
WEO K 08 43	DVIT_588	4560195130_E	Maria_Pirovano	1	0	0	0.6	0.8	1
	DVIT_588	4560195130_E	Maria_Pirovano	2	0	0	0.1	0.4	1
	DVIT_588	4560195130_E	Maria_Pirovano	3	0	0	0.4	1.1	1
WEO K 01 27	DVIT_582	4560195130_F	Kreatza	1	1	1	0.6	0.8	3
	DVIT_582	4560195130_F	Kreatza	2	1	1	1	1	3
	DVIT_582	4560195130_F	Kreatza	3	1	1	0.5	0.8	1
WEO K 08 39	DVIT_586	4560195130_J	Mamelon	1	0	0	0.6	1.3	5
	DVIT_586	4560195130_J	Mamelon	2	0	0	0.6	1.4	5
	DVIT_586	4560195130_J	Mamelon	3	0	0	0.7	1.3	7
WEO K 08 17	DVIT_573	4560195130_K	Fakdi	1	0	0	-0.1	1	3
	DVIT_573	4560195130_K	Fakdi	2	0	0	0.4	1.2	5
	DVIT_573	4560195130_K	Fakdi	3	0	0	0.1	1	5
WEO K 04 63	DVIT_383	4560195130_L	Cornichon	1	0	0	-0.1	0.9	1
	DVIT_383	4560195130_L	Cornichon	2	0	0	0.1	1	1
	DVIT_383	4560195130_L	Cornichon	3	0	0	0.2	1.4	1
WEO K 01 25	DVIT_538	4560195131_E	Tscharas	1	0	0	0.6	0.5	1
	DVIT_538	4560195131_E	Tscharas	2	0	0	0.1	0.3	1
	DVIT_538	4560195131_E	Tscharas	3	0	0	-0.2	0.2	1
WEO K 06 35	DVIT_483	4560195131_F	Opale	1	0	0	0	0.9	3
	DVIT_483	4560195131_F	Opale	2	0	0	0.1	0.2	1
	DVIT_483	4560195131_F	Opale	3	0	0	0.1	0.3	5
WEO K 06 69	DVIT_507	4560195131_K	Rozovii_Kishmish	1	0	0	-0.2	0.5	1
	DVIT_507	4560195131_K	Rozovii_Kishmish	2	0	0	0.4	1.1	3
	DVIT_507	4560195131_K	Rozovii_Kishmish	3	0	0	-0.2	1.2	3
WEO K 14 17	DVIT_1979	4560195133_A	NA	1	1	0	-0.3	2	3
	DVIT_1979	4560195133_A	NA	2	1	0	0.1	1.5	3
	DVIT_1979	4560195133_A	NA	3	1	0	0.1	1.1	5
WEO K 02 25	DVIT_2104	4560195134_J	Niunai	1	0	0	0.2	1.9	3
	DVIT_2104	4560195134_J	Niunai	2	0	0	0	1.3	3
	DVIT_2104	4560195134_J	Niunai	3	0	0	0.3	1	3
WEO K 13 39	DVIT_2649	4560195135_B	Pinger	1	0	0	0.4	1.1	3
	DVIT_2649	4560195135_B	Pinger	2	0	0	0.2	1.2	3
	DVIT_2649	4560195135_B	Pinger	3	0	0	0	0.4	3
WEO K 04 37	DVIT_357	4560195135_F	Black_Hamburg	1	0	0	0	0.1	1
	DVIT_357	4560195135_F	Black_Hamburg	2	0	0	0.1	0.9	1
	DVIT_357	4560195135_F	Black_Hamburg	3	0	0	-0.1	0.1	1
WEO K 02 35	DVIT_2114	4560195135_G	Terra_Promessa	1	0	0	0.1	0.7	1
	DVIT_2114	4560195135_G	Terra_Promessa	2	0	0	0.3	0.2	1
	DVIT_2114	4560195135_G	Terra_Promessa	3	0	0	0.1	0.2	1
WEO K 02 23	DVIT_2103	4560195135_H	Kastour_Rumi	1	0	0	-0.1	0.7	1
	DVIT_2103	4560195135_H	Kastour_Rumi	2	0	0	0.2	0.8	3
	DVIT_2103	4560195135_H	Kastour_Rumi	3	0	0	0.5	1	1
WEO K 02 60	DVIT_2160	4560195136_A	Mrs. Prince's Black Muscat	1	1	0	0.3	0.6	5
	DVIT_2160	4560195136_A	Mrs. Prince's Black Muscat	2	1	0	-0.3	0.7	7
	DVIT_2160	4560195136_A	Mrs. Prince's Black Muscat	3	1	0	0.4	0.6	5
WEO K 04 55	DVIT_375	4560195136_D	Chasselas_Napoleon	1	0	0	0.5	1	5
	DVIT_375	4560195136_D	Chasselas_Napoleon	2	0	0	0.5	0.8	5
	DVIT_375	4560195136_D	Chasselas_Napoleon	3	0	0	0.5	1.2	5
WEO K 12 80	DVIT_2500	4560195136_I	Gungargoon	1	0	0	0.1	1.1	1
	DVIT_2500	4560195136_I	Gungargoon	2	0	0	0.3	0.3	1
	DVIT_2500	4560195136_I	Gungargoon	3	0	0	0.2	0.7	1
WEO K 04 35	DVIT_352	4560195143_D	Bellino	1	0	0	0.5	0.8	5
	DVIT_352	4560195143_D	Bellino	2	0	0	0.4	0.7	5
	DVIT_352	4560195143_D	Bellino	3	0	0	0.3	1.4	5
WEO K 14 29	DVIT_2480	4560195143_I	CG_1481_4x	1	0	0	0.2	1.1	1
	DVIT_2480	4560195143_I	CG_1481_4x	2	0	0	0.5	1	1
	DVIT_2480	4560195143_I	CG_1481_4x	3	0	0	-0.3	1.5	1
WEO K 03 11	DVIT_2257	4560195143_J	Nonno_Giovanni	1	1	1	0.2	1.1	9
	DVIT_2257	4560195143_J	Nonno_Giovanni	2	1	1	-0.2	1.3	7
	DVIT_2257	4560195143_J	Nonno_Giovanni	3	1	1	0.7	1.4	5
WEO K 03 09	DVIT_2256	4560195143_K	Muscato_Vidor	1	0	0	-0.1	1	3
	DVIT_2256	4560195143_K	Muscato_Vidor	2	0	0	0.2	0.8	9
	DVIT_2256	4560195143_K	Muscato_Vidor	3	0	0	-0.4	0.6	7
WEO K 14 51	DVIT_2625	4560195144_B	Ruby_Seedless	1	0	0	0.3	0.5	5
	DVIT_2625	4560195144_B	Ruby_Seedless	2	0	0	0	1.2	5
	DVIT_2625	4560195144_B	Ruby_Seedless	3	0	0	0	1.3	5
WEO K 13 35	DVIT_2645	4560195144_E	Neo-Muscat	1	0	0	0.4	0.6	3
	DVIT_2645	4560195144_E	Neo-Muscat	2	0	0	0.1	0.9	5
	DVIT_2645	4560195144_E	Neo-Muscat	3	0	0	0	1.1	5
WEO K 12 59	DVIT_2431	4560195145_D	Russian_Seedless	1	0	0	-0.2	1.1	1
	DVIT_2431	4560195145_D	Russian_Seedless	2	0	0	0.4	1.5	1
	DVIT_2431	4560195145_D	Russian_Seedless	3	0	0	0.4	1.3	1
WEO K 03 07	DVIT_2177	4560195145_E	Loose_Perlette	1	0	0	1	0.5	1
	DVIT_2177	4560195145_E	Loose_Perlette	2	0	0	0	0.2	1
	DVIT_2177	4560195145_E	Loose_Perlette	3	0	0	0.5	0.5	1
WEO K 03 13	DVIT_2258	4560195145_J	Rofar_Vidor	1	0	0	0.1	1.1	5
	DVIT_2258	4560195145_J	Rofar_Vidor	2	0	0	0.4	0.8	7
	DVIT_2258	4560195145_J	Rofar_Vidor	3	0	0	-0.2	1.3	7
WEO K 09 57	DVIT_1977	4560195147_I	NA	1	1	0	0	1	3
	DVIT_1977	4560195147_I	NA	2	1	0	0.3	0.8	3
	DVIT_1977	4560195147_I	NA	3	1	0	0.2	0.7	3
WEO K 09 39	DVIT_1341	4560195148_A	Aurora	1	1	0	0.4	1	3
	DVIT_1341	4560195148_A	Aurora	2	1	0	0.1	1.6	3
	DVIT_1341	4560195148_A	Aurora	3	1	0	0.4	1	3
WEO K 09 55	DVIT_1976	4560195148_E	NA	1	1	0	0.4	0.2	1
	DVIT_1976	4560195148_E	NA	2	1	0	0.9	1	1
	DVIT_1976	4560195148_E	NA	3	1	0	0.1	0.4	3
WEO K 07 53	DVIT_543	4560195148_G	Van_Der_Laan	1	1	0	-0.1	1	3
	DVIT_543	4560195148_G	Van_Der_Laan	2	1	0	0	1.4	5
	DVIT_543	4560195148_G	Van_Der_Laan	3	1	0	-0.2	1.5	3
WEO K 04 31	DVIT_350	4560195155_E	Barone_Dellaterno	1	0	0	0.5	0.6	3
	DVIT_350	4560195155_E	Barone_Dellaterno	2	0	0	0.6	0.4	3
	DVIT_350	4560195155_E	Barone_Dellaterno	3	0	0	0.6	0.2	1
WEO K 02 63	DVIT_2162	4560195155_K	Syrian	1	1	0	0.2	0.9	3
	DVIT_2162	4560195155_K	Syrian	2	1	0	-0.1	1.1	3
	DVIT_2162	4560195155_K	Syrian	3	1	0	0.1	1.6	3
WEO K 02 31	DVIT_2111	4560195155_L	Black_Muscat_Alexandria	1	1	1	-0.1	1	5
	DVIT_2111	4560195155_L	Black_Muscat_Alexandria	2	1	1	0.3	1.2	7
	DVIT_2111	4560195155_L	Black_Muscat_Alexandria	3	1	1	0.1	1.3	5
WEO K 13 41	DVIT_2650	4560195159_E	Rhazaki	1	0	0	0.4	0.2	1
	DVIT_2650	4560195159_E	Rhazaki	2	0	0	0.2	0.1	1
	DVIT_2650	4560195159_E	Rhazaki	3	0	0	0.5	0.1	1
WEO K 06 65	DVIT_505	4560195165_B	Rodites	1	0	0	0.1	0.1	1
	DVIT_505	4560195165_B	Rodites	2	0	0	0.4	0	0
	DVIT_505	4560195165_B	Rodites	3	0	0	-0.3	0	0
WEO K 07 03	DVIT_514	4560195165_F	Schiradzouli_Blanc	1	0	0	0.1	0.6	1
	DVIT_514	4560195165_F	Schiradzouli_Blanc	2	0	0	0.2	0.7	1
	DVIT_514	4560195165_F	Schiradzouli_Blanc	3	0	0	0.2	0.3	1
WEO K 07 20	DVIT_525	4560195165_L	Sovrana	1	1	1	0.9	0.7	5
	DVIT_525	4560195165_L	Sovrana	2	1	1	0.3	1.3	5
	DVIT_525	4560195165_L	Sovrana	3	1	1	0.1	1.7	7
WEO K 03 41	DVIT_2343	4560195167_B	Waltham_Cross	1	0	0	0.1	1.2	1
	DVIT_2343	4560195167_B	Waltham_Cross	2	0	0	0.4	1	1
	DVIT_2343	4560195167_B	Waltham_Cross	3	0	0	0.6	0	0
WEO K 10 73	DVIT_421	4560195167_C	Husseine_(rish_Baba)	1	0	0	0.4	0.9	3
	DVIT_421	4560195167_C	Husseine_(rish_Baba)	2	0	0	0	1.7	5
	DVIT_421	4560195167_C	Husseine_(rish_Baba)	3	0	0	0.4	1.5	5
WEO K 04 13	DVIT_336	4560195167_E	Aitah_Ghulaman	1	0	0	0.4	0.6	1
	DVIT_336	4560195167_E	Aitah_Ghulaman	2	0	0	0.3	0.5	1
	DVIT_336	4560195167_E	Aitah_Ghulaman	3	0	0	0.3	0.5	1
WEO K 03 48	DVIT_2391	4560195167_F	White_Calabrian	1	0	0	-0.1	0.4	1
	DVIT_2391	4560195167_F	White_Calabrian	2	0	0	0.3	0.8	1
	DVIT_2391	4560195167_F	White_Calabrian	3	0	0	0.2	0.6	1
WEO K 10 27	DVIT_361	4560195167_H	Black_Prince	1	1	1	0.5	0.8	5
	DVIT_361	4560195167_H	Black_Prince	2	1	1	0.1	0.4	5
	DVIT_361	4560195167_H	Black_Prince	3	1	1	0.5	0.5	5
WEO K 12 67	DVIT_2476	4560195167_I	Blackrose_4x	1	0	0	0.1	1	5
	DVIT_2476	4560195167_I	Blackrose_4x	2	0	0	-0.4	1.5	5
	DVIT_2476	4560195167_I	Blackrose_4x	3	0	0	-0.1	2	5
WEO K 11 19	DVIT_499	4560195167_K	Red_Ohanez	1	0	0	0.6	0.6	1
	DVIT_499	4560195167_K	Red_Ohanez	2	0	0	0.5	0.4	1
	DVIT_499	4560195167_K	Red_Ohanez	3	0	0	0.5	0.6	1
WEO K 05 73	DVIT_456	4560195169_F	Marvel_Of_Vaucluse	1	0	0	0.8	0.4	1
	DVIT_456	4560195169_F	Marvel_Of_Vaucluse	2	0	0	0.2	0.6	1
	DVIT_456	4560195169_F	Marvel_Of_Vaucluse	3	0	0	0.2	0.7	1
WEO K 06 23	DVIT_476	4560195170_G	Nimrang_number58	1	0	0	0.7	0.9	3
	DVIT_476	4560195170_G	Nimrang_number58	2	0	0	0.2	1.4	5
	DVIT_476	4560195170_G	Nimrang_number58	3	0	0	0	1.7	3
WEO K 07 23	DVIT_527	4560195170_L	Sultana_Moscata	1	1	0	0.6	1.2	7
	DVIT_527	4560195170_L	Sultana_Moscata	2	1	0	0.1	1.2	5
	DVIT_527	4560195170_L	Sultana_Moscata	3	1	0	0.5	0.8	5
WEO K 07 59	DVIT_548	4560195171_D	Vorosmarthy	1	0	0	-0.1	2	5
	DVIT_548	4560195171_D	Vorosmarthy	2	0	0	0.1	1.3	5
	DVIT_548	4560195171_D	Vorosmarthy	3	0	0	0.8	1.6	7
WEO K 04 43	DVIT_364	4560195171_E	Burgrave	1	0	0	0.4	0.5	1
	DVIT_364	4560195171_E	Burgrave	2	0	0	0.2	0.4	1
	DVIT_364	4560195171_E	Burgrave	3	0	0	0.2	0	0
WEO K 07 79	DVIT_562	4560195171_F	Itonychi_Mavro	1	0	1	0.5	1.1	1
	DVIT_562	4560195171_F	Itonychi_Mavro	2	0	1	-0.4	1.2	1
	DVIT_562	4560195171_F	Itonychi_Mavro	3	0	1	-0.2	1.3	3
WEO K 04 41	DVIT_360	4560195171_L	Black_Morocco	1	0	0	0.3	0.9	3
	DVIT_360	4560195171_L	Black_Morocco	2	0	0	0.2	1.1	5
	DVIT_360	4560195171_L	Black_Morocco	3	0	0	0.4	0.8	3
WEO K 02 53	DVIT_2157	4560195172_A	Tokay	1	0	0	0	0.5	1
	DVIT_2157	4560195172_A	Tokay	2	0	0	0.4	1.1	3
	DVIT_2157	4560195172_A	Tokay	3	0	0	0.2	1.2	3
WEO K 08 09	DVIT_568	4560195172_B	Clotilde_Prosperi	1	0	0	0.1	0.8	1
	DVIT_568	4560195172_B	Clotilde_Prosperi	2	0	0	0.5	0.8	1
	DVIT_568	4560195172_B	Clotilde_Prosperi	3	0	0	0.6	0.8	1
WEO K 02 67	DVIT_2164	4560195172_C	Trieste-pirovano_299	1	1	1	0.1	1.2	7
	DVIT_2164	4560195172_C	Trieste-pirovano_299	2	1	1	0.2	0.9	7
	DVIT_2164	4560195172_C	Trieste-pirovano_299	3	1	1	-0.2	1	5
WEO K 02 55	DVIT_2158	4560195172_G	Chasselas_Rose_Royal	1	1	1	0.3	1.2	9
	DVIT_2158	4560195172_G	Chasselas_Rose_Royal	2	1	1	0.4	1.7	7
	DVIT_2158	4560195172_G	Chasselas_Rose_Royal	3	1	1	0.3	1.8	9
WEO K 08 13	DVIT_570	4560195172_I	Daphne	1	0	0	0.6	0.4	1
	DVIT_570	4560195172_I	Daphne	2	0	0	-0.1	0.7	3
	DVIT_570	4560195172_I	Daphne	3	0	0	-0.5	0.5	1
WEO K 08 65	DVIT_599	4560195172_K	Chaouchi_Politico	1	1	0	0.6	1	5
	DVIT_599	4560195172_K	Chaouchi_Politico	2	1	0	0.7	0.7	7
	DVIT_599	4560195172_K	Chaouchi_Politico	3	1	0	0.2	1	7
WEO K 04 09	DVIT_333	4560195174_C	Ab_Jusht	1	0	0	-0.2	0.3	1
	DVIT_333	4560195174_C	Ab_Jusht	2	0	0	0.1	0	0
	DVIT_333	4560195174_C	Ab_Jusht	3	0	0	0.1	0.5	1
WEO K 12 63	DVIT_2433	4560195174_E	Ladyfinger_Mutant_of_Thompson_Seedless4X	1	0	0	0.7	1.6	3
	DVIT_2433	4560195174_E	Ladyfinger_Mutant_of_Thompson_Seedless4X	2	0	0	-0.1	1.1	1
	DVIT_2433	4560195174_E	Ladyfinger_Mutant_of_Thompson_Seedless4X	3	0	0	0.6	1	3
WEO K 12 13	DVIT_1797	4560195174_G	Olmo 030-37	1	0	0	0	0.9	3
	DVIT_1797	4560195174_G	Olmo 030-37	2	0	0	0.1	1.1	3
	DVIT_1797	4560195174_G	Olmo 030-37	3	0	0	0.1	0.6	3
WEO K 07 21	DVIT_526	4560195174_H	Sultana	1	0	0	-0.1	0.8	5
	DVIT_526	4560195174_H	Sultana	2	0	0	-0.3	0.8	3
	DVIT_526	4560195174_H	Sultana	3	0	0	-0.2	0.9	9
WEO K 03 25	DVIT_2322	4560195174_I	Kara_Dzhidzhigi	1	0	0	1	0.8	5
	DVIT_2322	4560195174_I	Kara_Dzhidzhigi	2	0	0	-0.2	1.2	1
	DVIT_2322	4560195174_I	Kara_Dzhidzhigi	3	0	0	-0.2	1.2	5
WEO K 11 61	DVIT_356	4560195174_K	Black_Ferrara	1	0	0	-0.3	0.4	3
	DVIT_356	4560195174_K	Black_Ferrara	2	0	0	0.4	0.2	1
	DVIT_356	4560195174_K	Black_Ferrara	3	0	0	0.4	0.5	1
WEO K 03 45	DVIT_2390	4560195174_L	Muscat_Of_Hungary	1	0	0	0.6	0.6	3
	DVIT_2390	4560195174_L	Muscat_Of_Hungary	2	0	0	0.6	0.8	3
	DVIT_2390	4560195174_L	Muscat_Of_Hungary	3	0	0	0.9	0.5	3
WEO K 07 47	DVIT_540	4560195178_E	Tokay	1	0	0	0.2	2.2	3
	DVIT_540	4560195178_E	Tokay	2	0	0	-0.7	1.5	3
	DVIT_540	4560195178_E	Tokay	3	0	0	0.4	1.9	5
WEO K 11 15	DVIT_477	4560195178_F	Nocera	1	0	0	0.2	1.5	3
	DVIT_477	4560195178_F	Nocera	2	0	0	-0.1	1.8	5
	DVIT_477	4560195178_F	Nocera	3	0	0	0.8	1.8	3
WEO K 07 33	DVIT_532	4560195178_H	Tallian	1	0	0	0.5	1.2	3
	DVIT_532	4560195178_H	Tallian	2	0	0	0.1	0.9	1
	DVIT_532	4560195178_H	Tallian	3	0	0	0.5	1	3
WEO K 04 33	DVIT_351	4560195181_C	Beauty_Seedless	1	0	0	0.3	0.3	1
	DVIT_351	4560195181_C	Beauty_Seedless	2	0	0	0.6	0	0
	DVIT_351	4560195181_C	Beauty_Seedless	3	0	0	0.2	0.6	1
WEO K 04 39	DVIT_359	4560195181_G	Black_Monukka	1	0	0	-0.6	0.5	3
	DVIT_359	4560195181_G	Black_Monukka	2	0	0	0.7	0.6	3
	DVIT_359	4560195181_G	Black_Monukka	3	0	0	0.8	0.9	1
WEO K 02 33	DVIT_2112	4560195181_I	Chasselas_Des_Bouches-du-rhone	1	1	0	0.2	0.7	1
	DVIT_2112	4560195181_I	Chasselas_Des_Bouches-du-rhone	2	1	0	-1	0.4	1
	DVIT_2112	4560195181_I	Chasselas_Des_Bouches-du-rhone	3	1	0	-0.1	1.2	7
WEO K 06 59	DVIT_501	4560195182_A	Rhazaki_De_Crete	1	0	0	0.4	0	0
	DVIT_501	4560195182_A	Rhazaki_De_Crete	2	0	0	0.7	0.3	1
	DVIT_501	4560195182_A	Rhazaki_De_Crete	3	0	0	0.3	0	0
WEO K 10 05	DVIT_1307	4560195182_H	Midget_Thompson_Seedless	1	0	0	0.1	0.9	1
	DVIT_1307	4560195182_H	Midget_Thompson_Seedless	2	0	0	0.4	0.6	3
	DVIT_1307	4560195182_H	Midget_Thompson_Seedless	3	0	0	0.2	0.5	3
WEO K 06 39	DVIT_486	4560195188_B	Pardinia	1	0	0	0.5	1.3	1
	DVIT_486	4560195188_B	Pardinia	2	0	0	0.7	0.7	1
	DVIT_486	4560195188_B	Pardinia	3	0	0	0.5	1	1
WEO K 12 09	DVIT_1666	4560195190_D	Royale 4X	1	1	0	-0.8	2	7
	DVIT_1666	4560195190_D	Royale 4X	2	1	0	0.6	2	7
	DVIT_1666	4560195190_D	Royale 4X	3	1	0	0.3	3	5
WEO K 02 05	DVIT_2081	4560195190_K	Kandhari	1	0	0	0.5	0.8	1
	DVIT_2081	4560195190_K	Kandhari	2	0	0	0.9	0.8	1
	DVIT_2081	4560195190_K	Kandhari	3	0	0	0.5	0.9	1
WEO K 02 29	DVIT_2109	4560195190_L	Moscato_Dadda	1	1	1	0	0.9	5
	DVIT_2109	4560195190_L	Moscato_Dadda	2	1	1	-0.1	0.8	7
	DVIT_2109	4560195190_L	Moscato_Dadda	3	1	1	0.5	1.5	5
WEO K 10 01	DVIT_2055	4560195191_A	Black_Kishmish	1	0	0	-0.2	0.5	3
	DVIT_2055	4560195191_A	Black_Kishmish	2	0	0	0.1	0.4	3
	DVIT_2055	4560195191_A	Black_Kishmish	3	0	0	0.6	0.6	3
WEO K 05 63	DVIT_450	4560195197_E	Luquaci_Thompson	1	0	0	0.4	0.5	1
	DVIT_450	4560195197_E	Luquaci_Thompson	2	0	0	0.1	0.5	3
	DVIT_450	4560195197_E	Luquaci_Thompson	3	0	0	0.3	0.4	3
WEO K 05 61	DVIT_449	4560195197_F	Luglienga	1	0	0	0.6	1.2	3
	DVIT_449	4560195197_F	Luglienga	2	0	0	0.3	1.2	3
	DVIT_449	4560195197_F	Luglienga	3	0	0	0.6	1.3	1
WEO K 09 43	DVIT_1597	4560195197_G	Poet_Matabon	1	1	0	0	1.1	1
	DVIT_1597	4560195197_G	Poet_Matabon	2	1	0	0.4	1.1	1
	DVIT_1597	4560195197_G	Poet_Matabon	3	1	0	0.7	0.5	1
WEO K 05 45	DVIT_432	4560195197_I	Khaldar	1	0	0	0.1	0.5	1
	DVIT_432	4560195197_I	Khaldar	2	0	0	0.1	0.3	1
	DVIT_432	4560195197_I	Khaldar	3	0	0	0	0.5	1
WEO K 05 49	DVIT_438	4560195197_J	Kishmish_Spien	1	0	0	0.5	0.7	1
	DVIT_438	4560195197_J	Kishmish_Spien	2	0	0	0.2	1	3
	DVIT_438	4560195197_J	Kishmish_Spien	3	0	0	0.5	0.7	1
WEO K 01 17	DVIT_471	4560195197_K	Muscat_St._Laurent	1	0	0	0.6	1	1
	DVIT_471	4560195197_K	Muscat_St._Laurent	2	0	0	0.1	1.2	1
	DVIT_471	4560195197_K	Muscat_St._Laurent	3	0	0	0.3	0.9	3
WEO K 12 05	DVIT_1663	4560195197_L	Chaouch 4X	1	0	0	0.6	0	0
	DVIT_1663	4560195197_L	Chaouch 4X	2	0	0	0.6	0.4	1
	DVIT_1663	4560195197_L	Chaouch 4X	3	0	0	0.4	0.2	1
WEO K 05 51	DVIT_442	4560195200_A	Lal_Sorkh	1	0	0	0.3	1.1	3
	DVIT_442	4560195200_A	Lal_Sorkh	2	0	0	0.5	1.3	3
	DVIT_442	4560195200_A	Lal_Sorkh	3	0	0	-0.4	1	3
WEO K 01 49	DVIT_1108	4560195200_D	Madeleine_Angervine	1	1	0	0.2	1	3
	DVIT_1108	4560195200_D	Madeleine_Angervine	2	1	0	-0.4	1.4	5
	DVIT_1108	4560195200_D	Madeleine_Angervine	3	1	0	-0.2	1.5	7
WEO K 09 35	DVIT_1330	4560195200_E	Seedless_Tokay	1	0	0	0.3	1.2	3
	DVIT_1330	4560195200_E	Seedless_Tokay	2	0	0	0.8	1.6	1
	DVIT_1330	4560195200_E	Seedless_Tokay	3	0	0	0.7	1.6	5
WEO K 06 03	DVIT_464	4560195200_H	Muscat_Gros_Noir_Hatif	1	0	1	-0.1	1.2	3
	DVIT_464	4560195200_H	Muscat_Gros_Noir_Hatif	2	0	1	0.1	0.5	5
	DVIT_464	4560195200_H	Muscat_Gros_Noir_Hatif	3	0	1	0.4	0.5	5
WEO K 09 19	DVIT_1070	4560195200_I	Kule_Dary	1	0	0	-0.1	0.8	1
	DVIT_1070	4560195200_I	Kule_Dary	2	0	0	0.1	1	3
	DVIT_1070	4560195200_I	Kule_Dary	3	0	0	0.2	1	3
WEO K 09 27	DVIT_1321	4560195200_K	Sultana	1	0	0	-0.3	0.9	3
	DVIT_1321	4560195200_K	Sultana	2	0	0	-0.1	0.6	5
	DVIT_1321	4560195200_K	Sultana	3	0	0	0.3	0.9	3
WEO K 05 27	DVIT_416	4560195200_L	Hassaine	1	0	0	0.1	0.7	1
	DVIT_416	4560195200_L	Hassaine	2	0	0	0.8	0.8	1
	DVIT_416	4560195200_L	Hassaine	3	0	0	0.5	1.4	1
WEO K 09 37	DVIT_1334	4560195201_A	Seeded_Thompson	1	0	0	0.2	0.7	1
	DVIT_1334	4560195201_A	Seeded_Thompson	2	0	0	0.2	1	1
	DVIT_1334	4560195201_A	Seeded_Thompson	3	0	0	0.4	1.1	5
WEO K 07 73	DVIT_557	4560195201_B	Sidezitis	1	0	0	0.4	0	0
	DVIT_557	4560195201_B	Sidezitis	2	0	0	0.4	0	0
	DVIT_557	4560195201_B	Sidezitis	3	0	0	-0.2	0	0
WEO K 10 07	DVIT_1309	4560195201_C	Black_Hamburg	1	0	0	0.4	0.3	1
	DVIT_1309	4560195201_C	Black_Hamburg	2	0	0	0.4	0	0
	DVIT_1309	4560195201_C	Black_Hamburg	3	0	0	0.8	0.3	3
WEO K 06 21	DVIT_475	4560195201_F	Nicolas_Horthy_number39	1	1	0	0.2	0.8	3
	DVIT_475	4560195201_F	Nicolas_Horthy_number39	2	1	0	0.2	0.8	3
	DVIT_475	4560195201_F	Nicolas_Horthy_number39	3	1	0	0.4	1.8	3
WEO K 09 15	DVIT_1052	4560195201_I	Black_Corinth	1	1	0	0.2	1.2	5
	DVIT_1052	4560195201_I	Black_Corinth	2	1	0	0	1	5
	DVIT_1052	4560195201_I	Black_Corinth	3	1	0	0.6	1.1	5
WEO K 14 03	DVIT_1667	4560195202_A	Russian Seedless 4X	1	0	0	0	0.1	1
	DVIT_1667	4560195202_A	Russian Seedless 4X	2	0	0	0.3	0.2	3
	DVIT_1667	4560195202_A	Russian Seedless 4X	3	0	0	0.6	0.1	1
WEO K 07 55	DVIT_546	4560195202_C	Victor	1	1	0	0.2	0.9	3
	DVIT_546	4560195202_C	Victor	2	1	0	0.3	1	3
	DVIT_546	4560195202_C	Victor	3	1	0	0.3	0.8	3
WEO K 07 31	DVIT_531	4560195202_L	Takhani_(pink_T.s.)	1	0	0	0.3	0.6	1
	DVIT_531	4560195202_L	Takhani_(pink_T.s.)	2	0	0	0.6	0.5	1
	DVIT_531	4560195202_L	Takhani_(pink_T.s.)	3	0	0	0	0.5	1
WEO K 05 71	DVIT_455	4560195216_B	Marengo_(P._205)	1	0	0	0.5	1.2	9
	DVIT_455	4560195216_B	Marengo_(P._205)	2	0	0	0.6	1	9
	DVIT_455	4560195216_B	Marengo_(P._205)	3	0	0	1.2	1.4	9
WEO K 09 49	DVIT_1656	4560195216_C	Muscat_Rouge_Fouce	1	1	0	0.3	0.3	1
	DVIT_1656	4560195216_C	Muscat_Rouge_Fouce	2	1	0	0	0.1	1
	DVIT_1656	4560195216_C	Muscat_Rouge_Fouce	3	1	0	0.2	0.2	1
WEO K 11 11	DVIT_452	4560195216_E	Madeleine_Celine	1	0	0	0.3	1.6	1
	DVIT_452	4560195216_E	Madeleine_Celine	2	0	0	0.3	1.4	3
	DVIT_452	4560195216_E	Madeleine_Celine	3	0	0	0.5	1.4	1
WEO K 05 69	DVIT_454	4560195216_F	Malaga_Rosada	1	1	0	0.6	1	5
	DVIT_454	4560195216_F	Malaga_Rosada	2	1	0	0.1	1	3
	DVIT_454	4560195216_F	Malaga_Rosada	3	1	0	-0.3	0.6	3
WEO K 11 07	DVIT_443	4560195216_G	Late_Edessa	1	0	0	0.3	0.6	3
	DVIT_443	4560195216_G	Late_Edessa	2	0	0	0.4	0.5	1
	DVIT_443	4560195216_G	Late_Edessa	3	0	0	-0.6	0.5	3
WEO K 05 33	DVIT_425	4560195216_K	Johanna_Mathiasz	1	0	0	0.6	0.6	1
	DVIT_425	4560195216_K	Johanna_Mathiasz	2	0	0	0.5	0.3	1
	DVIT_425	4560195216_K	Johanna_Mathiasz	3	0	0	0.9	0.9	3
WEO K 05 53	DVIT_444	4560195218_B	Laubschers_Gem	1	0	0	0.5	1.4	1
	DVIT_444	4560195218_B	Laubschers_Gem	2	0	0	-0.2	1.1	1
	DVIT_444	4560195218_B	Laubschers_Gem	3	0	0	0.5	0.6	1
WEO K 09 47	DVIT_1651	4560195218_F	Barbaleu	1	0	0	-0.2	0.6	3
	DVIT_1651	4560195218_F	Barbaleu	2	0	0	0.3	0.5	3
	DVIT_1651	4560195218_F	Barbaleu	3	0	0	-0.2	0.3	3
WEO K 05 42	DVIT_430	4560195218_G	Khalchili	1	0	0	-0.6	1	1
	DVIT_430	4560195218_G	Khalchili	2	0	0	0.5	0.5	1
	DVIT_430	4560195218_G	Khalchili	3	0	0	-0.9	0.6	3
WEO K 10 03	DVIT_1306	4560195218_L	Olivette_Noir	1	0	0	0.2	0.2	1
	DVIT_1306	4560195218_L	Olivette_Noir	2	0	0	-0.4	0.9	3
	DVIT_1306	4560195218_L	Olivette_Noir	3	0	0	0.4	0.6	1
WEO K 01 43	DVIT_1095	4560195219_B	Flame_Seedless	1	0	0	0.9	0.3	3
	DVIT_1095	4560195219_B	Flame_Seedless	2	0	0	-0.1	1.3	1
	DVIT_1095	4560195219_B	Flame_Seedless	3	0	0	0.7	0.6	3
WEO K 01 59	DVIT_1658	4560195219_D	Poet_Matabon	1	0	0	0.1	1.1	1
	DVIT_1658	4560195219_D	Poet_Matabon	2	0	0	0.1	1.1	1
	DVIT_1658	4560195219_D	Poet_Matabon	3	0	0	0.3	0.8	1
WEO K 12 03	DVIT_1669	4560195219_H	Trieste 4X	1	0	0	-0.1	1.2	3
	DVIT_1669	4560195219_H	Trieste 4X	2	0	0	0.1	1.3	1
	DVIT_1669	4560195219_H	Trieste 4X	3	0	0	0.1	1.7	7
WEO K 06 17	DVIT_473	4560195219_I	Muscat_Talebot	1	0	0	0.5	0.8	3
	DVIT_473	4560195219_I	Muscat_Talebot	2	0	0	0.3	1.1	3
	DVIT_473	4560195219_I	Muscat_Talebot	3	0	0	0.2	1.1	7
WEO K 07 01	DVIT_513	4560195219_J	San_Martino_(P._215)	1	1	0	0.3	0.7	5
	DVIT_513	4560195219_J	San_Martino_(P._215)	2	1	0	0.2	0.8	3
	DVIT_513	4560195219_J	San_Martino_(P._215)	3	1	0	0	1	5
WEO K 09 31	DVIT_1325	4560195220_B	Austrian_Seedless	1	0	0	0.5	1	3
	DVIT_1325	4560195220_B	Austrian_Seedless	2	0	0	0.1	1	3
	DVIT_1325	4560195220_B	Austrian_Seedless	3	0	0	0.7	0.7	3
WEO K 09 45	DVIT_1650	4560195220_C	Austrian_Seedless	1	0	0	-0.4	0.5	1
	DVIT_1650	4560195220_C	Austrian_Seedless	2	0	0	0.2	0.3	3
	DVIT_1650	4560195220_C	Austrian_Seedless	3	0	0	0.2	0.9	3
WEO K 05 37	DVIT_427	4560195220_E	Kali_Sahebi	1	0	0	-0.2	0.6	3
	DVIT_427	4560195220_E	Kali_Sahebi	2	0	0	0.3	0.3	3
	DVIT_427	4560195220_E	Kali_Sahebi	3	0	0	-0.3	0.3	3
WEO K 11 69	DVIT_463	4560195220_F	Muscat_Bowood	1	1	1	0.4	0.7	3
	DVIT_463	4560195220_F	Muscat_Bowood	2	1	1	0.4	1.1	3
	DVIT_463	4560195220_F	Muscat_Bowood	3	1	1	-0.1	0.8	5
WEO K 06 19	DVIT_474	4560195220_I	Netter	1	1	0	0.1	1.1	5
	DVIT_474	4560195220_I	Netter	2	1	0	0.2	1.1	5
	DVIT_474	4560195220_I	Netter	3	1	0	-0.1	0.6	7
WEO K 05 77	DVIT_458	4560195220_J	Memory of Queen Elizabeth	1	0	0	0	0.3	1
	DVIT_458	4560195220_J	Memory of Queen Elizabeth	2	0	0	0.1	0	0
	DVIT_458	4560195220_J	Memory of Queen Elizabeth	3	0	0	0.1	0	0
WEO K 01 53	DVIT_1122	4560195220_L	Royal_Thompson	1	0	0	0.1	1.4	7
	DVIT_1122	4560195220_L	Royal_Thompson	2	0	0	0	2.1	7
	DVIT_1122	4560195220_L	Royal_Thompson	3	0	0	0.3	0.4	5
WEO K 11 71	DVIT_465	QC004155004_A	Muscat_of_Alexandria	1	1	1	0.2	1	3
	DVIT_465	QC004155004_A	Muscat_of_Alexandria	2	1	1	0.1	1	3
	DVIT_465	QC004155004_A	Muscat_of_Alexandria	3	1	1	0.2	0.9	3
