# Supplementary material for: Genome-Wide Association Study Reveals a Genomic Region Associated with Mite-Recruitment Phenotypes in the Domesticated Grapevine (Vitis vinifera)
Source: Genes (Basel). 2021 Jun 30;12(7):1013. doi: 10.3390/genes12071013 (PMC8307218; doi:10.3390/genes12071013)
Supplement: Supplementary file 1 [file genes-12-01013-s001.zip › Table_S2_GWAS results tables.xlsx]

## Sheet: GAPIT.MLM.Bristles.GWAS.Results
SNP	Chromosome	Position	P.value	maf	nobs	Rsquare.of.Model.without.SNP	Rsquare.of.Model.with.SNP	FDR_Adjusted_P-values	effect
5:1160194	5	1160194	0.000179117	0.166667	399	0.318413	0.342916	0.382276	-0.218611
5:355069	5	355069	0.000253555	0.457393	399	0.318413	0.341757	0.382276	-0.168191
5:355078	5	355078	0.000253555	0.457393	399	0.318413	0.341757	0.382276	0.168191
5:725119	5	725119	0.000537532	0.328321	399	0.318413	0.33927	0.439899	0.161957
19:7824922	19	7824922	0.000557181	0.245614	399	0.318413	0.339152	0.439899	-0.199734
11:2358808	11	2358808	0.000624864	0.140351	399	0.318413	0.338774	0.439899	-0.203435
5:1380424	5	1380424	0.000680807	0.256892	399	0.318413	0.338493	0.439899	0.190849
3:6515561	3	6515561	0.000811575	0.325815	399	0.318413	0.337917	0.458844	-0.196588
18:14409197	18	14409197	0.00101809	0.0451128	399	0.318413	0.337176	0.4938	0.327324
5:228237	5	228237	0.00116227	0.481203	399	0.318413	0.336745	0.4938	0.149057
8:339564	8	339564	0.00122628	0.0626566	399	0.318413	0.33657	0.4938	0.249153
11:2193091	11	2193091	0.0013101	0.219298	399	0.318413	0.336355	0.4938	0.157501
2:231860	2	231860	0.00150794	0.269424	399	0.318413	0.335899	0.512153	-0.147896
17:9748552	17	9748552	0.00158526	0.47619	399	0.318413	0.335737	0.512153	0.0952761
15:6401787	15	6401787	0.00176456	0.0137845	399	0.318413	0.335391	0.532074	0.590435
18:148579	18	148579	0.00274068	0.220551	399	0.318413	0.333974	0.61895	0.14512
18:15049046	18	15049046	0.00274882	0.397243	399	0.318413	0.333964	0.61895	0.128514
5:1313464	5	1313464	0.0031169	0.25188	399	0.318413	0.333562	0.61895	-0.175942
5:1159968	5	1159968	0.00324018	0.250627	399	0.318413	0.333438	0.61895	0.179975
3:3772919	3	3772919	0.00331769	0.018797	399	0.318413	0.333362	0.61895	-0.448122
19:9796117	19	9796117	0.003448	0.429825	399	0.318413	0.333239	0.61895	-0.122978
2:152931	2	152931	0.00348322	0.102757	399	0.318413	0.333207	0.61895	-0.175226
20:702979	20	702979	0.00360521	0.238095	399	0.318413	0.333097	0.61895	0.128126
2:5546719	2	5546719	0.00365184	0.0288221	399	0.318413	0.333056	0.61895	0.317025
20:2250589	20	2250589	0.00371741	0.0789474	399	0.318413	0.333	0.61895	-0.234369
11:2318143	11	2318143	0.00381354	0.205514	399	0.318413	0.332918	0.61895	-0.147691
18:14985341	18	14985341	0.00384307	0.12782	399	0.318413	0.332894	0.61895	-0.165154
19:8434069	19	8434069	0.00403	0.457393	399	0.318413	0.332743	0.61895	-0.122571
19:12406361	19	12406361	0.00418765	0.0639098	399	0.318413	0.332621	0.61895	0.265113
15:3024281	15	3024281	0.00430027	0.310777	399	0.318413	0.332537	0.61895	-0.1226
12:14978366	12	14978366	0.00438137	0.199248	399	0.318413	0.332477	0.61895	0.152033
5:7612893	5	7612893	0.00456289	0.350877	399	0.318413	0.332349	0.61895	0.1288
20:2244308	20	2244308	0.00468821	0.0864662	399	0.318413	0.332263	0.61895	0.210962
17:7087179	17	7087179	0.00478882	0.0150376	399	0.318413	0.332196	0.61895	0.467609
18:3202847	18	3202847	0.00478958	0.299499	399	0.318413	0.332195	0.61895	-0.166163
5:1138507	5	1138507	0.00497024	0.249373	399	0.318413	0.332078	0.619361	-0.17166
14:117393	14	117393	0.00538264	0.0877193	399	0.318413	0.331826	0.619361	0.205988
11:1325899	11	1325899	0.00545022	0.174185	399	0.318413	0.331787	0.619361	-0.155113
20:1040726	20	1040726	0.00549363	0.137845	399	0.318413	0.331761	0.619361	-0.168946
20:2665278	20	2665278	0.00550804	0.347118	399	0.318413	0.331753	0.619361	-0.127813
18:1975239	18	1975239	0.00598189	0.156642	399	0.318413	0.331493	0.619361	0.154006
12:10140230	12	10140230	0.00603817	0.102757	399	0.318413	0.331464	0.619361	-0.181798
18:14975806	18	14975806	0.00618084	0.125313	399	0.318413	0.33139	0.619361	-0.160821
18:809177	18	809177	0.00635488	0.253133	399	0.318413	0.331303	0.619361	0.126778
15:7044122	15	7044122	0.00635909	0.0501253	399	0.318413	0.331301	0.619361	0.242134
12:8979644	12	8979644	0.00665602	0.33584	399	0.318413	0.331157	0.619361	-0.120899
18:2571129	18	2571129	0.00674742	0.323308	399	0.318413	0.331114	0.619361	-0.128932
20:1766072	20	1766072	0.00677879	0.0125313	399	0.318413	0.3311	0.619361	0.534315
5:2552358	5	2552358	0.00702088	0.378446	399	0.318413	0.33099	0.619361	0.134934
2:9205930	2	9205930	0.00704209	0.0325815	399	0.318413	0.33098	0.619361	0.250279
18:2269395	18	2269395	0.00707745	0.106516	399	0.318413	0.330964	0.619361	-0.184826
8:20189883	8	20189883	0.00712067	0.266917	399	0.318413	0.330945	0.619361	0.136287
11:7687548	11	7687548	0.00738329	0.319549	399	0.318413	0.330832	0.630087	0.12032
5:1246729	5	1246729	0.00799129	0.249373	399	0.318413	0.330584	0.669345	-0.164131
5:10125061	5	10125061	0.00831835	0.102757	399	0.318413	0.330459	0.6783	0.13689
2:7897478	2	7897478	0.00839814	0.177945	399	0.318413	0.330429	0.6783	-0.120172
5:1047418	5	1047418	0.00869797	0.411028	399	0.318413	0.33032	0.690192	0.118276
11:2623864	11	2623864	0.00894345	0.487469	399	0.318413	0.330233	0.697435	0.109766
8:19931676	8	19931676	0.00935166	0.12406	399	0.318413	0.330094	0.716908	0.184691
8:10678626	8	10678626	0.0095194	0.0100251	399	0.318413	0.330039	0.717356	-0.493532
14:16573889	14	16573889	0.00979891	0.101504	399	0.318413	0.329949	0.717356	0.161201
20:1015166	20	1015166	0.00983332	0.047619	399	0.318413	0.329938	0.717356	0.235993
18:3167503	18	3167503	0.0103082	0.149123	399	0.318413	0.329791	0.740061	0.147122
8:3265521	8	3265521	0.0107291	0.166667	399	0.318413	0.329667	0.74404	-0.14492
2:4363190	2	4363190	0.0108066	0.0100251	399	0.318413	0.329645	0.74404	-0.465834
5:2552428	5	2552428	0.0108571	0.16416	399	0.318413	0.32963	0.74404	0.152844
5:17096018	5	17096018	0.0113926	0.0689223	399	0.318413	0.329481	0.74766	0.212
3:2355621	3	2355621	0.0116002	0.273183	399	0.318413	0.329426	0.74766	-0.111079
5:824037	5	824037	0.0120497	0.466165	399	0.318413	0.329308	0.74766	0.110424
12:8901530	12	8901530	0.0122718	0.145363	399	0.318413	0.329252	0.74766	-0.132665
2:676369	2	676369	0.0124143	0.23183	399	0.318413	0.329216	0.74766	0.128967
18:1117271	18	1117271	0.0126514	0.281955	399	0.318413	0.329158	0.74766	-0.124037
20:5035612	20	5035612	0.0129261	0.093985	399	0.318413	0.329091	0.74766	0.163472
5:824094	5	824094	0.0132412	0.424812	399	0.318413	0.329017	0.74766	-0.109627
7:10875025	7	10875025	0.0133125	0.37218	399	0.318413	0.329001	0.74766	-0.114232
13:4645828	13	4645828	0.0134568	0.0877193	399	0.318413	0.328968	0.74766	0.210168
11:8827914	11	8827914	0.0135103	0.403509	399	0.318413	0.328955	0.74766	-0.0861705
18:1975188	18	1975188	0.0136255	0.156642	399	0.318413	0.328929	0.74766	0.138241
19:8348675	19	8348675	0.0137679	0.160401	399	0.318413	0.328897	0.74766	-0.156204
11:5073294	11	5073294	0.0137847	0.0614035	399	0.318413	0.328893	0.74766	-0.180797
12:6272145	12	6272145	0.0140631	0.244361	399	0.318413	0.328832	0.74766	0.123369
2:1613087	2	1613087	0.0140748	0.0764411	399	0.318413	0.328829	0.74766	0.183094
4:1783623	4	1783623	0.0143312	0.0137845	399	0.318413	0.328774	0.74766	-0.384328
14:15943200	14	15943200	0.0143353	0.018797	399	0.318413	0.328773	0.74766	0.310129
18:1226553	18	1226553	0.0145159	0.0137845	399	0.318413	0.328735	0.74766	0.453252
15:5865310	15	5865310	0.0148856	0.0250627	399	0.318413	0.328657	0.74766	-0.308169
19:3429243	19	3429243	0.0149552	0.0977444	399	0.318413	0.328643	0.74766	0.173816
20:3238065	20	3238065	0.0149812	0.037594	399	0.318413	0.328638	0.74766	0.227229
19:9039837	19	9039837	0.0150124	0.478697	399	0.318413	0.328631	0.74766	-0.106712
20:2941213	20	2941213	0.015103	0.0125313	399	0.318413	0.328613	0.74766	-0.458306
5:9234333	5	9234333	0.0153334	0.0714286	399	0.318413	0.328567	0.74766	0.17781
20:700268	20	700268	0.0153459	0.233083	399	0.318413	0.328564	0.74766	-0.12947
6:22743233	6	22743233	0.0154893	0.218045	399	0.318413	0.328536	0.74766	-0.117728
5:7084973	5	7084973	0.015644	0.201754	399	0.318413	0.328505	0.74766	0.132379
2:7897483	2	7897483	0.0157037	0.140351	399	0.318413	0.328494	0.74766	-0.1412
5:1057467	5	1057467	0.0161118	0.417293	399	0.318413	0.328415	0.759102	-0.111419
5:1313480	5	1313480	0.0164793	0.477444	399	0.318413	0.328346	0.768412	-0.118839
5:5423812	5	5423812	0.0170043	0.0776942	399	0.318413	0.32825	0.769327	0.169823
18:9406120	18	9406120	0.0170437	0.0639098	399	0.318413	0.328243	0.769327	0.193646
19:8348684	19	8348684	0.0170677	0.0701754	399	0.318413	0.328239	0.769327	0.20277
1:6552567	1	6552567	0.0180867	0.185464	399	0.318413	0.328062	0.769327	0.135648
11:12980527	11	12980527	0.0182113	0.114035	399	0.318413	0.328041	0.769327	-0.15432
3:3472705	3	3472705	0.0184177	0.0250627	399	0.318413	0.328007	0.769327	0.295955
4:11384534	4	11384534	0.0185154	0.156642	399	0.318413	0.327991	0.769327	-0.126821
20:1927679	20	1927679	0.0187731	0.0200501	399	0.318413	0.327949	0.769327	-0.170418
14:323872	14	323872	0.0188161	0.284461	399	0.318413	0.327942	0.769327	0.107141
2:4363208	2	4363208	0.0188665	0.0150376	399	0.318413	0.327934	0.769327	-0.357894
4:10512780	4	10512780	0.0190062	0.280702	399	0.318413	0.327911	0.769327	0.111166
15:3638401	15	3638401	0.0190583	0.20802	399	0.318413	0.327903	0.769327	-0.116932
2:15160004	2	15160004	0.0190901	0.201754	399	0.318413	0.327898	0.769327	0.114655
8:11559345	8	11559345	0.0192989	0.0175439	399	0.318413	0.327865	0.769327	0.300265
19:8860280	19	8860280	0.0194575	0.254386	399	0.318413	0.32784	0.769327	0.107596
8:3520001	8	3520001	0.0198305	0.35589	399	0.318413	0.327782	0.769327	0.0960692
6:21174604	6	21174604	0.0198566	0.206767	399	0.318413	0.327778	0.769327	0.122933
11:4668807	11	4668807	0.0198894	0.0238095	399	0.318413	0.327773	0.769327	-0.294976
20:1175209	20	1175209	0.0199208	0.129073	399	0.318413	0.327768	0.769327	-0.115388
19:12295581	19	12295581	0.0199689	0.0112782	399	0.318413	0.327761	0.769327	0.358031
7:2309999	7	2309999	0.0200709	0.444862	399	0.318413	0.327746	0.769327	-0.0924936
9:2929128	9	2929128	0.0206181	0.345865	399	0.318413	0.327664	0.783662	0.0974402
1:8549254	1	8549254	0.0213165	0.215539	399	0.318413	0.327563	0.803455	-0.107664
11:1179402	11	1179402	0.0220361	0.0802005	399	0.318413	0.327463	0.818977	0.177057
13:7219645	13	7219645	0.0221512	0.199248	399	0.318413	0.327447	0.818977	-0.116786
14:11026156	14	11026156	0.0223828	0.418546	399	0.318413	0.327416	0.818977	0.0980359
15:585094	15	585094	0.0224526	0.226817	399	0.318413	0.327406	0.818977	-0.114938
12:5373807	12	5373807	0.0231088	0.497494	399	0.318413	0.327319	0.832055	-0.09995
8:10761724	8	10761724	0.0232616	0.218045	399	0.318413	0.327299	0.832055	0.136401
8:20210860	8	20210860	0.0237228	0.239348	399	0.318413	0.32724	0.832055	0.10672
8:10679565	8	10679565	0.024076	0.0125313	399	0.318413	0.327196	0.832055	0.391793
13:12340176	13	12340176	0.0240771	0.0100251	399	0.318413	0.327195	0.832055	0.372831
12:12693860	12	12693860	0.024128	0.279449	399	0.318413	0.327189	0.832055	-0.074583
15:5374365	15	5374365	0.0241568	0.18797	399	0.318413	0.327186	0.832055	0.0900903
5:684064	5	684064	0.0243396	0.0601504	399	0.318413	0.327163	0.832055	0.17776
15:273167	15	273167	0.0248451	0.106516	399	0.318413	0.327101	0.832055	-0.177825
9:575236	9	575236	0.0249271	0.131579	399	0.318413	0.327091	0.832055	-0.128124
9:5117888	9	5117888	0.0249767	0.0150376	399	0.318413	0.327085	0.832055	-0.313021
6:13038406	6	13038406	0.0250187	0.056391	399	0.318413	0.32708	0.832055	0.166046
5:824207	5	824207	0.0254956	0.469925	399	0.318413	0.327023	0.832551	-0.0984805
18:2205954	18	2205954	0.0255347	0.411028	399	0.318413	0.327019	0.832551	0.103465
5:3428928	5	3428928	0.0255858	0.294486	399	0.318413	0.327013	0.832551	0.0973242
20:1684780	20	1684780	0.025967	0.100251	399	0.318413	0.326968	0.838921	-0.121569
9:3394641	9	3394641	0.0268613	0.255639	399	0.318413	0.326867	0.861657	-0.108608
4:5079238	4	5079238	0.0270823	0.402256	399	0.318413	0.326842	0.862627	0.0944799
7:14330703	7	14330703	0.0272769	0.101504	399	0.318413	0.326821	0.86275	-0.103235
17:5635723	17	5635723	0.0275246	0.0150376	399	0.318413	0.326794	0.86454	0.369229
2:533699	2	533699	0.0277755	0.0714286	399	0.318413	0.326766	0.866404	-0.140761
18:794237	18	794237	0.0282521	0.320802	399	0.318413	0.326715	0.868899	-0.104286
17:12105705	17	12105705	0.0284079	0.453634	399	0.318413	0.326699	0.868899	-0.0615251
15:7630757	15	7630757	0.0285012	0.235589	399	0.318413	0.326689	0.868899	-0.090169
20:842027	20	842027	0.0287944	0.411028	399	0.318413	0.326659	0.868899	0.106706
16:2629916	16	2629916	0.028816	0.115288	399	0.318413	0.326656	0.868899	0.146791
17:3233713	17	3233713	0.0294288	0.329574	399	0.318413	0.326594	0.878531	0.0919309
15:3162405	15	3162405	0.0296249	0.184211	399	0.318413	0.326574	0.878531	0.117095
14:16962960	14	16962960	0.0297182	0.224311	399	0.318413	0.326564	0.878531	-0.129033
14:16835346	14	16835346	0.0304225	0.0137845	399	0.318413	0.326494	0.886589	-0.381306
18:11800184	18	11800184	0.0305333	0.112782	399	0.318413	0.326484	0.886589	0.137065
14:446090	14	446090	0.0306843	0.203008	399	0.318413	0.326469	0.886589	0.123764
19:8665394	19	8665394	0.0309908	0.126566	399	0.318413	0.326439	0.886589	0.141705
17:6645289	17	6645289	0.0313055	0.0300752	399	0.318413	0.326409	0.886589	-0.226607
14:15551969	14	15551969	0.0316444	0.256892	399	0.318413	0.326377	0.886589	0.0991549
17:10482140	17	10482140	0.0318383	0.149123	399	0.318413	0.326359	0.886589	0.128674
19:6703270	19	6703270	0.031842	0.0952381	399	0.318413	0.326359	0.886589	-0.142956
12:5886262	12	5886262	0.0319245	0.392231	399	0.318413	0.326351	0.886589	-0.0924657
6:5700233	6	5700233	0.0319509	0.101504	399	0.318413	0.326349	0.886589	-0.132188
3:2212120	3	2212120	0.0321697	0.353383	399	0.318413	0.326328	0.887217	-0.0923326
8:895275	8	895275	0.0324533	0.29198	399	0.318413	0.326302	0.889613	-0.107796
8:16004328	8	16004328	0.0333588	0.458647	399	0.318413	0.32622	0.901859	0.102743
5:7631893	5	7631893	0.0336168	0.359649	399	0.318413	0.326198	0.901859	0.093003
20:549011	20	549011	0.0337848	0.486216	399	0.318413	0.326183	0.901859	0.0893666
20:4346225	20	4346225	0.0338461	0.0313283	399	0.318413	0.326177	0.901859	0.210485
16:1296618	16	1296618	0.033897	0.201754	399	0.318413	0.326173	0.901859	0.112312
1:4066038	1	4066038	0.0343169	0.300752	399	0.318413	0.326136	0.90571	-0.109582
4:17134712	4	17134712	0.0349921	0.0100251	399	0.318413	0.326079	0.90571	0.348921
20:4032390	20	4032390	0.0351762	0.284461	399	0.318413	0.326063	0.90571	-0.0877379
14:19415401	14	19415401	0.0354978	0.105263	399	0.318413	0.326036	0.90571	-0.156154
20:837101	20	837101	0.0356402	0.471178	399	0.318413	0.326024	0.90571	0.0971601
17:1461209	17	1461209	0.035768	0.491228	399	0.318413	0.326014	0.90571	0.086334
9:287745	9	287745	0.0357917	0.114035	399	0.318413	0.326012	0.90571	0.0972927
12:16173639	12	16173639	0.0359785	0.354637	399	0.318413	0.325996	0.90571	0.0831966
9:766836	9	766836	0.0360322	0.131579	399	0.318413	0.325992	0.90571	0.129816
17:6149926	17	6149926	0.0361319	0.0112782	399	0.318413	0.325984	0.90571	-0.440996
8:16104059	8	16104059	0.0363891	0.322055	399	0.318413	0.325963	0.90571	-0.110133
2:670071	2	670071	0.0364447	0.23183	399	0.318413	0.325958	0.90571	-0.107309
12:17625097	12	17625097	0.0367839	0.0701754	399	0.318413	0.325931	0.909144	-0.172593
20:3563943	20	3563943	0.0378352	0.121554	399	0.318413	0.325848	0.919576	-0.105403
8:16685924	8	16685924	0.0384584	0.347118	399	0.318413	0.3258	0.919576	-0.108951
1:1528745	1	1528745	0.0390224	0.047619	399	0.318413	0.325757	0.919576	-0.24173
17:1808940	17	1808940	0.039061	0.256892	399	0.318413	0.325754	0.919576	0.10098
11:13009702	11	13009702	0.0390743	0.409774	399	0.318413	0.325753	0.919576	0.0941333
9:13066042	9	13066042	0.0394239	0.0250627	399	0.318413	0.325727	0.919576	0.233127
4:15465526	4	15465526	0.0394931	0.41604	399	0.318413	0.325722	0.919576	0.0925926
15:3800581	15	3800581	0.0395595	0.159148	399	0.318413	0.325717	0.919576	0.131887
18:5493170	18	5493170	0.0395914	0.120301	399	0.318413	0.325714	0.919576	-0.147632
14:9770713	14	9770713	0.039645	0.0927318	399	0.318413	0.32571	0.919576	0.165223
18:15228196	18	15228196	0.0402096	0.364662	399	0.318413	0.325669	0.919576	0.0857864
5:17935977	5	17935977	0.0415301	0.419799	399	0.318413	0.325574	0.919576	-0.0893562
8:11544510	8	11544510	0.0415928	0.156642	399	0.318413	0.325569	0.919576	-0.123665
9:12064253	9	12064253	0.0418188	0.474937	399	0.318413	0.325553	0.919576	0.0849225
3:2385323	3	2385323	0.0418207	0.205514	399	0.318413	0.325553	0.919576	-0.103014
17:9748541	17	9748541	0.0419858	0.152882	399	0.318413	0.325542	0.919576	-0.0919274
7:11463047	7	11463047	0.0421206	0.101504	399	0.318413	0.325532	0.919576	-0.12843
18:14240421	18	14240421	0.0422245	0.377193	399	0.318413	0.325525	0.919576	-0.0937995
12:12702165	12	12702165	0.0427423	0.424812	399	0.318413	0.325489	0.919576	0.0721033
19:8590994	19	8590994	0.0431103	0.448622	399	0.318413	0.325464	0.919576	-0.0902275
3:3406127	3	3406127	0.0433132	0.0125313	399	0.318413	0.325451	0.919576	0.41004
12:9587081	12	9587081	0.0436626	0.461153	399	0.318413	0.325427	0.919576	-0.0871231
2:559665	2	559665	0.0437012	0.466165	399	0.318413	0.325424	0.919576	-0.0879983
20:1373569	20	1373569	0.0437907	0.0125313	399	0.318413	0.325418	0.919576	-0.323257
11:7887273	11	7887273	0.0437979	0.120301	399	0.318413	0.325418	0.919576	-0.114979
12:6272176	12	6272176	0.0438293	0.236842	399	0.318413	0.325416	0.919576	-0.10309
5:7208522	5	7208522	0.044187	0.101504	399	0.318413	0.325392	0.919576	-0.110968
8:16625180	8	16625180	0.0442449	0.35213	399	0.318413	0.325388	0.919576	-0.0767252
6:5698093	6	5698093	0.0445959	0.093985	399	0.318413	0.325365	0.919576	-0.131317
6:8077685	6	8077685	0.0446136	0.327068	399	0.318413	0.325364	0.919576	0.0956611
15:5841611	15	5841611	0.0448271	0.441103	399	0.318413	0.32535	0.919576	0.0844095
14:17819825	14	17819825	0.0451048	0.0112782	399	0.318413	0.325332	0.919576	0.323573
2:1069629	2	1069629	0.0455874	0.0137845	399	0.318413	0.325301	0.919576	-0.304485
6:2265213	6	2265213	0.0461069	0.409774	399	0.318413	0.325268	0.919576	0.0886979
2:255974	2	255974	0.0462672	0.488722	399	0.318413	0.325258	0.919576	-0.0879839
18:2286317	18	2286317	0.0465769	0.162907	399	0.318413	0.325238	0.919576	-0.115871
8:20369288	8	20369288	0.0467153	0.111529	399	0.318413	0.32523	0.919576	0.11853
12:6272054	12	6272054	0.0467204	0.160401	399	0.318413	0.325229	0.919576	-0.111558
2:141291	2	141291	0.047088	0.0112782	399	0.318413	0.325206	0.919576	0.393925
12:6009605	12	6009605	0.0473097	0.290727	399	0.318413	0.325193	0.919576	-0.0994074
18:15534046	18	15534046	0.0480241	0.340852	399	0.318413	0.325149	0.919576	0.0887413
14:14951104	14	14951104	0.0480678	0.26817	399	0.318413	0.325147	0.919576	-0.0822255
4:6250434	4	6250434	0.0483097	0.126566	399	0.318413	0.325132	0.919576	-0.114876
18:1164978	18	1164978	0.0487326	0.116541	399	0.318413	0.325107	0.919576	-0.127473
1:14815451	1	14815451	0.0488516	0.275689	399	0.318413	0.325099	0.919576	0.0961175
16:3983263	16	3983263	0.0488733	0.209273	399	0.318413	0.325098	0.919576	0.101752
6:7391824	6	7391824	0.0489307	0.0100251	399	0.318413	0.325095	0.919576	0.307713
5:10115124	5	10115124	0.0491314	0.0526316	399	0.318413	0.325083	0.919576	-0.191095
11:13350859	11	13350859	0.0493008	0.129073	399	0.318413	0.325073	0.919576	-0.117116
5:6678558	5	6678558	0.0493193	0.14411	399	0.318413	0.325072	0.919576	-0.119049
11:6263439	11	6263439	0.0500418	0.4599	399	0.318413	0.32503	0.919576	0.080871
19:8738669	19	8738669	0.0500446	0.47619	399	0.318413	0.325029	0.919576	-0.0841461
8:16326053	8	16326053	0.0503111	0.317043	399	0.318413	0.325014	0.919576	0.105931
20:1951720	20	1951720	0.0507193	0.0576441	399	0.318413	0.324991	0.919576	0.165336
9:6671440	9	6671440	0.0508847	0.473684	399	0.318413	0.324981	0.919576	-0.0836222
6:2598350	6	2598350	0.0511016	0.444862	399	0.318413	0.324969	0.919576	-0.0867414
17:3063055	17	3063055	0.0512131	0.290727	399	0.318413	0.324962	0.919576	0.085855
7:10719397	7	10719397	0.051456	0.269424	399	0.318413	0.324949	0.919576	-0.0936971
20:510861	20	510861	0.0514612	0.0639098	399	0.318413	0.324948	0.919576	-0.160694
6:2533969	6	2533969	0.0515151	0.220551	399	0.318413	0.324945	0.919576	0.103137
13:4959090	13	4959090	0.0517454	0.23183	399	0.318413	0.324932	0.919576	0.10555
8:2370783	8	2370783	0.0518915	0.428571	399	0.318413	0.324924	0.919576	0.087902
2:3747744	2	3747744	0.0520573	0.093985	399	0.318413	0.324915	0.919576	-0.138129
8:20390618	8	20390618	0.0523142	0.177945	399	0.318413	0.324901	0.919576	-0.109256
7:7180028	7	7180028	0.052467	0.192982	399	0.318413	0.324892	0.919576	0.127459
5:16393917	5	16393917	0.0525704	0.224311	399	0.318413	0.324887	0.919576	0.0915247
14:16648003	14	16648003	0.0539437	0.0350877	399	0.318413	0.324812	0.919576	-0.135634
11:5728206	11	5728206	0.0541064	0.273183	399	0.318413	0.324803	0.919576	-0.0891632
18:10917455	18	10917455	0.0541648	0.0438596	399	0.318413	0.3248	0.919576	-0.187779
11:900571	11	900571	0.054503	0.0601504	399	0.318413	0.324782	0.919576	-0.17252
20:1758086	20	1758086	0.0545141	0.260652	399	0.318413	0.324782	0.919576	0.0957525
2:437901	2	437901	0.0545444	0.111529	399	0.318413	0.32478	0.919576	-0.124292
20:4886479	20	4886479	0.0545605	0.37218	399	0.318413	0.324779	0.919576	-0.0870251
16:6843114	16	6843114	0.0548152	0.166667	399	0.318413	0.324766	0.919576	0.106077
13:1311615	13	1311615	0.0552678	0.318296	399	0.318413	0.324742	0.919576	0.0937165
2:338400	2	338400	0.0557758	0.486216	399	0.318413	0.324716	0.919576	0.0811918
9:6779229	9	6779229	0.0559077	0.119048	399	0.318413	0.324709	0.919576	0.0998427
18:3534014	18	3534014	0.0560592	0.387218	399	0.318413	0.324701	0.919576	0.0923246
20:980568	20	980568	0.056153	0.487469	399	0.318413	0.324696	0.919576	0.0841293
20:3806830	20	3806830	0.0567757	0.221805	399	0.318413	0.324664	0.919576	0.113075
20:5115847	20	5115847	0.0570718	0.131579	399	0.318413	0.32465	0.919576	0.107859
5:21669686	5	21669686	0.0573745	0.0125313	399	0.318413	0.324634	0.919576	-0.300159
5:133260	5	133260	0.0574822	0.0588972	399	0.318413	0.324629	0.919576	0.154711
12:6272048	12	6272048	0.057739	0.157895	399	0.318413	0.324616	0.919576	-0.105067
18:4345766	18	4345766	0.0581619	0.322055	399	0.318413	0.324595	0.919576	-0.0964277
1:4099381	1	4099381	0.0581785	0.493734	399	0.318413	0.324594	0.919576	0.0903934
9:826579	9	826579	0.0582322	0.130326	399	0.318413	0.324592	0.919576	-0.11057
12:6272174	12	6272174	0.058247	0.240602	399	0.318413	0.324591	0.919576	-0.0946506
17:11533518	17	11533518	0.0582471	0.182957	399	0.318413	0.324591	0.919576	0.071146
20:4032392	20	4032392	0.0582704	0.0325815	399	0.318413	0.32459	0.919576	-0.205727
8:7901894	8	7901894	0.0583445	0.195489	399	0.318413	0.324586	0.919576	-0.117702
7:2431103	7	2431103	0.0584692	0.139098	399	0.318413	0.32458	0.919576	-0.110279
8:3308415	8	3308415	0.0585238	0.380952	399	0.318413	0.324577	0.919576	-0.061836
9:4786490	9	4786490	0.0592929	0.214286	399	0.318413	0.32454	0.919576	0.100627
5:1334616	5	1334616	0.0598018	0.298246	399	0.318413	0.324515	0.919576	-0.0990526
15:315414	15	315414	0.0598165	0.107769	399	0.318413	0.324514	0.919576	0.144866
16:7157916	16	7157916	0.0598297	0.22807	399	0.318413	0.324514	0.919576	0.0908878
1:3508707	1	3508707	0.0598689	0.263158	399	0.318413	0.324512	0.919576	-0.0951864
19:10585988	19	10585988	0.0599397	0.112782	399	0.318413	0.324509	0.919576	0.118674
11:11811459	11	11811459	0.0600364	0.270677	399	0.318413	0.324504	0.919576	0.0938064
18:3375859	18	3375859	0.0600532	0.154135	399	0.318413	0.324503	0.919576	0.117208
19:8537459	19	8537459	0.0600625	0.402256	399	0.318413	0.324503	0.919576	0.0825033
14:11026362	14	11026362	0.060083	0.471178	399	0.318413	0.324502	0.919576	0.0817687
13:2200382	13	2200382	0.0603911	0.134085	399	0.318413	0.324487	0.919576	0.117152
6:5513537	6	5513537	0.0604936	0.230576	399	0.318413	0.324482	0.919576	-0.086764
1:4100921	1	4100921	0.0605594	0.438596	399	0.318413	0.324479	0.919576	-0.0898761
8:2135113	8	2135113	0.0605857	0.23183	399	0.318413	0.324478	0.919576	-0.0934766
13:2235860	13	2235860	0.0605917	0.142857	399	0.318413	0.324478	0.919576	-0.1117
13:12615657	13	12615657	0.0606071	0.0388471	399	0.318413	0.324477	0.919576	-0.23224
14:10465724	14	10465724	0.060884	0.333333	399	0.318413	0.324464	0.919576	-0.0908427
5:3459952	5	3459952	0.0610653	0.464912	399	0.318413	0.324455	0.919576	-0.0763605
8:13729497	8	13729497	0.061152	0.0125313	399	0.318413	0.324451	0.919576	-0.291109
18:17279727	18	17279727	0.0612044	0.409774	399	0.318413	0.324449	0.919576	-0.0801697
5:3404566	5	3404566	0.0612539	0.0776942	399	0.318413	0.324446	0.919576	0.10842
2:1059092	2	1059092	0.0613572	0.0827068	399	0.318413	0.324442	0.919576	-0.133995
7:4215907	7	4215907	0.0615017	0.10401	399	0.318413	0.324435	0.919576	-0.135492
6:8077796	6	8077796	0.0616507	0.325815	399	0.318413	0.324428	0.919576	-0.0880958
5:2109112	5	2109112	0.061943	0.243108	399	0.318413	0.324414	0.919576	0.084037
18:8285050	18	8285050	0.0620969	0.0588972	399	0.318413	0.324407	0.919576	0.15013
14:11998435	14	11998435	0.0624366	0.337093	399	0.318413	0.324392	0.919576	0.0592831
7:7180291	7	7180291	0.0624602	0.190476	399	0.318413	0.324391	0.919576	-0.12267
20:186609	20	186609	0.062462	0.189223	399	0.318413	0.32439	0.919576	0.1002
8:16170994	8	16170994	0.0629424	0.474937	399	0.318413	0.324369	0.919576	-0.0866909
12:8901391	12	8901391	0.0629654	0.45614	399	0.318413	0.324368	0.919576	-0.0778302
7:10937883	7	10937883	0.0629823	0.12782	399	0.318413	0.324367	0.919576	0.119049
18:2223829	18	2223829	0.0632526	0.33208	399	0.318413	0.324355	0.919576	-0.0961317
8:2929849	8	2929849	0.0632569	0.0501253	399	0.318413	0.324354	0.919576	-0.120146
1:13820621	1	13820621	0.0637403	0.0175439	399	0.318413	0.324333	0.919576	-0.263463
11:8934542	11	8934542	0.0638289	0.119048	399	0.318413	0.324329	0.919576	-0.105159
15:6169523	15	6169523	0.0639215	0.407268	399	0.318413	0.324324	0.919576	0.0717575
8:20190067	8	20190067	0.0644199	0.269424	399	0.318413	0.324302	0.919576	0.0906068
7:3855966	7	3855966	0.0645559	0.498747	399	0.318413	0.324296	0.919576	-0.0763451
12:9981817	12	9981817	0.0647061	0.419799	399	0.318413	0.32429	0.919576	-0.0615166
12:7592905	12	7592905	0.064834	0.218045	399	0.318413	0.324284	0.919576	0.0899166
20:548989	20	548989	0.0648659	0.407268	399	0.318413	0.324283	0.919576	-0.0793041
14:14951084	14	14951084	0.0653721	0.276942	399	0.318413	0.32426	0.919576	-0.0760442
7:4934118	7	4934118	0.0654214	0.0125313	399	0.318413	0.324258	0.919576	-0.348899
9:472636	9	472636	0.0656405	0.0651629	399	0.318413	0.324249	0.919576	0.149925
12:18461120	12	18461120	0.065777	0.141604	399	0.318413	0.324243	0.919576	0.102989
5:6927582	5	6927582	0.0658101	0.0676692	399	0.318413	0.324241	0.919576	-0.13618
18:5778466	18	5778466	0.0663828	0.493734	399	0.318413	0.324217	0.919576	0.080657
12:8901375	12	8901375	0.0665166	0.337093	399	0.318413	0.324211	0.919576	-0.0783365
3:2385175	3	2385175	0.0667475	0.236842	399	0.318413	0.324201	0.919576	-0.091347
19:9058684	19	9058684	0.066891	0.414787	399	0.318413	0.324195	0.919576	0.0810817
6:6198322	6	6198322	0.0668988	0.146617	399	0.318413	0.324195	0.919576	-0.113963
5:4764748	5	4764748	0.0669437	0.0112782	399	0.318413	0.324193	0.919576	-0.337622
19:7258934	19	7258934	0.0670927	0.308271	399	0.318413	0.324186	0.919576	0.0896512
4:19061092	4	19061092	0.0674244	0.129073	399	0.318413	0.324172	0.92133	-0.107231
1:7860233	1	7860233	0.0681752	0.390977	399	0.318413	0.324141	0.925505	0.0792895
1:6830887	1	6830887	0.0686994	0.348371	399	0.318413	0.324119	0.925505	-0.0872959
8:16104079	8	16104079	0.0687603	0.317043	399	0.318413	0.324117	0.925505	-0.0962393
20:3483297	20	3483297	0.0697098	0.365915	399	0.318413	0.324078	0.925505	0.0845498
19:7846652	19	7846652	0.0698941	0.33208	399	0.318413	0.32407	0.925505	0.0655648
7:1953454	7	1953454	0.0703972	0.481203	399	0.318413	0.32405	0.925505	0.0804512
8:13675278	8	13675278	0.0706844	0.0814536	399	0.318413	0.324038	0.925505	0.131769
15:3749077	15	3749077	0.0707201	0.47995	399	0.318413	0.324037	0.925505	0.0819887
2:3896362	2	3896362	0.0707762	0.258145	399	0.318413	0.324035	0.925505	0.0835592
6:1220663	6	1220663	0.0711992	0.111529	399	0.318413	0.324018	0.925505	-0.108621
5:11349076	5	11349076	0.0712191	0.117794	399	0.318413	0.324017	0.925505	-0.0990869
18:1797012	18	1797012	0.0712398	0.0225564	399	0.318413	0.324016	0.925505	-0.2224
10:643669	10	643669	0.0712656	0.047619	399	0.318413	0.324015	0.925505	0.165841
20:3324579	20	3324579	0.071321	0.018797	399	0.318413	0.324013	0.925505	0.207656
2:327147	2	327147	0.0713935	0.33208	399	0.318413	0.32401	0.925505	-0.0784286
1:8738994	1	8738994	0.0715356	0.0964912	399	0.318413	0.324004	0.925505	-0.121562
20:3000737	20	3000737	0.0721609	0.0263158	399	0.318413	0.32398	0.925505	-0.217652
6:7271179	6	7271179	0.0725277	0.0162907	399	0.318413	0.323965	0.925505	0.231946
18:11239029	18	11239029	0.072602	0.388471	399	0.318413	0.323962	0.925505	0.0854761
17:2597501	17	2597501	0.0726247	0.368421	399	0.318413	0.323961	0.925505	0.0789212
5:7084950	5	7084950	0.0728003	0.494987	399	0.318413	0.323955	0.925505	-0.0608916
15:3778867	15	3778867	0.0731002	0.159148	399	0.318413	0.323943	0.925505	0.113989
14:5314383	14	5314383	0.0731581	0.132832	399	0.318413	0.323941	0.925505	-0.0841245
7:12033151	7	12033151	0.0734487	0.0388471	399	0.318413	0.32393	0.925505	-0.184162
1:9127289	1	9127289	0.0735331	0.0313283	399	0.318413	0.323926	0.925505	0.177204
12:5201981	12	5201981	0.0735902	0.14411	399	0.318413	0.323924	0.925505	-0.0994245
12:5373926	12	5373926	0.0735934	0.134085	399	0.318413	0.323924	0.925505	0.10322
5:1334588	5	1334588	0.0736975	0.330827	399	0.318413	0.32392	0.925505	-0.0818131
14:17499209	14	17499209	0.0738137	0.320802	399	0.318413	0.323916	0.925505	-0.0848348
18:2987153	18	2987153	0.0741467	0.0200501	399	0.318413	0.323903	0.925505	0.188517
7:10842692	7	10842692	0.0743023	0.179198	399	0.318413	0.323897	0.925505	-0.10196
16:2200768	16	2200768	0.0744033	0.105263	399	0.318413	0.323893	0.925505	0.125766
12:9945727	12	9945727	0.0747713	0.286967	399	0.318413	0.323879	0.925505	-0.0793129
19:6602925	19	6602925	0.0749256	0.181704	399	0.318413	0.323873	0.925505	0.0965719
8:12206104	8	12206104	0.0750087	0.258145	399	0.318413	0.32387	0.925505	-0.091185
6:23546221	6	23546221	0.0750963	0.433584	399	0.318413	0.323867	0.925505	-0.0726103
12:12390923	12	12390923	0.0754036	0.0614035	399	0.318413	0.323855	0.925613	-0.162194
11:3584138	11	3584138	0.0761119	0.0401003	399	0.318413	0.323829	0.925613	-0.127837
4:5241740	4	5241740	0.0762228	0.0889724	399	0.318413	0.323825	0.925613	-0.0979884
18:794363	18	794363	0.0762413	0.255639	399	0.318413	0.323824	0.925613	-0.081303
12:8636792	12	8636792	0.0771117	0.180451	399	0.318413	0.323792	0.925613	0.0996494
3:1409233	3	1409233	0.0771796	0.117794	399	0.318413	0.32379	0.925613	0.109556
17:2365761	17	2365761	0.0774421	0.299499	399	0.318413	0.32378	0.925613	0.0840012
20:4558921	20	4558921	0.0777557	0.314536	399	0.318413	0.323769	0.925613	0.0888164
19:2326510	19	2326510	0.0781475	0.0175439	399	0.318413	0.323755	0.925613	-0.259907
20:3073680	20	3073680	0.0782521	0.304511	399	0.318413	0.323751	0.925613	0.0842294
6:7384286	6	7384286	0.0784023	0.0112782	399	0.318413	0.323745	0.925613	0.275689
4:15465534	4	15465534	0.0789137	0.409774	399	0.318413	0.323727	0.925613	0.08221
2:7585096	2	7585096	0.0790119	0.244361	399	0.318413	0.323724	0.925613	-0.0740644
5:9085883	5	9085883	0.0798681	0.24812	399	0.318413	0.323693	0.925613	0.0712553
12:18307273	12	18307273	0.0798827	0.235589	399	0.318413	0.323693	0.925613	-0.0792896
1:3641442	1	3641442	0.0799257	0.269424	399	0.318413	0.323691	0.925613	0.08612
20:715771	20	715771	0.0800841	0.0162907	399	0.318413	0.323686	0.925613	-0.210409
7:4627189	7	4627189	0.0800843	0.0363409	399	0.318413	0.323686	0.925613	0.188338
1:1365052	1	1365052	0.0801743	0.246867	399	0.318413	0.323683	0.925613	0.0893834
5:14900593	5	14900593	0.0802209	0.115288	399	0.318413	0.323681	0.925613	0.107202
14:2481440	14	2481440	0.0803681	0.200501	399	0.318413	0.323676	0.925613	-0.0896314
8:385201	8	385201	0.080418	0.324561	399	0.318413	0.323674	0.925613	-0.0732261
5:6173264	5	6173264	0.0806331	0.350877	399	0.318413	0.323667	0.925613	0.0824746
12:5495525	12	5495525	0.080681	0.115288	399	0.318413	0.323665	0.925613	-0.115602
4:174539	4	174539	0.0807694	0.434837	399	0.318413	0.323662	0.925613	0.0756137
2:15166970	2	15166970	0.0812922	0.378446	399	0.318413	0.323644	0.925613	-0.0895571
7:12063081	7	12063081	0.0814679	0.0100251	399	0.318413	0.323638	0.925613	-0.333401
6:2041969	6	2041969	0.0817637	0.186717	399	0.318413	0.323628	0.925613	0.0954696
9:6426918	9	6426918	0.0820796	0.489975	399	0.318413	0.323617	0.925613	-0.0758686
5:119701	5	119701	0.0821844	0.423559	399	0.318413	0.323613	0.925613	-0.0779332
7:6240073	7	6240073	0.082321	0.329574	399	0.318413	0.323609	0.925613	-0.0765554
5:22289552	5	22289552	0.0826158	0.137845	399	0.318413	0.323599	0.925613	0.0989091
1:6599909	1	6599909	0.0828799	0.180451	399	0.318413	0.32359	0.925613	-0.104967
9:4934873	9	4934873	0.0828992	0.0263158	399	0.318413	0.323589	0.925613	0.213461
20:566661	20	566661	0.0829569	0.139098	399	0.318413	0.323587	0.925613	-0.0741031
8:12419364	8	12419364	0.083401	0.151629	399	0.318413	0.323572	0.925613	-0.100191
18:6731139	18	6731139	0.0835606	0.234336	399	0.318413	0.323567	0.925613	-0.0950306
6:3738052	6	3738052	0.0841398	0.155388	399	0.318413	0.323547	0.925613	0.104268
14:561355	14	561355	0.0844625	0.018797	399	0.318413	0.323537	0.925613	-0.239917
14:561356	14	561356	0.0844625	0.018797	399	0.318413	0.323537	0.925613	0.239917
1:4154869	1	4154869	0.0845946	0.0112782	399	0.318413	0.323532	0.925613	0.351032
14:18786358	14	18786358	0.0847457	0.0263158	399	0.318413	0.323527	0.925613	-0.169719
11:5894660	11	5894660	0.0849359	0.220551	399	0.318413	0.323521	0.925613	0.0753853
16:7294862	16	7294862	0.0850826	0.199248	399	0.318413	0.323516	0.925613	-0.06754
6:8599377	6	8599377	0.0851752	0.0275689	399	0.318413	0.323513	0.925613	-0.197225
6:3079844	6	3079844	0.0854905	0.384712	399	0.318413	0.323503	0.925613	-0.0767482
18:7459864	18	7459864	0.0857122	0.0614035	399	0.318413	0.323496	0.925613	0.151021
11:781078	11	781078	0.0859447	0.25188	399	0.318413	0.323488	0.925613	0.0823216
6:15708546	6	15708546	0.0860613	0.0588972	399	0.318413	0.323484	0.925613	-0.118872
7:13027031	7	13027031	0.0866232	0.102757	399	0.318413	0.323466	0.925613	-0.112646
7:1375886	7	1375886	0.0866936	0.419799	399	0.318413	0.323464	0.925613	0.0739526
19:9058671	19	9058671	0.0869581	0.418546	399	0.318413	0.323455	0.925613	0.0739828
8:895795	8	895795	0.0869585	0.389724	399	0.318413	0.323455	0.925613	-0.0767461
15:6108335	15	6108335	0.0870919	0.483709	399	0.318413	0.323451	0.925613	-0.0724858
8:16622611	8	16622611	0.0871543	0.298246	399	0.318413	0.323449	0.925613	-0.0936608
20:3011999	20	3011999	0.0872923	0.496241	399	0.318413	0.323445	0.925613	-0.0686773
3:1434899	3	1434899	0.0877468	0.171679	399	0.318413	0.32343	0.925613	-0.093688
14:5682492	14	5682492	0.0877598	0.0288221	399	0.318413	0.32343	0.925613	-0.148884
2:15356022	2	15356022	0.0878552	0.374687	399	0.318413	0.323427	0.925613	0.0858353
3:5681048	3	5681048	0.0881417	0.255639	399	0.318413	0.323418	0.925613	-0.0647275
18:3611276	18	3611276	0.0883253	0.0112782	399	0.318413	0.323412	0.925613	0.300568
18:6274482	18	6274482	0.0893971	0.472431	399	0.318413	0.323378	0.925613	-0.0770751
9:3421510	9	3421510	0.0894001	0.329574	399	0.318413	0.323378	0.925613	-0.0778657
5:5423758	5	5423758	0.0895015	0.106516	399	0.318413	0.323375	0.925613	0.10325
17:2204666	17	2204666	0.0896731	0.0100251	399	0.318413	0.32337	0.925613	0.276479
8:15544382	8	15544382	0.0898337	0.018797	399	0.318413	0.323365	0.925613	0.252196
19:8818591	19	8818591	0.0903104	0.422306	399	0.318413	0.32335	0.925613	0.068747
1:320621	1	320621	0.0903512	0.165414	399	0.318413	0.323349	0.925613	-0.0925387
18:1406375	18	1406375	0.0903904	0.0764411	399	0.318413	0.323348	0.925613	-0.129189
2:1055727	2	1055727	0.0904631	0.275689	399	0.318413	0.323345	0.925613	-0.0830731
20:935031	20	935031	0.0906589	0.462406	399	0.318413	0.323339	0.925613	-0.0714083
6:4068358	6	4068358	0.0911154	0.329574	399	0.318413	0.323325	0.925613	0.077627
12:5061832	12	5061832	0.0912227	0.496241	399	0.318413	0.323322	0.925613	-0.0754159
13:5452542	13	5452542	0.0912322	0.145363	399	0.318413	0.323322	0.925613	-0.123314
18:3154594	18	3154594	0.0914406	0.310777	399	0.318413	0.323316	0.925613	-0.0952985
18:5621963	18	5621963	0.0920422	0.35213	399	0.318413	0.323297	0.925613	0.0725208
9:6779142	9	6779142	0.092045	0.432331	399	0.318413	0.323297	0.925613	-0.062733
14:14301172	14	14301172	0.0920586	0.229323	399	0.318413	0.323297	0.925613	-0.0835773
18:11238739	18	11238739	0.0923159	0.23183	399	0.318413	0.323289	0.925613	0.0991956
17:9748536	17	9748536	0.0927073	0.452381	399	0.318413	0.323277	0.925613	0.0567337
8:20355791	8	20355791	0.0929183	0.0714286	399	0.318413	0.323271	0.925613	-0.14701
16:2335888	16	2335888	0.0929574	0.256892	399	0.318413	0.32327	0.925613	0.0820651
19:13205401	19	13205401	0.093568	0.0112782	399	0.318413	0.323252	0.925613	-0.28183
18:11570458	18	11570458	0.0935784	0.0977444	399	0.318413	0.323251	0.925613	0.103904
4:2608222	4	2608222	0.0936885	0.334586	399	0.318413	0.323248	0.925613	-0.0770517
6:3675021	6	3675021	0.0937555	0.0125313	399	0.318413	0.323246	0.925613	0.305293
8:16115463	8	16115463	0.093843	0.233083	399	0.318413	0.323244	0.925613	0.0966423
18:1783059	18	1783059	0.0942609	0.0100251	399	0.318413	0.323231	0.925613	-0.297044
19:4558310	19	4558310	0.0943478	0.0100251	399	0.318413	0.323229	0.925613	0.290774
1:2622531	1	2622531	0.0951267	0.0150376	399	0.318413	0.323206	0.925613	0.283286
20:2060719	20	2060719	0.0954912	0.423559	399	0.318413	0.323195	0.925613	0.077085
5:7583858	5	7583858	0.0956703	0.0626566	399	0.318413	0.32319	0.925613	-0.163553
13:8276536	13	8276536	0.0958713	0.149123	399	0.318413	0.323184	0.925613	0.0889973
20:2069499	20	2069499	0.0959094	0.367168	399	0.318413	0.323183	0.925613	0.0684062
5:5117286	5	5117286	0.0960429	0.152882	399	0.318413	0.323179	0.925613	0.0994316
14:717049	14	717049	0.0960429	0.116541	399	0.318413	0.323179	0.925613	0.111539
9:6009593	9	6009593	0.0962967	0.0363409	399	0.318413	0.323172	0.925613	0.162274
20:206304	20	206304	0.0965016	0.201754	399	0.318413	0.323166	0.925613	-0.0772842
9:4800062	9	4800062	0.0969125	0.293233	399	0.318413	0.323155	0.925613	0.0732852
6:93546	6	93546	0.0969135	0.0125313	399	0.318413	0.323155	0.925613	0.253953
6:20768351	6	20768351	0.0969553	0.0112782	399	0.318413	0.323153	0.925613	-0.251805
20:3073775	20	3073775	0.0970389	0.463659	399	0.318413	0.323151	0.925613	0.0723801
2:2676770	2	2676770	0.0971289	0.343358	399	0.318413	0.323148	0.925613	0.0874501
14:8057964	14	8057964	0.0975495	0.273183	399	0.318413	0.323136	0.925613	-0.0826889
11:765441	11	765441	0.0977936	0.330827	399	0.318413	0.32313	0.925613	-0.0744474
9:14687757	9	14687757	0.0978483	0.214286	399	0.318413	0.323128	0.925613	-0.0801347
7:4725843	7	4725843	0.0979639	0.369674	399	0.318413	0.323125	0.925613	-0.0700661
4:7639221	4	7639221	0.0981319	0.0438596	399	0.318413	0.32312	0.925613	-0.15876
4:6676970	4	6676970	0.098491	0.265664	399	0.318413	0.32311	0.925613	-0.0851335
18:15058008	18	15058008	0.0986677	0.0902256	399	0.318413	0.323105	0.925613	-0.106316
3:3166420	3	3166420	0.0986736	0.379699	399	0.318413	0.323105	0.925613	-0.0711047
18:7348515	18	7348515	0.0988134	0.407268	399	0.318413	0.323101	0.925613	-0.0694604
17:9115817	17	9115817	0.0994819	0.298246	399	0.318413	0.323082	0.925613	-0.0747199
5:20934276	5	20934276	0.0996282	0.0764411	399	0.318413	0.323078	0.925613	-0.138225
13:7197580	13	7197580	0.0998129	0.203008	399	0.318413	0.323073	0.925613	0.0882111
6:4188511	6	4188511	0.10012	0.256892	399	0.318413	0.323065	0.925613	0.0739221
11:7687692	11	7687692	0.100249	0.347118	399	0.318413	0.323061	0.925613	-0.0718888
7:4725828	7	4725828	0.10026	0.368421	399	0.318413	0.323061	0.925613	0.0690767
7:11221276	7	11221276	0.100324	0.225564	399	0.318413	0.323059	0.925613	0.0877966
18:8523170	18	8523170	0.100461	0.313283	399	0.318413	0.323055	0.925613	0.0807012
10:901302	10	901302	0.100748	0.135338	399	0.318413	0.323048	0.925613	0.105122
20:1090493	20	1090493	0.100919	0.378446	399	0.318413	0.323043	0.925613	0.0798199
1:11755929	1	11755929	0.101044	0.170426	399	0.318413	0.323039	0.925613	-0.0888672
19:3835681	19	3835681	0.101088	0.309524	399	0.318413	0.323038	0.925613	0.0829738
12:5668375	12	5668375	0.101201	0.0100251	399	0.318413	0.323035	0.925613	0.260136
2:3121794	2	3121794	0.101709	0.018797	399	0.318413	0.323021	0.925613	-0.200303
6:2010288	6	2010288	0.101814	0.216792	399	0.318413	0.323019	0.925613	0.0788198
2:1015152	2	1015152	0.102036	0.238095	399	0.318413	0.323013	0.925613	-0.0798961
8:16387165	8	16387165	0.102041	0.276942	399	0.318413	0.323013	0.925613	-0.0854401
15:3314893	15	3314893	0.102062	0.266917	399	0.318413	0.323012	0.925613	-0.0801512
18:4170397	18	4170397	0.102456	0.461153	399	0.318413	0.323001	0.925613	-0.0773649
7:7594370	7	7594370	0.102974	0.441103	399	0.318413	0.322988	0.925613	-0.0704356
5:7221207	5	7221207	0.103334	0.0451128	399	0.318413	0.322978	0.925613	-0.143905
9:6779214	9	6779214	0.103865	0.255639	399	0.318413	0.322964	0.925613	0.0796499
14:18108631	14	18108631	0.104044	0.176692	399	0.318413	0.322959	0.925613	-0.0863639
20:980924	20	980924	0.104116	0.018797	399	0.318413	0.322957	0.925613	0.240574
8:2007075	8	2007075	0.104242	0.431078	399	0.318413	0.322954	0.925613	0.0660477
16:4759166	16	4759166	0.104291	0.284461	399	0.318413	0.322953	0.925613	0.0739241
18:13887388	18	13887388	0.104408	0.409774	399	0.318413	0.32295	0.925613	-0.057513
14:883310	14	883310	0.105242	0.358396	399	0.318413	0.322928	0.925613	-0.069063
3:3026347	3	3026347	0.105388	0.189223	399	0.318413	0.322924	0.925613	-0.0816099
18:4345580	18	4345580	0.105423	0.289474	399	0.318413	0.322923	0.925613	0.088279
14:3024439	14	3024439	0.106113	0.246867	399	0.318413	0.322905	0.925613	0.0821401
5:21728007	5	21728007	0.106199	0.0275689	399	0.318413	0.322903	0.925613	-0.172111
3:434780	3	434780	0.106507	0.218045	399	0.318413	0.322895	0.925613	-0.0826001
11:9633267	11	9633267	0.106613	0.115288	399	0.318413	0.322892	0.925613	-0.0947399
11:11223075	11	11223075	0.106706	0.0538847	399	0.318413	0.32289	0.925613	0.147347
2:2190802	2	2190802	0.106707	0.423559	399	0.318413	0.32289	0.925613	0.0755773
13:4849821	13	4849821	0.106724	0.0927318	399	0.318413	0.322889	0.925613	-0.116657
19:12954843	19	12954843	0.106919	0.137845	399	0.318413	0.322884	0.925613	0.0890082
2:1355618	2	1355618	0.107131	0.146617	399	0.318413	0.322879	0.925613	0.0792195
4:4615813	4	4615813	0.107405	0.308271	399	0.318413	0.322872	0.925613	-0.0558136
4:5776499	4	5776499	0.107584	0.37218	399	0.318413	0.322868	0.925613	0.0698145
4:12736303	4	12736303	0.107943	0.219298	399	0.318413	0.322858	0.925613	-0.0913491
19:3446218	19	3446218	0.108066	0.214286	399	0.318413	0.322855	0.925613	-0.0832472
13:1395182	13	1395182	0.108445	0.209273	399	0.318413	0.322846	0.925613	0.0756657
9:6223391	9	6223391	0.108572	0.315789	399	0.318413	0.322843	0.925613	-0.0749933
19:11449696	19	11449696	0.108578	0.241855	399	0.318413	0.322842	0.925613	-0.0739386
13:2062957	13	2062957	0.108711	0.0614035	399	0.318413	0.322839	0.925613	-0.172075
6:2265206	6	2265206	0.108714	0.451128	399	0.318413	0.322839	0.925613	-0.0695436
14:14639043	14	14639043	0.108845	0.10401	399	0.318413	0.322836	0.925613	0.0851657
4:5877976	4	5877976	0.109077	0.075188	399	0.318413	0.32283	0.925613	0.136923
2:2257406	2	2257406	0.109354	0.467419	399	0.318413	0.322823	0.925613	0.0746612
16:1197262	16	1197262	0.109411	0.382206	399	0.318413	0.322822	0.925613	-0.0711671
1:5917211	1	5917211	0.109601	0.142857	399	0.318413	0.322817	0.925613	0.103033
18:7948141	18	7948141	0.109724	0.093985	399	0.318413	0.322814	0.925613	-0.107162
3:2756598	3	2756598	0.109805	0.233083	399	0.318413	0.322812	0.925613	0.0806501
5:14246981	5	14246981	0.109946	0.206767	399	0.318413	0.322808	0.925613	0.0772926
19:3068284	19	3068284	0.110031	0.206767	399	0.318413	0.322806	0.925613	0.0808439
11:3415912	11	3415912	0.110262	0.0200501	399	0.318413	0.3228	0.925613	0.194536
18:9337144	18	9337144	0.110782	0.0175439	399	0.318413	0.322788	0.925613	-0.212756
2:2955356	2	2955356	0.110798	0.101504	399	0.318413	0.322787	0.925613	-0.099597
19:2326527	19	2326527	0.110849	0.0150376	399	0.318413	0.322786	0.925613	0.249977
6:17224609	6	17224609	0.111157	0.186717	399	0.318413	0.322778	0.925613	0.0861115
4:11449012	4	11449012	0.111162	0.154135	399	0.318413	0.322778	0.925613	0.0861755
16:3936434	16	3936434	0.111656	0.132832	399	0.318413	0.322766	0.925613	0.0920131
6:8077187	6	8077187	0.112854	0.320802	399	0.318413	0.322737	0.925613	0.0772268
18:2028898	18	2028898	0.112921	0.142857	399	0.318413	0.322736	0.925613	-0.101639
18:2028929	18	2028929	0.112921	0.142857	399	0.318413	0.322736	0.925613	-0.101639
18:2028869	18	2028869	0.112921	0.142857	399	0.318413	0.322736	0.925613	0.101639
5:5672482	5	5672482	0.113352	0.491228	399	0.318413	0.322725	0.925613	0.065171
5:9195387	5	9195387	0.113464	0.0676692	399	0.318413	0.322722	0.925613	0.131816
6:8706558	6	8706558	0.113467	0.0125313	399	0.318413	0.322722	0.925613	0.255309
11:12689851	11	12689851	0.113707	0.43985	399	0.318413	0.322717	0.925613	0.0752016
1:7034332	1	7034332	0.113719	0.0125313	399	0.318413	0.322716	0.925613	0.261577
5:4696495	5	4696495	0.1138	0.0275689	399	0.318413	0.322714	0.925613	-0.206293
5:1151144	5	1151144	0.113833	0.0363409	399	0.318413	0.322714	0.925613	-0.162613
20:1783605	20	1783605	0.113894	0.018797	399	0.318413	0.322712	0.925613	-0.166395
14:2876627	14	2876627	0.114154	0.0551378	399	0.318413	0.322706	0.925613	0.0988357
8:20318274	8	20318274	0.114519	0.211779	399	0.318413	0.322697	0.925613	0.0762718
14:8957820	14	8957820	0.114574	0.370927	399	0.318413	0.322696	0.925613	0.0603411
5:14685824	5	14685824	0.114574	0.192982	399	0.318413	0.322696	0.925613	0.078942
8:9394739	8	9394739	0.114784	0.0100251	399	0.318413	0.322691	0.925613	0.331695
2:12698791	2	12698791	0.1151	0.179198	399	0.318413	0.322684	0.925613	-0.0720215
11:9217942	11	9217942	0.115155	0.246867	399	0.318413	0.322682	0.925613	-0.0790253
11:10055819	11	10055819	0.115216	0.0162907	399	0.318413	0.322681	0.925613	0.221621
9:3252966	9	3252966	0.115767	0.339599	399	0.318413	0.322668	0.925641	-0.0623115
6:2344639	6	2344639	0.115826	0.384712	399	0.318413	0.322667	0.925641	-0.0715443
20:89327	20	89327	0.116065	0.0551378	399	0.318413	0.322661	0.925641	-0.123709
1:4405307	1	4405307	0.116384	0.286967	399	0.318413	0.322653	0.925641	0.0778393
20:2583633	20	2583633	0.116541	0.14787	399	0.318413	0.32265	0.925641	0.10625
1:6956935	1	6956935	0.116568	0.0576441	399	0.318413	0.322649	0.925641	-0.124247
13:2235851	13	2235851	0.116652	0.14411	399	0.318413	0.322647	0.925641	0.0920268
3:5988045	3	5988045	0.117791	0.150376	399	0.318413	0.322621	0.928745	0.0867901
17:5139895	17	5139895	0.117816	0.0100251	399	0.318413	0.32262	0.928745	-0.271663
8:2309939	8	2309939	0.117827	0.0401003	399	0.318413	0.32262	0.928745	0.154772
18:14157366	18	14157366	0.117864	0.0513784	399	0.318413	0.322619	0.928745	0.125631
20:3245218	20	3245218	0.118179	0.0914787	399	0.318413	0.322612	0.929609	-0.106231
6:729636	6	729636	0.118413	0.0175439	399	0.318413	0.322607	0.929828	0.185991
1:12870549	1	12870549	0.119179	0.233083	399	0.318413	0.322589	0.933015	-0.0731138
14:14926038	14	14926038	0.119328	0.180451	399	0.318413	0.322586	0.933015	-0.0878757
8:12467477	8	12467477	0.119967	0.289474	399	0.318413	0.322571	0.933015	0.0947433
11:739940	11	739940	0.119986	0.150376	399	0.318413	0.322571	0.933015	-0.0854131
8:895881	8	895881	0.120037	0.0275689	399	0.318413	0.32257	0.933015	0.177662
9:15423436	9	15423436	0.120143	0.432331	399	0.318413	0.322567	0.933015	0.0638404
8:2716170	8	2716170	0.120348	0.464912	399	0.318413	0.322563	0.933015	-0.0648015
8:19588340	8	19588340	0.12065	0.093985	399	0.318413	0.322556	0.933015	0.130639
13:4849668	13	4849668	0.12095	0.093985	399	0.318413	0.322549	0.933015	-0.111334
4:6967143	4	6967143	0.121085	0.246867	399	0.318413	0.322546	0.933015	0.0732128
14:7758016	14	7758016	0.121273	0.0614035	399	0.318413	0.322542	0.933015	0.128504
3:2049560	3	2049560	0.121323	0.373434	399	0.318413	0.322541	0.933015	0.0708914
6:5078551	6	5078551	0.12156	0.106516	399	0.318413	0.322536	0.933015	0.091955
6:7029193	6	7029193	0.121707	0.119048	399	0.318413	0.322533	0.933015	-0.102167
5:22243656	5	22243656	0.122419	0.404762	399	0.318413	0.322517	0.934013	-0.0632265
11:855656	11	855656	0.122582	0.0576441	399	0.318413	0.322513	0.934013	-0.122667
5:17824487	5	17824487	0.122909	0.238095	399	0.318413	0.322506	0.934013	0.0654023
16:1558952	16	1558952	0.123183	0.447368	399	0.318413	0.3225	0.934013	0.049103
15:2674206	15	2674206	0.124032	0.189223	399	0.318413	0.322482	0.934013	0.0867285
8:20300344	8	20300344	0.124044	0.483709	399	0.318413	0.322481	0.934013	0.0596102
16:7671504	16	7671504	0.124113	0.175439	399	0.318413	0.32248	0.934013	0.0801389
1:357588	1	357588	0.124136	0.437343	399	0.318413	0.322479	0.934013	0.0627328
20:367212	20	367212	0.124342	0.0112782	399	0.318413	0.322475	0.934013	0.26707
5:21724749	5	21724749	0.124418	0.300752	399	0.318413	0.322473	0.934013	-0.0738938
18:5391791	18	5391791	0.124421	0.295739	399	0.318413	0.322473	0.934013	0.073982
2:2917747	2	2917747	0.124531	0.0100251	399	0.318413	0.322471	0.934013	-0.283153
6:17687979	6	17687979	0.12459	0.0877193	399	0.318413	0.322469	0.934013	-0.0942433
6:23010743	6	23010743	0.124856	0.0902256	399	0.318413	0.322464	0.934013	0.112485
20:3851285	20	3851285	0.125421	0.438596	399	0.318413	0.322452	0.934013	-0.0700037
19:5030773	19	5030773	0.125533	0.290727	399	0.318413	0.322449	0.934013	-0.0734234
18:152927	18	152927	0.125641	0.0902256	399	0.318413	0.322447	0.934013	0.110866
18:9374545	18	9374545	0.125782	0.205514	399	0.318413	0.322444	0.934013	0.0736965
5:16460399	5	16460399	0.12616	0.213033	399	0.318413	0.322436	0.934013	-0.0786669
7:11031785	7	11031785	0.126195	0.137845	399	0.318413	0.322435	0.934013	0.092013
13:5560784	13	5560784	0.126306	0.105263	399	0.318413	0.322433	0.934013	0.107305
18:4170409	18	4170409	0.12638	0.357143	399	0.318413	0.322431	0.934013	-0.0736334
5:6685568	5	6685568	0.127485	0.186717	399	0.318413	0.322408	0.937651	0.0814756
18:15883220	18	15883220	0.127657	0.166667	399	0.318413	0.322404	0.937651	0.0811551
8:16975421	8	16975421	0.128564	0.240602	399	0.318413	0.322385	0.937651	0.0726083
6:4188501	6	4188501	0.128723	0.273183	399	0.318413	0.322382	0.937651	0.0718412
5:20111780	5	20111780	0.128873	0.213033	399	0.318413	0.322379	0.937651	0.0757423
19:12363320	19	12363320	0.128924	0.218045	399	0.318413	0.322378	0.937651	0.0712938
4:6018150	4	6018150	0.129109	0.037594	399	0.318413	0.322374	0.937651	-0.142929
11:13658791	11	13658791	0.129392	0.260652	399	0.318413	0.322368	0.937651	-0.0693135
7:7894820	7	7894820	0.129747	0.285714	399	0.318413	0.322361	0.937651	0.0816324
2:8793687	2	8793687	0.12987	0.37594	399	0.318413	0.322358	0.937651	-0.0631739
14:15968812	14	15968812	0.130439	0.0100251	399	0.318413	0.322346	0.937651	0.247922
5:5173234	5	5173234	0.130559	0.345865	399	0.318413	0.322344	0.937651	-0.0671196
6:7718166	6	7718166	0.130678	0.347118	399	0.318413	0.322341	0.937651	0.0658954
15:2247559	15	2247559	0.130839	0.23183	399	0.318413	0.322338	0.937651	-0.0741518
20:1029273	20	1029273	0.130991	0.488722	399	0.318413	0.322335	0.937651	-0.0646375
18:9406123	18	9406123	0.130998	0.0238095	399	0.318413	0.322335	0.937651	-0.172467
18:9433544	18	9433544	0.130998	0.0238095	399	0.318413	0.322335	0.937651	-0.172467
14:14940086	14	14940086	0.131023	0.443609	399	0.318413	0.322334	0.937651	0.065066
11:3466456	11	3466456	0.131061	0.162907	399	0.318413	0.322334	0.937651	0.0799797
14:11875173	14	11875173	0.131305	0.185464	399	0.318413	0.322329	0.937651	0.075771
20:1693292	20	1693292	0.131333	0.134085	399	0.318413	0.322328	0.937651	0.0731957
13:1311622	13	1311622	0.13174	0.111529	399	0.318413	0.32232	0.937651	-0.106043
18:12160335	18	12160335	0.13183	0.451128	399	0.318413	0.322318	0.937651	0.0657631
7:12117365	7	12117365	0.132144	0.0288221	399	0.318413	0.322312	0.937651	0.144356
12:2004007	12	2004007	0.132174	0.308271	399	0.318413	0.322311	0.937651	-0.0623779
18:3154597	18	3154597	0.132262	0.309524	399	0.318413	0.322309	0.937651	-0.0860215
1:3569024	1	3569024	0.132776	0.348371	399	0.318413	0.322299	0.939362	-0.0632982
19:8591517	19	8591517	0.133479	0.296992	399	0.318413	0.322285	0.939362	-0.0695564
20:3093698	20	3093698	0.133509	0.467419	399	0.318413	0.322284	0.939362	0.0645154
7:12033154	7	12033154	0.134059	0.334586	399	0.318413	0.322273	0.939362	0.0710018
18:6994494	18	6994494	0.134177	0.496241	399	0.318413	0.322271	0.939362	-0.0740492
13:13057462	13	13057462	0.134663	0.100251	399	0.318413	0.322261	0.939362	0.10187
3:5835808	3	5835808	0.134692	0.037594	399	0.318413	0.322261	0.939362	0.153066
18:12160326	18	12160326	0.134717	0.452381	399	0.318413	0.32226	0.939362	-0.0653307
14:6034881	14	6034881	0.134915	0.0238095	399	0.318413	0.322256	0.939362	-0.168288
20:1306779	20	1306779	0.135763	0.0526316	399	0.318413	0.32224	0.939362	0.152013
17:7336128	17	7336128	0.135815	0.421053	399	0.318413	0.322239	0.939362	-0.0641034
18:8001400	18	8001400	0.136288	0.451128	399	0.318413	0.322229	0.939362	-0.0712293
18:15007499	18	15007499	0.136422	0.471178	399	0.318413	0.322227	0.939362	0.0570755
13:7156955	13	7156955	0.136496	0.427318	399	0.318413	0.322225	0.939362	0.0639325
3:3615123	3	3615123	0.136541	0.0977444	399	0.318413	0.322224	0.939362	0.106954
6:6045443	6	6045443	0.136562	0.0100251	399	0.318413	0.322224	0.939362	0.283657
1:9129153	1	9129153	0.136709	0.191729	399	0.318413	0.322221	0.939362	0.0760992
5:22811652	5	22811652	0.136737	0.285714	399	0.318413	0.322221	0.939362	-0.0749986
9:766935	9	766935	0.136986	0.14411	399	0.318413	0.322216	0.939362	0.0810644
4:194142	4	194142	0.137349	0.422306	399	0.318413	0.322209	0.939362	0.0628911
5:19647926	5	19647926	0.137569	0.404762	399	0.318413	0.322204	0.939362	-0.0644633
5:16392682	5	16392682	0.137766	0.156642	399	0.318413	0.322201	0.939362	0.0827815
8:894948	8	894948	0.137953	0.320802	399	0.318413	0.322197	0.939362	-0.0749644
1:7860255	1	7860255	0.138032	0.339599	399	0.318413	0.322195	0.939362	-0.0683739
17:9840999	17	9840999	0.138148	0.234336	399	0.318413	0.322193	0.939362	0.073587
2:3433516	2	3433516	0.13824	0.0463659	399	0.318413	0.322191	0.939362	-0.123769
1:6314436	1	6314436	0.138423	0.226817	399	0.318413	0.322188	0.939362	-0.087441
20:3431072	20	3431072	0.13881	0.309524	399	0.318413	0.322181	0.939362	-0.0717061
15:5082017	15	5082017	0.139002	0.0162907	399	0.318413	0.322177	0.939362	-0.195946
8:16171036	8	16171036	0.139029	0.458647	399	0.318413	0.322176	0.939362	0.0681375
17:2618992	17	2618992	0.139354	0.307018	399	0.318413	0.32217	0.939362	0.0693998
18:3307167	18	3307167	0.139713	0.160401	399	0.318413	0.322163	0.939362	0.0954677
20:206312	20	206312	0.139819	0.339599	399	0.318413	0.322161	0.939362	0.0529862
1:8848356	1	8848356	0.140306	0.0338346	399	0.318413	0.322152	0.939362	0.143946
11:6289881	11	6289881	0.140695	0.176692	399	0.318413	0.322145	0.939362	-0.0768503
20:3928906	20	3928906	0.140897	0.0802005	399	0.318413	0.322141	0.939362	-0.105261
3:2552480	3	2552480	0.14097	0.260652	399	0.318413	0.32214	0.939362	0.0671503
17:9087066	17	9087066	0.141005	0.142857	399	0.318413	0.322139	0.939362	-0.0865582
8:12105124	8	12105124	0.141195	0.254386	399	0.318413	0.322135	0.939362	-0.0852737
19:2535673	19	2535673	0.141595	0.273183	399	0.318413	0.322128	0.939362	-0.0685124
11:2931845	11	2931845	0.141646	0.150376	399	0.318413	0.322127	0.939362	-0.0781047
13:12363725	13	12363725	0.141848	0.182957	399	0.318413	0.322123	0.939362	0.0743516
7:4898017	7	4898017	0.142197	0.327068	399	0.318413	0.322117	0.939362	0.069872
1:14526353	1	14526353	0.142309	0.0200501	399	0.318413	0.322115	0.939362	0.186026
8:12857608	8	12857608	0.142457	0.093985	399	0.318413	0.322112	0.939362	-0.0924988
18:2028321	18	2028321	0.142478	0.134085	399	0.318413	0.322111	0.939362	-0.113116
11:1143106	11	1143106	0.142636	0.177945	399	0.318413	0.322108	0.939362	0.0868042
11:10970326	11	10970326	0.142757	0.276942	399	0.318413	0.322106	0.939362	0.0715873
11:10763135	11	10763135	0.14277	0.389724	399	0.318413	0.322106	0.939362	0.0643519
4:19278660	4	19278660	0.142888	0.0150376	399	0.318413	0.322104	0.939362	0.240108
4:5286718	4	5286718	0.143734	0.151629	399	0.318413	0.322088	0.941882	-0.0772366
16:2629871	16	2629871	0.143745	0.116541	399	0.318413	0.322088	0.941882	0.0894575
7:10842317	7	10842317	0.144123	0.219298	399	0.318413	0.322081	0.941882	0.0753061
6:12868915	6	12868915	0.144557	0.0651629	399	0.318413	0.322073	0.941882	-0.112733
13:6783341	13	6783341	0.144596	0.125313	399	0.318413	0.322072	0.941882	-0.0870657
4:14171011	4	14171011	0.14462	0.442356	399	0.318413	0.322072	0.941882	0.0645569
15:2777302	15	2777302	0.144729	0.320802	399	0.318413	0.32207	0.941882	0.0671954
5:10492885	5	10492885	0.145245	0.0350877	399	0.318413	0.322061	0.941917	-0.155438
2:2336810	2	2336810	0.145388	0.0501253	399	0.318413	0.322058	0.941917	0.131802
8:17267033	8	17267033	0.145591	0.0426065	399	0.318413	0.322054	0.941917	0.130404
7:14958642	7	14958642	0.14564	0.37594	399	0.318413	0.322053	0.941917	0.0679001
14:10465757	14	10465757	0.145775	0.106516	399	0.318413	0.322051	0.941917	0.111431
13:13134835	13	13134835	0.146151	0.0137845	399	0.318413	0.322044	0.942492	0.137853
3:3941748	3	3941748	0.146281	0.0914787	399	0.318413	0.322042	0.942492	0.106595
18:1226162	18	1226162	0.146568	0.0125313	399	0.318413	0.322037	0.942826	0.258476
2:2697651	2	2697651	0.14675	0.288221	399	0.318413	0.322033	0.942826	-0.0762422
14:14182412	14	14182412	0.147651	0.0150376	399	0.318413	0.322017	0.945327	0.198441
2:7290719	2	7290719	0.147947	0.218045	399	0.318413	0.322012	0.945327	0.0729811
3:6639519	3	6639519	0.147966	0.283208	399	0.318413	0.322012	0.945327	-0.0675307
1:5190342	1	5190342	0.148037	0.342105	399	0.318413	0.32201	0.945327	-0.0692204
17:7336130	17	7336130	0.148184	0.432331	399	0.318413	0.322008	0.945327	0.0638597
19:2458255	19	2458255	0.148512	0.12406	399	0.318413	0.322002	0.946083	0.0976866
15:707437	15	707437	0.14896	0.196742	399	0.318413	0.321994	0.947357	-0.0780957
11:1321750	11	1321750	0.14936	0.0488722	399	0.318413	0.321987	0.947357	0.116602
16:1345753	16	1345753	0.149557	0.120301	399	0.318413	0.321983	0.947357	-0.085552
1:1883955	1	1883955	0.150418	0.110276	399	0.318413	0.321968	0.947357	-0.10021
2:430264	2	430264	0.150836	0.27193	399	0.318413	0.321961	0.947357	0.0688627
19:2741351	19	2741351	0.150919	0.364662	399	0.318413	0.32196	0.947357	-0.062489
18:12039140	18	12039140	0.151032	0.472431	399	0.318413	0.321958	0.947357	-0.0678488
1:7745831	1	7745831	0.151162	0.497494	399	0.318413	0.321955	0.947357	-0.0596164
15:3314881	15	3314881	0.151163	0.215539	399	0.318413	0.321955	0.947357	-0.0819722
11:2915686	11	2915686	0.151267	0.0952381	399	0.318413	0.321954	0.947357	0.10491
18:6677487	18	6677487	0.151342	0.426065	399	0.318413	0.321952	0.947357	-0.0699881
13:4825893	13	4825893	0.1515	0.16416	399	0.318413	0.321949	0.947357	-0.0905711
1:10333965	1	10333965	0.151604	0.121554	399	0.318413	0.321948	0.947357	-0.0726389
7:11105344	7	11105344	0.15238	0.0238095	399	0.318413	0.321934	0.947357	-0.146588
11:2312261	11	2312261	0.152418	0.329574	399	0.318413	0.321934	0.947357	-0.0656319
5:20111846	5	20111846	0.152453	0.0626566	399	0.318413	0.321933	0.947357	-0.112566
8:11080809	8	11080809	0.152743	0.215539	399	0.318413	0.321928	0.947357	0.0778521
20:3563950	20	3563950	0.152745	0.101504	399	0.318413	0.321928	0.947357	-0.0855658
6:18995253	6	18995253	0.152823	0.0764411	399	0.318413	0.321927	0.947357	0.107093
12:6597465	12	6597465	0.152909	0.0438596	399	0.318413	0.321925	0.947357	-0.107266
10:901414	10	901414	0.153126	0.134085	399	0.318413	0.321921	0.947357	0.0918787
7:8194522	7	8194522	0.153434	0.269424	399	0.318413	0.321916	0.947357	-0.0747703
6:2142491	6	2142491	0.153529	0.197995	399	0.318413	0.321915	0.947357	-0.0731052
20:842781	20	842781	0.154519	0.160401	399	0.318413	0.321898	0.948191	0.0645815
12:6127530	12	6127530	0.154602	0.0588972	399	0.318413	0.321896	0.948191	0.113728
4:894441	4	894441	0.154614	0.0225564	399	0.318413	0.321896	0.948191	-0.155003
15:5944647	15	5944647	0.154966	0.22807	399	0.318413	0.32189	0.948191	-0.0760674
16:7338843	16	7338843	0.155164	0.146617	399	0.318413	0.321887	0.948191	0.0837596
2:4182390	2	4182390	0.15523	0.206767	399	0.318413	0.321886	0.948191	-0.0770343
20:981262	20	981262	0.155434	0.446115	399	0.318413	0.321882	0.948191	0.066923
14:3108818	14	3108818	0.155578	0.463659	399	0.318413	0.32188	0.948191	0.0663376
19:9862919	19	9862919	0.155812	0.0977444	399	0.318413	0.321876	0.948191	-0.0983402
8:20167723	8	20167723	0.155899	0.0739348	399	0.318413	0.321874	0.948191	0.104872
5:750995	5	750995	0.156109	0.203008	399	0.318413	0.321871	0.948191	0.0669268
9:1874751	9	1874751	0.156312	0.43609	399	0.318413	0.321868	0.948191	0.0609957
6:3637014	6	3637014	0.156524	0.261905	399	0.318413	0.321864	0.948191	0.0716905
18:7924321	18	7924321	0.15777	0.0714286	399	0.318413	0.321843	0.948191	0.103646
4:2186135	4	2186135	0.157997	0.197995	399	0.318413	0.32184	0.948191	-0.0757933
4:19278657	4	19278657	0.158309	0.0137845	399	0.318413	0.321834	0.948191	0.241777
13:4101071	13	4101071	0.158357	0.493734	399	0.318413	0.321834	0.948191	-0.0600244
20:17816	20	17816	0.158652	0.145363	399	0.318413	0.321829	0.948191	-0.0903434
12:6009737	12	6009737	0.158751	0.393484	399	0.318413	0.321827	0.948191	0.0642972
9:6349766	9	6349766	0.159026	0.296992	399	0.318413	0.321823	0.948191	-0.0640662
8:20210935	8	20210935	0.159412	0.075188	399	0.318413	0.321816	0.948191	0.103539
20:335552	20	335552	0.159431	0.468672	399	0.318413	0.321816	0.948191	0.0491225
19:3685036	19	3685036	0.159936	0.154135	399	0.318413	0.321808	0.948191	-0.0796545
13:4442913	13	4442913	0.160111	0.109023	399	0.318413	0.321805	0.948191	0.0873889
18:9315119	18	9315119	0.160283	0.0877193	399	0.318413	0.321802	0.948191	-0.104071
1:4405317	1	4405317	0.160757	0.453634	399	0.318413	0.321794	0.948191	0.0649827
6:2797312	6	2797312	0.160763	0.0100251	399	0.318413	0.321794	0.948191	-0.206467
14:11026849	14	11026849	0.160814	0.085213	399	0.318413	0.321793	0.948191	-0.0937008
14:361014	14	361014	0.161156	0.151629	399	0.318413	0.321788	0.948191	-0.0795606
6:19878194	6	19878194	0.161158	0.066416	399	0.318413	0.321788	0.948191	-0.103866
13:12352276	13	12352276	0.161432	0.256892	399	0.318413	0.321783	0.948191	0.0648638
3:1631019	3	1631019	0.161502	0.300752	399	0.318413	0.321782	0.948191	0.0631414
20:1499365	20	1499365	0.161556	0.294486	399	0.318413	0.321781	0.948191	-0.0659786
12:16352098	12	16352098	0.161974	0.414787	399	0.318413	0.321775	0.948191	0.0582723
6:7920237	6	7920237	0.16224	0.0814536	399	0.318413	0.32177	0.948191	0.0903759
1:14190313	1	14190313	0.162314	0.230576	399	0.318413	0.321769	0.948191	-0.0669828
18:18739562	18	18739562	0.162497	0.200501	399	0.318413	0.321766	0.948191	0.055476
12:7291166	12	7291166	0.162515	0.176692	399	0.318413	0.321766	0.948191	0.0757234
16:7168751	16	7168751	0.162545	0.0250627	399	0.318413	0.321766	0.948191	-0.163987
13:3386730	13	3386730	0.162844	0.304511	399	0.318413	0.321761	0.948191	-0.0664274
4:408564	4	408564	0.162949	0.413534	399	0.318413	0.321759	0.948191	0.0573975
6:22078470	6	22078470	0.163022	0.498747	399	0.318413	0.321758	0.948191	0.0508189
10:942670	10	942670	0.163113	0.134085	399	0.318413	0.321757	0.948191	-0.0862184
5:21669482	5	21669482	0.163154	0.281955	399	0.318413	0.321756	0.948191	-0.0714375
20:384511	20	384511	0.1633	0.286967	399	0.318413	0.321754	0.948191	0.0749215
14:5404127	14	5404127	0.163636	0.152882	399	0.318413	0.321748	0.948191	0.0860819
6:12867396	6	12867396	0.163919	0.0802005	399	0.318413	0.321744	0.948191	0.102982
17:4472495	17	4472495	0.164337	0.0137845	399	0.318413	0.321737	0.948191	-0.219318
1:1528964	1	1528964	0.164385	0.174185	399	0.318413	0.321736	0.948191	-0.0787015
6:214423	6	214423	0.164449	0.196742	399	0.318413	0.321735	0.948191	-0.0667589
3:3436334	3	3436334	0.164597	0.265664	399	0.318413	0.321733	0.948191	0.0682786
6:14004623	6	14004623	0.164615	0.184211	399	0.318413	0.321733	0.948191	0.0747768
12:1615866	12	1615866	0.165449	0.35589	399	0.318413	0.32172	0.948191	-0.0645961
15:4252287	15	4252287	0.16584	0.0789474	399	0.318413	0.321714	0.948191	0.11101
13:10791848	13	10791848	0.166135	0.484962	399	0.318413	0.321709	0.948191	0.0498796
18:10832351	18	10832351	0.166383	0.221805	399	0.318413	0.321705	0.948191	0.0689807
4:2931664	4	2931664	0.166432	0.140351	399	0.318413	0.321704	0.948191	-0.0814203
17:1019632	17	1019632	0.166497	0.16416	399	0.318413	0.321703	0.948191	0.076281
3:8494308	3	8494308	0.166844	0.0827068	399	0.318413	0.321698	0.948191	0.106919
14:16716773	14	16716773	0.167412	0.337093	399	0.318413	0.321689	0.948191	0.0612946
6:16802054	6	16802054	0.167528	0.018797	399	0.318413	0.321687	0.948191	0.152493
4:11447501	4	11447501	0.168049	0.27193	399	0.318413	0.321679	0.948191	-0.0627964
5:2968767	5	2968767	0.168321	0.0501253	399	0.318413	0.321675	0.948191	-0.118032
4:17219025	4	17219025	0.168558	0.224311	399	0.318413	0.321671	0.948191	0.0685976
18:941331	18	941331	0.168915	0.0413534	399	0.318413	0.321666	0.948191	0.131155
20:1457264	20	1457264	0.169173	0.344612	399	0.318413	0.321662	0.948191	0.0585696
17:8563461	17	8563461	0.169324	0.238095	399	0.318413	0.32166	0.948191	0.0681585
8:12526371	8	12526371	0.169427	0.403509	399	0.318413	0.321658	0.948191	-0.0692137
3:2156358	3	2156358	0.169441	0.0175439	399	0.318413	0.321658	0.948191	0.184055
9:1660350	9	1660350	0.169714	0.101504	399	0.318413	0.321654	0.948191	-0.0821013
4:5241714	4	5241714	0.169866	0.432331	399	0.318413	0.321651	0.948191	-0.0607563
8:16513572	8	16513572	0.170021	0.0488722	399	0.318413	0.321649	0.948191	-0.116288
2:5586401	2	5586401	0.170286	0.156642	399	0.318413	0.321645	0.948191	0.0810802
6:16672304	6	16672304	0.1704	0.0726817	399	0.318413	0.321643	0.948191	-0.0956825
20:698289	20	698289	0.170666	0.179198	399	0.318413	0.321639	0.948191	0.0784246
4:12213409	4	12213409	0.170807	0.31203	399	0.318413	0.321637	0.948191	-0.0674792
1:2142288	1	2142288	0.170837	0.0676692	399	0.318413	0.321637	0.948191	-0.103101
20:2547992	20	2547992	0.171169	0.484962	399	0.318413	0.321632	0.948191	0.0637656
2:3412103	2	3412103	0.17119	0.240602	399	0.318413	0.321631	0.948191	-0.0756372
7:4897642	7	4897642	0.171242	0.220551	399	0.318413	0.321631	0.948191	0.0672644
11:1875902	11	1875902	0.171321	0.360902	399	0.318413	0.321629	0.948191	0.060542
18:2837854	18	2837854	0.17148	0.0776942	399	0.318413	0.321627	0.948191	0.0820739
20:2221441	20	2221441	0.17149	0.0614035	399	0.318413	0.321627	0.948191	0.123571
11:3622889	11	3622889	0.171588	0.0175439	399	0.318413	0.321625	0.948191	-0.207155
20:157621	20	157621	0.17163	0.191729	399	0.318413	0.321625	0.948191	0.0753355
7:761057	7	761057	0.171693	0.423559	399	0.318413	0.321624	0.948191	-0.0599538
4:1726714	4	1726714	0.172063	0.0914787	399	0.318413	0.321618	0.949073	0.100317
18:4314607	18	4314607	0.172325	0.307018	399	0.318413	0.321614	0.949244	-0.0671911
18:10773028	18	10773028	0.17269	0.236842	399	0.318413	0.321609	0.949244	-0.0612851
20:5332628	20	5332628	0.172723	0.286967	399	0.318413	0.321608	0.949244	0.057132
11:3842444	11	3842444	0.172997	0.0639098	399	0.318413	0.321604	0.949593	0.113621
8:15544363	8	15544363	0.173607	0.221805	399	0.318413	0.321595	0.95098	0.06743
8:10679598	8	10679598	0.17367	0.368421	399	0.318413	0.321594	0.95098	0.0637045
1:14370468	1	14370468	0.174702	0.245614	399	0.318413	0.321579	0.951653	-0.0675425
14:19163590	14	19163590	0.174889	0.0175439	399	0.318413	0.321576	0.951653	-0.207245
5:6782098	5	6782098	0.174973	0.0889724	399	0.318413	0.321575	0.951653	0.0932738
14:3061598	14	3061598	0.175009	0.281955	399	0.318413	0.321575	0.951653	-0.0619302
2:3665684	2	3665684	0.175198	0.0275689	399	0.318413	0.321572	0.951653	0.118477
2:4425735	2	4425735	0.175231	0.149123	399	0.318413	0.321571	0.951653	0.0810266
11:5846316	11	5846316	0.175301	0.256892	399	0.318413	0.32157	0.951653	0.0615967
5:11221773	5	11221773	0.175536	0.194236	399	0.318413	0.321567	0.951653	-0.0683765
18:15533998	18	15533998	0.175733	0.31203	399	0.318413	0.321564	0.951653	-0.0453248
7:575311	7	575311	0.175897	0.339599	399	0.318413	0.321562	0.951653	0.0610828
19:1143206	19	1143206	0.176358	0.0325815	399	0.318413	0.321555	0.95193	0.139866
2:4199438	2	4199438	0.176982	0.0112782	399	0.318413	0.321546	0.95193	0.216025
19:9487930	19	9487930	0.177014	0.150376	399	0.318413	0.321545	0.95193	-0.0759754
6:3874844	6	3874844	0.177017	0.195489	399	0.318413	0.321545	0.95193	0.0790999
20:935032	20	935032	0.177106	0.473684	399	0.318413	0.321544	0.95193	-0.0565479
17:1188902	17	1188902	0.177392	0.152882	399	0.318413	0.32154	0.95193	0.0833357
7:11392005	7	11392005	0.177573	0.112782	399	0.318413	0.321537	0.95193	-0.0872305
18:4812660	18	4812660	0.177632	0.0150376	399	0.318413	0.321536	0.95193	-0.211827
5:10051682	5	10051682	0.178244	0.0626566	399	0.318413	0.321528	0.953703	-0.110791
10:240302	10	240302	0.178384	0.474937	399	0.318413	0.321526	0.953703	-0.057785
5:7472525	5	7472525	0.179108	0.0614035	399	0.318413	0.321515	0.956439	0.129995
7:7752352	7	7752352	0.179582	0.0325815	399	0.318413	0.321508	0.956574	-0.132791
12:17627908	12	17627908	0.179896	0.142857	399	0.318413	0.321504	0.956574	0.0587866
13:1551079	13	1551079	0.180397	0.0614035	399	0.318413	0.321497	0.956574	-0.0959567
4:1228865	4	1228865	0.180405	0.0100251	399	0.318413	0.321497	0.956574	0.231663
11:13087690	11	13087690	0.180495	0.283208	399	0.318413	0.321495	0.956574	0.0667882
4:14883315	4	14883315	0.180633	0.307018	399	0.318413	0.321493	0.956574	-0.0560113
8:12325287	8	12325287	0.18068	0.286967	399	0.318413	0.321493	0.956574	-0.0633697
8:13871681	8	13871681	0.18121	0.115288	399	0.318413	0.321485	0.956574	0.0800865
20:555702	20	555702	0.181223	0.0100251	399	0.318413	0.321485	0.956574	-0.176936
17:674475	17	674475	0.1813	0.323308	399	0.318413	0.321484	0.956574	-0.054858
18:5380980	18	5380980	0.181656	0.12406	399	0.318413	0.321479	0.956574	-0.101217
15:191766	15	191766	0.181785	0.10401	399	0.318413	0.321477	0.956574	0.10553
14:6545898	14	6545898	0.182023	0.452381	399	0.318413	0.321474	0.956574	-0.048823
8:18862883	8	18862883	0.182094	0.16416	399	0.318413	0.321473	0.956574	-0.0723388
2:5470677	2	5470677	0.182361	0.0964912	399	0.318413	0.321469	0.956866	0.0976096
8:14619310	8	14619310	0.183631	0.35213	399	0.318413	0.321451	0.960637	-0.0636971
20:2904660	20	2904660	0.183897	0.105263	399	0.318413	0.321448	0.960637	0.0844239
14:10949606	14	10949606	0.183909	0.211779	399	0.318413	0.321448	0.960637	-0.0690049
4:4793792	4	4793792	0.184139	0.309524	399	0.318413	0.321444	0.960637	-0.0593609
1:11900160	1	11900160	0.184799	0.151629	399	0.318413	0.321435	0.960637	0.0717857
20:2913814	20	2913814	0.185146	0.184211	399	0.318413	0.32143	0.960637	-0.0702755
2:14034582	2	14034582	0.18516	0.0125313	399	0.318413	0.32143	0.960637	0.18997
11:4243569	11	4243569	0.185552	0.175439	399	0.318413	0.321425	0.960637	-0.0731606
18:7217393	18	7217393	0.185568	0.14411	399	0.318413	0.321425	0.960637	-0.0597874
20:2547965	20	2547965	0.185787	0.473684	399	0.318413	0.321422	0.960637	-0.0607589
19:6149872	19	6149872	0.185972	0.122807	399	0.318413	0.321419	0.960637	-0.0842502
20:1459617	20	1459617	0.186244	0.0601504	399	0.318413	0.321415	0.960637	0.108989
13:4165605	13	4165605	0.186417	0.0313283	399	0.318413	0.321413	0.960637	-0.145975
6:1902247	6	1902247	0.186786	0.186717	399	0.318413	0.321408	0.960637	-0.0713343
16:1197644	16	1197644	0.186908	0.197995	399	0.318413	0.321406	0.960637	-0.0717924
1:701548	1	701548	0.187206	0.139098	399	0.318413	0.321402	0.960637	-0.0754453
14:15552018	14	15552018	0.187255	0.075188	399	0.318413	0.321402	0.960637	-0.109055
7:11395906	7	11395906	0.187846	0.494987	399	0.318413	0.321394	0.960637	-0.0576367
19:4557396	19	4557396	0.187879	0.075188	399	0.318413	0.321393	0.960637	-0.0862472
17:1373655	17	1373655	0.18793	0.14787	399	0.318413	0.321392	0.960637	0.0679807
13:1613319	13	1613319	0.188061	0.294486	399	0.318413	0.321391	0.960637	0.0645761
3:9029456	3	9029456	0.188706	0.492481	399	0.318413	0.321382	0.960637	-0.0565783
12:13254302	12	13254302	0.188711	0.0927318	399	0.318413	0.321382	0.960637	-0.0783673
20:4248593	20	4248593	0.189125	0.0200501	399	0.318413	0.321376	0.960637	0.190123
1:5376588	1	5376588	0.189158	0.39599	399	0.318413	0.321376	0.960637	-0.0563469
18:3061975	18	3061975	0.189463	0.156642	399	0.318413	0.321372	0.960637	-0.0875952
18:10793594	18	10793594	0.189753	0.289474	399	0.318413	0.321368	0.960637	-0.0617632
9:3087679	9	3087679	0.189819	0.0200501	399	0.318413	0.321367	0.960637	-0.14989
12:8370895	12	8370895	0.190238	0.269424	399	0.318413	0.321361	0.960637	-0.0582156
12:5269147	12	5269147	0.190261	0.243108	399	0.318413	0.321361	0.960637	0.0714086
12:1389429	12	1389429	0.190304	0.0250627	399	0.318413	0.321361	0.960637	0.138195
11:11482947	11	11482947	0.190355	0.120301	399	0.318413	0.32136	0.960637	-0.0633653
1:14369747	1	14369747	0.190666	0.25188	399	0.318413	0.321356	0.960637	-0.0641385
11:1752814	11	1752814	0.190952	0.239348	399	0.318413	0.321352	0.960637	0.0649427
12:1363731	12	1363731	0.191199	0.0125313	399	0.318413	0.321349	0.960637	0.23908
6:5019197	6	5019197	0.191372	0.270677	399	0.318413	0.321346	0.960637	-0.0607832
11:6422295	11	6422295	0.19209	0.0827068	399	0.318413	0.321337	0.960637	0.0941763
14:116270	14	116270	0.192098	0.296992	399	0.318413	0.321337	0.960637	0.0571908
20:3893903	20	3893903	0.192203	0.195489	399	0.318413	0.321335	0.960637	0.0771693
7:14049711	7	14049711	0.192287	0.47619	399	0.318413	0.321334	0.960637	0.0565441
6:8077309	6	8077309	0.192326	0.314536	399	0.318413	0.321334	0.960637	-0.0612461
20:2635796	20	2635796	0.192459	0.0827068	399	0.318413	0.321332	0.960637	-0.0905568
5:3529098	5	3529098	0.19265	0.484962	399	0.318413	0.32133	0.960637	0.0558321
5:5271456	5	5271456	0.192926	0.365915	399	0.318413	0.321326	0.960637	0.0620045
4:2784536	4	2784536	0.193021	0.205514	399	0.318413	0.321325	0.960637	0.0842389
13:4557939	13	4557939	0.193535	0.235589	399	0.318413	0.321318	0.960637	-0.0640857
9:4935002	9	4935002	0.193584	0.452381	399	0.318413	0.321317	0.960637	0.0565572
19:6547477	19	6547477	0.193592	0.225564	399	0.318413	0.321317	0.960637	-0.0596673
20:2609629	20	2609629	0.193714	0.225564	399	0.318413	0.321316	0.960637	0.0625726
9:1978107	9	1978107	0.193856	0.171679	399	0.318413	0.321314	0.960637	0.0607673
8:13095628	8	13095628	0.194163	0.289474	399	0.318413	0.32131	0.960637	0.0694064
2:2676908	2	2676908	0.19445	0.343358	399	0.318413	0.321306	0.960637	0.0672745
18:8001409	18	8001409	0.194575	0.370927	399	0.318413	0.321304	0.960637	0.0583462
14:17499049	14	17499049	0.194586	0.367168	399	0.318413	0.321304	0.960637	0.0600533
18:9952842	18	9952842	0.195025	0.192982	399	0.318413	0.321299	0.960637	0.0665881
8:4746238	8	4746238	0.19505	0.347118	399	0.318413	0.321298	0.960637	-0.0662566
5:12693904	5	12693904	0.195273	0.0538847	399	0.318413	0.321295	0.960637	-0.124971
13:2953322	13	2953322	0.195398	0.0313283	399	0.318413	0.321294	0.960637	-0.131735
17:1345482	17	1345482	0.196035	0.114035	399	0.318413	0.321286	0.96272	-0.0777488
13:6989024	13	6989024	0.19747	0.132832	399	0.318413	0.321267	0.968715	-0.0763259
7:207803	7	207803	0.198185	0.0213033	399	0.318413	0.321258	0.971133	0.15622
8:16620418	8	16620418	0.198392	0.246867	399	0.318413	0.321255	0.971133	-0.0679436
6:5038437	6	5038437	0.1988	0.274436	399	0.318413	0.32125	0.971255	0.0601182
5:6400081	5	6400081	0.198906	0.119048	399	0.318413	0.321249	0.971255	-0.0611639
20:700242	20	700242	0.199534	0.487469	399	0.318413	0.321241	0.971255	0.0537183
8:15051317	8	15051317	0.199776	0.174185	399	0.318413	0.321238	0.971255	-0.04978
15:7089099	15	7089099	0.201102	0.37218	399	0.318413	0.321221	0.971255	0.0562511
13:3408267	13	3408267	0.20155	0.337093	399	0.318413	0.321216	0.971255	-0.0588947
7:9763050	7	9763050	0.201554	0.278195	399	0.318413	0.321216	0.971255	-0.0671179
12:3739246	12	3739246	0.201609	0.300752	399	0.318413	0.321215	0.971255	-0.0592353
18:10794504	18	10794504	0.201641	0.0112782	399	0.318413	0.321215	0.971255	-0.19054
3:1334200	3	1334200	0.201671	0.261905	399	0.318413	0.321214	0.971255	0.058745
12:14442466	12	14442466	0.201743	0.141604	399	0.318413	0.321213	0.971255	-0.0555892
19:2982950	19	2982950	0.201778	0.0313283	399	0.318413	0.321213	0.971255	-0.135318
4:19278716	4	19278716	0.202506	0.243108	399	0.318413	0.321204	0.971255	-0.0682848
8:12655362	8	12655362	0.20257	0.323308	399	0.318413	0.321203	0.971255	0.0761034
4:10867416	4	10867416	0.202643	0.41604	399	0.318413	0.321202	0.971255	-0.0448248
11:5213257	11	5213257	0.202677	0.192982	399	0.318413	0.321202	0.971255	-0.0673928
6:3567224	6	3567224	0.202839	0.364662	399	0.318413	0.3212	0.971255	0.057263
5:13566192	5	13566192	0.203082	0.309524	399	0.318413	0.321197	0.971255	-0.058971
20:274311	20	274311	0.203091	0.473684	399	0.318413	0.321197	0.971255	-0.0515595
3:1746996	3	1746996	0.203355	0.477444	399	0.318413	0.321193	0.971255	0.0556521
18:17976377	18	17976377	0.203756	0.169173	399	0.318413	0.321188	0.971255	-0.0682346
19:8588663	19	8588663	0.203895	0.0488722	399	0.318413	0.321187	0.971255	0.103094
5:5604548	5	5604548	0.20398	0.169173	399	0.318413	0.321186	0.971255	0.0683819
8:15510461	8	15510461	0.204161	0.0137845	399	0.318413	0.321183	0.971255	-0.188221
19:7804337	19	7804337	0.204175	0.16416	399	0.318413	0.321183	0.971255	-0.073529
11:13536738	11	13536738	0.20474	0.29198	399	0.318413	0.321176	0.971255	0.0586507
2:3398442	2	3398442	0.20478	0.367168	399	0.318413	0.321176	0.971255	0.0596734
18:2833543	18	2833543	0.204817	0.324561	399	0.318413	0.321175	0.971255	-0.0708837
8:16091780	8	16091780	0.204903	0.281955	399	0.318413	0.321174	0.971255	-0.0662189
19:1940177	19	1940177	0.204912	0.328321	399	0.318413	0.321174	0.971255	-0.0614117
20:4433998	20	4433998	0.205266	0.37218	399	0.318413	0.32117	0.971255	-0.0493879
8:20765608	8	20765608	0.205335	0.377193	399	0.318413	0.321169	0.971255	0.0531734
18:6241764	18	6241764	0.205503	0.488722	399	0.318413	0.321167	0.971255	0.0541364
18:2987201	18	2987201	0.205864	0.199248	399	0.318413	0.321163	0.971945	0.061053
3:1350472	3	1350472	0.206375	0.397243	399	0.318413	0.321156	0.97334	-0.0543994
18:5083621	18	5083621	0.206844	0.0263158	399	0.318413	0.321151	0.973763	-0.149079
19:7146109	19	7146109	0.206895	0.328321	399	0.318413	0.32115	0.973763	-0.0628622
7:12515361	7	12515361	0.207175	0.344612	399	0.318413	0.321147	0.973949	0.0614833
6:20768355	6	20768355	0.207365	0.0789474	399	0.318413	0.321144	0.973949	-0.086148
16:5482814	16	5482814	0.20782	0.0877193	399	0.318413	0.321139	0.975071	0.0925008
20:101001	20	101001	0.209746	0.0526316	399	0.318413	0.321116	0.980519	-0.095716
5:8600171	5	8600171	0.20996	0.245614	399	0.318413	0.321113	0.980519	0.062556
5:5604472	5	5604472	0.210216	0.201754	399	0.318413	0.32111	0.980519	0.0621844
8:13830401	8	13830401	0.211055	0.0388471	399	0.318413	0.3211	0.980519	0.121125
7:6181091	7	6181091	0.211078	0.22807	399	0.318413	0.3211	0.980519	0.0606479
8:17825023	8	17825023	0.211494	0.085213	399	0.318413	0.321095	0.980519	-0.0770599
4:5241733	4	5241733	0.211863	0.432331	399	0.318413	0.321091	0.980519	0.0551154
4:4615825	4	4615825	0.211875	0.209273	399	0.318413	0.321091	0.980519	0.0689502
13:2738590	13	2738590	0.212274	0.0902256	399	0.318413	0.321086	0.980519	0.0899967
3:4572379	3	4572379	0.212742	0.137845	399	0.318413	0.321081	0.980519	0.0657088
2:3438521	2	3438521	0.212769	0.471178	399	0.318413	0.32108	0.980519	0.0577531
8:11559358	8	11559358	0.212915	0.246867	399	0.318413	0.321079	0.980519	0.0669966
18:3611477	18	3611477	0.213074	0.338346	399	0.318413	0.321077	0.980519	0.0688317
20:3434889	20	3434889	0.2133	0.175439	399	0.318413	0.321074	0.980519	-0.0753086
14:8554989	14	8554989	0.213604	0.0250627	399	0.318413	0.321071	0.980519	0.153168
20:4401874	20	4401874	0.213655	0.0513784	399	0.318413	0.32107	0.980519	-0.0918477
18:9997355	18	9997355	0.213939	0.137845	399	0.318413	0.321067	0.980519	0.074207
12:5886299	12	5886299	0.214007	0.300752	399	0.318413	0.321066	0.980519	0.0542587
5:6843284	5	6843284	0.214159	0.037594	399	0.318413	0.321064	0.980519	0.132782
12:5732798	12	5732798	0.214209	0.172932	399	0.318413	0.321064	0.980519	-0.0717562
4:19103948	4	19103948	0.214349	0.165414	399	0.318413	0.321062	0.980519	0.0632402
9:4042010	9	4042010	0.21452	0.249373	399	0.318413	0.32106	0.980519	0.0645586
18:2670327	18	2670327	0.214818	0.270677	399	0.318413	0.321057	0.980519	0.0600768
14:17673848	14	17673848	0.214934	0.214286	399	0.318413	0.321055	0.980519	-0.0636227
19:1097908	19	1097908	0.215013	0.12782	399	0.318413	0.321054	0.980519	0.0632383
5:14738863	5	14738863	0.215175	0.0526316	399	0.318413	0.321052	0.980519	0.0941277
17:1702723	17	1702723	0.215364	0.302005	399	0.318413	0.32105	0.980519	-0.0559649
14:17645975	14	17645975	0.215533	0.359649	399	0.318413	0.321048	0.980519	-0.0554289
18:4072483	18	4072483	0.215554	0.0701754	399	0.318413	0.321048	0.980519	-0.0870644
17:929125	17	929125	0.215589	0.389724	399	0.318413	0.321048	0.980519	-0.0544319
20:771583	20	771583	0.21598	0.454887	399	0.318413	0.321043	0.980519	0.0541819
4:14882910	4	14882910	0.216062	0.319549	399	0.318413	0.321042	0.980519	-0.0577488
18:6623527	18	6623527	0.216302	0.314536	399	0.318413	0.321039	0.980519	-0.0656748
6:8194785	6	8194785	0.216415	0.056391	399	0.318413	0.321038	0.980519	-0.104474
14:2746372	14	2746372	0.216598	0.349624	399	0.318413	0.321036	0.980519	0.0542757
1:3178457	1	3178457	0.216837	0.285714	399	0.318413	0.321033	0.980519	0.0536422
3:2654629	3	2654629	0.217002	0.14411	399	0.318413	0.321031	0.980519	0.078387
4:6781783	4	6781783	0.217619	0.489975	399	0.318413	0.321024	0.980954	-0.0564789
19:7173057	19	7173057	0.217736	0.152882	399	0.318413	0.321023	0.980954	-0.0687235
11:13490845	11	13490845	0.218275	0.35213	399	0.318413	0.321017	0.980954	-0.05257
14:16888610	14	16888610	0.218463	0.274436	399	0.318413	0.321015	0.980954	-0.0648779
15:7235835	15	7235835	0.218642	0.225564	399	0.318413	0.321013	0.980954	0.0662515
14:17942434	14	17942434	0.218762	0.319549	399	0.318413	0.321011	0.980954	0.0582875
7:11302519	7	11302519	0.218831	0.256892	399	0.318413	0.321011	0.980954	0.0616144
16:1558942	16	1558942	0.218833	0.422306	399	0.318413	0.321011	0.980954	0.0406581
5:3098225	5	3098225	0.219301	0.0526316	399	0.318413	0.321005	0.982079	0.10865
14:15384593	14	15384593	0.220131	0.314536	399	0.318413	0.320996	0.982409	0.0574935
1:14754094	1	14754094	0.220341	0.305764	399	0.318413	0.320994	0.982409	-0.0622558
5:20806305	5	20806305	0.220587	0.066416	399	0.318413	0.320991	0.982409	0.101038
7:4898082	7	4898082	0.220743	0.344612	399	0.318413	0.320989	0.982409	0.0550478
20:3862453	20	3862453	0.220954	0.114035	399	0.318413	0.320987	0.982409	-0.0772542
3:371310	3	371310	0.221214	0.131579	399	0.318413	0.320984	0.982409	-0.0711841
9:11838606	9	11838606	0.221223	0.0513784	399	0.318413	0.320984	0.982409	-0.0899596
18:2987180	18	2987180	0.22125	0.156642	399	0.318413	0.320984	0.982409	0.0777851
8:17432385	8	17432385	0.22133	0.185464	399	0.318413	0.320983	0.982409	-0.0586554
15:5944786	15	5944786	0.221754	0.0388471	399	0.318413	0.320978	0.983325	-0.118011
6:6275588	6	6275588	0.222281	0.0388471	399	0.318413	0.320972	0.984697	0.126656
19:9394843	19	9394843	0.223377	0.219298	399	0.318413	0.32096	0.988304	-0.064415
2:16239384	2	16239384	0.223926	0.363409	399	0.318413	0.320954	0.988304	0.0489137
20:3189832	20	3189832	0.224103	0.0902256	399	0.318413	0.320952	0.988304	-0.0805982
8:11926670	8	11926670	0.224232	0.256892	399	0.318413	0.320951	0.988304	0.0696221
8:20190105	8	20190105	0.224452	0.343358	399	0.318413	0.320948	0.988304	-0.0632628
6:7343180	6	7343180	0.224457	0.066416	399	0.318413	0.320948	0.988304	0.0718511
14:16294840	14	16294840	0.224707	0.0426065	399	0.318413	0.320945	0.988304	-0.123685
4:12968064	4	12968064	0.225115	0.172932	399	0.318413	0.320941	0.988304	0.0752922
19:11137526	19	11137526	0.22566	0.200501	399	0.318413	0.320935	0.988304	0.0598655
9:3837654	9	3837654	0.225699	0.442356	399	0.318413	0.320934	0.988304	0.0531315
1:9269139	1	9269139	0.225714	0.0989975	399	0.318413	0.320934	0.988304	-0.0759361
14:17646143	14	17646143	0.225717	0.358396	399	0.318413	0.320934	0.988304	0.0550062
8:13855281	8	13855281	0.226542	0.423559	399	0.318413	0.320925	0.990173	-0.0555222
12:191561	12	191561	0.226993	0.156642	399	0.318413	0.32092	0.990173	0.0505835
15:4192668	15	4192668	0.227029	0.357143	399	0.318413	0.32092	0.990173	0.0532266
7:9754131	7	9754131	0.22716	0.16416	399	0.318413	0.320919	0.990173	0.0686707
7:12978072	7	12978072	0.228132	0.448622	399	0.318413	0.320908	0.990173	-0.0513947
13:14814954	13	14814954	0.228286	0.370927	399	0.318413	0.320907	0.990173	-0.0502827
4:4390340	4	4390340	0.228394	0.374687	399	0.318413	0.320905	0.990173	-0.0555423
6:1844082	6	1844082	0.228618	0.155388	399	0.318413	0.320903	0.990173	0.0468558
1:14365445	1	14365445	0.228703	0.085213	399	0.318413	0.320902	0.990173	-0.0872206
9:9095627	9	9095627	0.228773	0.236842	399	0.318413	0.320901	0.990173	-0.0564951
5:2967928	5	2967928	0.229217	0.26817	399	0.318413	0.320897	0.990173	0.0677951
16:2378369	16	2378369	0.229258	0.310777	399	0.318413	0.320896	0.990173	0.050368
2:9359708	2	9359708	0.229349	0.110276	399	0.318413	0.320895	0.990173	0.0749001
20:2305222	20	2305222	0.2294	0.0275689	399	0.318413	0.320895	0.990173	-0.148025
13:12107138	13	12107138	0.229428	0.130326	399	0.318413	0.320894	0.990173	0.0750397
1:1347326	1	1347326	0.229809	0.234336	399	0.318413	0.32089	0.990874	0.0646502
8:10761728	8	10761728	0.231013	0.283208	399	0.318413	0.320877	0.991928	0.0604091
13:10694920	13	10694920	0.231381	0.145363	399	0.318413	0.320874	0.991928	0.0703139
18:10793736	18	10793736	0.231456	0.286967	399	0.318413	0.320873	0.991928	0.0601507
19:13129964	19	13129964	0.231624	0.303258	399	0.318413	0.320871	0.991928	-0.0568045
9:14716032	9	14716032	0.231688	0.0263158	399	0.318413	0.32087	0.991928	0.123327
1:3875062	1	3875062	0.232324	0.018797	399	0.318413	0.320864	0.991928	-0.138195
6:17063826	6	17063826	0.233	0.206767	399	0.318413	0.320857	0.991928	-0.0606888
5:5604459	5	5604459	0.233191	0.176692	399	0.318413	0.320855	0.991928	-0.0654173
18:16917492	18	16917492	0.233934	0.0639098	399	0.318413	0.320847	0.991928	-0.102684
7:1667778	7	1667778	0.233965	0.16792	399	0.318413	0.320846	0.991928	-0.0644535
17:1318854	17	1318854	0.234011	0.0125313	399	0.318413	0.320846	0.991928	0.194005
17:2668892	17	2668892	0.234343	0.299499	399	0.318413	0.320842	0.991928	0.0567913
20:2913922	20	2913922	0.23463	0.275689	399	0.318413	0.320839	0.991928	0.0575408
8:3308902	8	3308902	0.234652	0.109023	399	0.318413	0.320839	0.991928	0.0772569
12:11547215	12	11547215	0.234747	0.344612	399	0.318413	0.320838	0.991928	0.0520996
12:4402999	12	4402999	0.235036	0.45614	399	0.318413	0.320835	0.991928	-0.0444865
7:3721166	7	3721166	0.236048	0.210526	399	0.318413	0.320825	0.991928	-0.0583445
12:1179669	12	1179669	0.236156	0.119048	399	0.318413	0.320824	0.991928	-0.0632319
17:10036136	17	10036136	0.236362	0.466165	399	0.318413	0.320822	0.991928	-0.0470094
5:11224008	5	11224008	0.236645	0.0626566	399	0.318413	0.320819	0.991928	-0.102311
14:14910863	14	14910863	0.236656	0.414787	399	0.318413	0.320819	0.991928	0.0552116
20:459734	20	459734	0.236697	0.363409	399	0.318413	0.320818	0.991928	0.0539628
20:786836	20	786836	0.236841	0.333333	399	0.318413	0.320817	0.991928	0.0560108
11:3319811	11	3319811	0.236964	0.179198	399	0.318413	0.320815	0.991928	0.0655848
12:7164604	12	7164604	0.237161	0.0200501	399	0.318413	0.320813	0.991928	0.139967
7:9762630	7	9762630	0.237678	0.279449	399	0.318413	0.320808	0.991928	0.0613533
2:467280	2	467280	0.23796	0.0639098	399	0.318413	0.320805	0.991928	0.0889726
7:4458942	7	4458942	0.238657	0.0889724	399	0.318413	0.320798	0.991928	-0.0794233
6:4318047	6	4318047	0.238704	0.411028	399	0.318413	0.320798	0.991928	-0.05118
10:942678	10	942678	0.240367	0.115288	399	0.318413	0.320781	0.991928	0.0695824
11:12680236	11	12680236	0.240375	0.219298	399	0.318413	0.320781	0.991928	0.0571816
11:1367636	11	1367636	0.2405	0.35213	399	0.318413	0.320779	0.991928	-0.0587748
9:3421498	9	3421498	0.240753	0.240602	399	0.318413	0.320777	0.991928	-0.0589545
20:5087161	20	5087161	0.240767	0.10401	399	0.318413	0.320777	0.991928	-0.0658474
17:2237522	17	2237522	0.240907	0.317043	399	0.318413	0.320775	0.991928	0.0564624
2:3065409	2	3065409	0.241021	0.446115	399	0.318413	0.320774	0.991928	-0.0519971
19:1027245	19	1027245	0.241143	0.0827068	399	0.318413	0.320773	0.991928	0.10456
16:7398574	16	7398574	0.241681	0.105263	399	0.318413	0.320768	0.991928	0.0768133
15:198679	15	198679	0.241848	0.150376	399	0.318413	0.320766	0.991928	-0.0690937
20:1826696	20	1826696	0.241962	0.442356	399	0.318413	0.320765	0.991928	0.0461844
9:10046009	9	10046009	0.242109	0.275689	399	0.318413	0.320763	0.991928	0.0510091
20:446727	20	446727	0.242189	0.373434	399	0.318413	0.320762	0.991928	-0.0559591
8:12252844	8	12252844	0.242193	0.276942	399	0.318413	0.320762	0.991928	0.054928
16:108498	16	108498	0.242372	0.0112782	399	0.318413	0.320761	0.991928	-0.216388
18:2284878	18	2284878	0.242456	0.0877193	399	0.318413	0.32076	0.991928	-0.119351
20:2913978	20	2913978	0.242517	0.0739348	399	0.318413	0.320759	0.991928	-0.0986678
19:9394854	19	9394854	0.242917	0.119048	399	0.318413	0.320755	0.991928	-0.0685427
18:6255772	18	6255772	0.243876	0.484962	399	0.318413	0.320746	0.991928	-0.0485355
13:6989040	13	6989040	0.244314	0.135338	399	0.318413	0.320741	0.991928	0.0683209
15:5412613	15	5412613	0.244606	0.393484	399	0.318413	0.320738	0.991928	0.0527922
9:5455292	9	5455292	0.24466	0.0864662	399	0.318413	0.320738	0.991928	0.0764049
7:14946406	7	14946406	0.244831	0.240602	399	0.318413	0.320736	0.991928	-0.0555749
5:1141113	5	1141113	0.244846	0.0350877	399	0.318413	0.320736	0.991928	-0.122132
5:1151099	5	1151099	0.245061	0.474937	399	0.318413	0.320734	0.991928	0.0544328
9:3837653	9	3837653	0.24521	0.446115	399	0.318413	0.320733	0.991928	0.0513785
20:65279	20	65279	0.245726	0.219298	399	0.318413	0.320727	0.991928	-0.051332
7:7593460	7	7593460	0.245988	0.443609	399	0.318413	0.320725	0.991928	0.0503451
11:8833703	11	8833703	0.246212	0.364662	399	0.318413	0.320723	0.991928	-0.048895
11:5056242	11	5056242	0.24622	0.189223	399	0.318413	0.320723	0.991928	-0.060707
8:18529408	8	18529408	0.246402	0.165414	399	0.318413	0.320721	0.991928	-0.0644162
8:19164005	8	19164005	0.246478	0.221805	399	0.318413	0.32072	0.991928	-0.0574785
18:11468676	18	11468676	0.246494	0.427318	399	0.318413	0.32072	0.991928	-0.058556
14:3058535	14	3058535	0.246586	0.421053	399	0.318413	0.320719	0.991928	-0.049833
6:7027017	6	7027017	0.246709	0.169173	399	0.318413	0.320718	0.991928	0.0589484
16:2629825	16	2629825	0.247138	0.393484	399	0.318413	0.320714	0.991928	0.051892
4:18504834	4	18504834	0.247535	0.486216	399	0.318413	0.32071	0.991928	0.0406937
3:9061342	3	9061342	0.248165	0.142857	399	0.318413	0.320704	0.991928	-0.0680381
8:772337	8	772337	0.248225	0.294486	399	0.318413	0.320703	0.991928	0.0495086
7:2648957	7	2648957	0.248327	0.489975	399	0.318413	0.320702	0.991928	0.0544578
14:8862289	14	8862289	0.248375	0.473684	399	0.318413	0.320702	0.991928	0.0341421
6:8572941	6	8572941	0.248413	0.0250627	399	0.318413	0.320701	0.991928	0.140103
8:1472616	8	1472616	0.248877	0.249373	399	0.318413	0.320697	0.991928	-0.0551286
14:5585376	14	5585376	0.249153	0.0463659	399	0.318413	0.320694	0.991928	-0.105656
7:6908037	7	6908037	0.249207	0.471178	399	0.318413	0.320694	0.991928	0.0500851
17:1318638	17	1318638	0.249465	0.0977444	399	0.318413	0.320691	0.991928	0.0802251
7:263595	7	263595	0.249639	0.399749	399	0.318413	0.320689	0.991928	0.0502812
2:820231	2	820231	0.249651	0.417293	399	0.318413	0.320689	0.991928	-0.0550686
20:195417	20	195417	0.250845	0.284461	399	0.318413	0.320678	0.991928	0.054744
20:1801287	20	1801287	0.250913	0.152882	399	0.318413	0.320677	0.991928	0.0736327
12:7249397	12	7249397	0.251129	0.175439	399	0.318413	0.320675	0.991928	0.0650326
2:16595623	2	16595623	0.251289	0.0526316	399	0.318413	0.320674	0.991928	0.0970713
13:12876682	13	12876682	0.251365	0.150376	399	0.318413	0.320673	0.991928	0.0663843
1:6260175	1	6260175	0.251625	0.35589	399	0.318413	0.32067	0.991928	0.050074
19:7162286	19	7162286	0.252199	0.20802	399	0.318413	0.320665	0.991928	-0.0606734
20:5306607	20	5306607	0.252966	0.432331	399	0.318413	0.320658	0.991928	0.0476125
8:11178838	8	11178838	0.253602	0.152882	399	0.318413	0.320652	0.991928	0.0637193
5:4787125	5	4787125	0.253818	0.219298	399	0.318413	0.32065	0.991928	0.0553708
20:820671	20	820671	0.254344	0.441103	399	0.318413	0.320645	0.991928	-0.0461371
20:1797704	20	1797704	0.254592	0.358396	399	0.318413	0.320642	0.991928	0.05127
6:22743492	6	22743492	0.255134	0.126566	399	0.318413	0.320637	0.991928	0.0710355
3:3436524	3	3436524	0.255324	0.100251	399	0.318413	0.320635	0.991928	-0.083666
2:1036085	2	1036085	0.255358	0.075188	399	0.318413	0.320635	0.991928	-0.0613702
20:833014	20	833014	0.255573	0.145363	399	0.318413	0.320633	0.991928	-0.0706039
7:6684631	7	6684631	0.25609	0.407268	399	0.318413	0.320628	0.991928	-0.0507396
12:10941561	12	10941561	0.256598	0.137845	399	0.318413	0.320623	0.991928	0.082103
2:7219437	2	7219437	0.257422	0.0802005	399	0.318413	0.320616	0.991928	-0.0687688
18:8226463	18	8226463	0.258746	0.197995	399	0.318413	0.320604	0.991928	-0.0619207
8:8693377	8	8693377	0.258792	0.184211	399	0.318413	0.320603	0.991928	-0.0649068
11:4327100	11	4327100	0.259884	0.407268	399	0.318413	0.320593	0.991928	0.051003
20:1303338	20	1303338	0.260436	0.427318	399	0.318413	0.320588	0.991928	-0.0522325
1:14370661	1	14370661	0.260577	0.403509	399	0.318413	0.320587	0.991928	0.050409
7:6248737	7	6248737	0.260922	0.16792	399	0.318413	0.320584	0.991928	0.0610156
3:5971041	3	5971041	0.260958	0.196742	399	0.318413	0.320583	0.991928	0.0581719
11:2501813	11	2501813	0.26118	0.0200501	399	0.318413	0.320581	0.991928	0.102477
1:3035937	1	3035937	0.26137	0.270677	399	0.318413	0.32058	0.991928	-0.0597719
8:1033333	8	1033333	0.261551	0.452381	399	0.318413	0.320578	0.991928	0.0505316
18:9952777	18	9952777	0.261993	0.201754	399	0.318413	0.320574	0.991928	0.0565516
4:3209217	4	3209217	0.262199	0.353383	399	0.318413	0.320572	0.991928	-0.0485624
1:701651	1	701651	0.26226	0.0827068	399	0.318413	0.320571	0.991928	-0.0827595
17:2139041	17	2139041	0.262339	0.298246	399	0.318413	0.320571	0.991928	0.0542804
1:3844131	1	3844131	0.262488	0.392231	399	0.318413	0.320569	0.991928	-0.0493311
5:3830739	5	3830739	0.262628	0.0902256	399	0.318413	0.320568	0.991928	0.0785485
15:686358	15	686358	0.262795	0.382206	399	0.318413	0.320567	0.991928	-0.0425696
8:13095690	8	13095690	0.262799	0.0350877	399	0.318413	0.320567	0.991928	0.116242
18:2646909	18	2646909	0.262814	0.464912	399	0.318413	0.320566	0.991928	0.0542989
3:2186483	3	2186483	0.262917	0.093985	399	0.318413	0.320566	0.991928	-0.0807614
20:1846961	20	1846961	0.263174	0.0827068	399	0.318413	0.320563	0.991928	-0.070828
6:491798	6	491798	0.263312	0.125313	399	0.318413	0.320562	0.991928	-0.0819229
5:22577757	5	22577757	0.263416	0.0877193	399	0.318413	0.320561	0.991928	0.0780931
18:2819617	18	2819617	0.263444	0.0488722	399	0.318413	0.320561	0.991928	0.0974103
14:19308303	14	19308303	0.263751	0.154135	399	0.318413	0.320558	0.991928	0.0670946
14:163976	14	163976	0.264267	0.056391	399	0.318413	0.320553	0.991928	-0.0875618
11:3205658	11	3205658	0.264317	0.428571	399	0.318413	0.320553	0.991928	-0.0488935
20:483754	20	483754	0.264351	0.304511	399	0.318413	0.320553	0.991928	-0.0463364
7:2492930	7	2492930	0.264726	0.368421	399	0.318413	0.320549	0.991928	-0.0508393
4:3763620	4	3763620	0.264941	0.075188	399	0.318413	0.320547	0.991928	-0.0894426
8:9745457	8	9745457	0.265066	0.206767	399	0.318413	0.320546	0.991928	-0.0565832
5:20223392	5	20223392	0.265139	0.106516	399	0.318413	0.320546	0.991928	0.0702335
1:2681014	1	2681014	0.265161	0.0225564	399	0.318413	0.320545	0.991928	0.148669
19:2460096	19	2460096	0.265168	0.191729	399	0.318413	0.320545	0.991928	-0.0562301
11:13009954	11	13009954	0.265179	0.037594	399	0.318413	0.320545	0.991928	-0.109646
18:477276	18	477276	0.265828	0.0100251	399	0.318413	0.320539	0.991928	0.176404
5:622563	5	622563	0.265992	0.0150376	399	0.318413	0.320538	0.991928	0.176051
12:12914453	12	12914453	0.266022	0.0726817	399	0.318413	0.320538	0.991928	-0.0829708
1:2753164	1	2753164	0.266439	0.0200501	399	0.318413	0.320534	0.991928	0.153448
3:5354193	3	5354193	0.267193	0.0175439	399	0.318413	0.320527	0.991928	0.145373
13:3839412	13	3839412	0.267351	0.136591	399	0.318413	0.320526	0.991928	0.0673654
7:12738339	7	12738339	0.267517	0.406015	399	0.318413	0.320524	0.991928	0.0517673
18:12207620	18	12207620	0.267975	0.463659	399	0.318413	0.32052	0.991928	0.04978
17:8716804	17	8716804	0.268107	0.066416	399	0.318413	0.320519	0.991928	-0.0919172
9:2860695	9	2860695	0.268141	0.175439	399	0.318413	0.320519	0.991928	-0.0630923
9:2426092	9	2426092	0.268495	0.0676692	399	0.318413	0.320516	0.991928	0.099508
1:2931411	1	2931411	0.26852	0.369674	399	0.318413	0.320516	0.991928	-0.0505986
2:7279837	2	7279837	0.268848	0.399749	399	0.318413	0.320513	0.991928	-0.0457111
8:4324797	8	4324797	0.268878	0.155388	399	0.318413	0.320512	0.991928	-0.0581054
17:1008428	17	1008428	0.269074	0.414787	399	0.318413	0.320511	0.991928	0.045521
20:3093694	20	3093694	0.269085	0.389724	399	0.318413	0.320511	0.991928	0.0523049
18:16429479	18	16429479	0.269338	0.374687	399	0.318413	0.320508	0.991928	-0.0455679
20:197216	20	197216	0.26994	0.218045	399	0.318413	0.320503	0.991928	0.0576757
9:55373	9	55373	0.270029	0.289474	399	0.318413	0.320502	0.991928	0.0482645
3:2756584	3	2756584	0.270183	0.234336	399	0.318413	0.320501	0.991928	-0.0571995
20:4853923	20	4853923	0.270363	0.477444	399	0.318413	0.320499	0.991928	-0.0512463
2:2131067	2	2131067	0.27054	0.0275689	399	0.318413	0.320498	0.991928	-0.0856688
20:3247645	20	3247645	0.270821	0.150376	399	0.318413	0.320495	0.991928	0.0581244
19:9088767	19	9088767	0.271219	0.119048	399	0.318413	0.320492	0.991928	0.0720473
1:6841696	1	6841696	0.27122	0.319549	399	0.318413	0.320492	0.991928	-0.0495155
20:197824	20	197824	0.271286	0.0488722	399	0.318413	0.320491	0.991928	-0.0883991
6:23961411	6	23961411	0.271477	0.0538847	399	0.318413	0.32049	0.991928	0.10771
6:22356297	6	22356297	0.271749	0.241855	399	0.318413	0.320487	0.991928	-0.04826
8:13700787	8	13700787	0.272068	0.0789474	399	0.318413	0.320485	0.991928	-0.086316
18:10818796	18	10818796	0.272267	0.35213	399	0.318413	0.320483	0.991928	0.0500764
11:3197743	11	3197743	0.272409	0.486216	399	0.318413	0.320482	0.991928	0.0475242
11:4887117	11	4887117	0.272411	0.0651629	399	0.318413	0.320482	0.991928	0.0832827
11:8833722	11	8833722	0.272426	0.387218	399	0.318413	0.320482	0.991928	-0.0376463
1:14495846	1	14495846	0.272696	0.0112782	399	0.318413	0.320479	0.991928	0.171784
8:20955786	8	20955786	0.272809	0.424812	399	0.318413	0.320478	0.991928	0.0447646
5:9824183	5	9824183	0.273182	0.464912	399	0.318413	0.320475	0.991928	-0.045199
17:10848706	17	10848706	0.273503	0.493734	399	0.318413	0.320472	0.991928	0.046726
4:2017110	4	2017110	0.274114	0.115288	399	0.318413	0.320467	0.991928	-0.0768214
5:14247114	5	14247114	0.274263	0.114035	399	0.318413	0.320466	0.991928	-0.0602847
6:8911933	6	8911933	0.274425	0.496241	399	0.318413	0.320464	0.991928	-0.0486632
18:2606395	18	2606395	0.274656	0.142857	399	0.318413	0.320462	0.991928	0.0630699
20:1932095	20	1932095	0.274751	0.145363	399	0.318413	0.320462	0.991928	0.0564482
13:2807704	13	2807704	0.27479	0.171679	399	0.318413	0.320461	0.991928	0.0584418
20:2335688	20	2335688	0.274983	0.454887	399	0.318413	0.32046	0.991928	0.0472449
6:12868823	6	12868823	0.275681	0.244361	399	0.318413	0.320454	0.991928	0.0531827
6:3852885	6	3852885	0.275731	0.398496	399	0.318413	0.320453	0.991928	0.0493532
3:4302278	3	4302278	0.276364	0.210526	399	0.318413	0.320448	0.991928	-0.0574389
18:5729494	18	5729494	0.277217	0.0250627	399	0.318413	0.320441	0.991928	-0.0914246
8:16299257	8	16299257	0.278067	0.493734	399	0.318413	0.320433	0.991928	0.0511614
12:7209293	12	7209293	0.278292	0.498747	399	0.318413	0.320432	0.991928	0.0447604
1:6429478	1	6429478	0.278433	0.448622	399	0.318413	0.32043	0.991928	0.0483331
16:7379503	16	7379503	0.278619	0.0125313	399	0.318413	0.320429	0.991928	0.167504
6:22879280	6	22879280	0.278707	0.12406	399	0.318413	0.320428	0.991928	-0.062809
9:7404030	9	7404030	0.2789	0.0614035	399	0.318413	0.320426	0.991928	0.101897
3:1716085	3	1716085	0.279004	0.236842	399	0.318413	0.320426	0.991928	0.0570522
4:367891	4	367891	0.279101	0.156642	399	0.318413	0.320425	0.991928	-0.0648602
8:16357550	8	16357550	0.279406	0.223058	399	0.318413	0.320422	0.991928	0.0626106
5:1561847	5	1561847	0.279458	0.109023	399	0.318413	0.320422	0.991928	0.0674673
8:10843552	8	10843552	0.279586	0.426065	399	0.318413	0.320421	0.991928	-0.0496624
15:2959693	15	2959693	0.279602	0.0137845	399	0.318413	0.320421	0.991928	0.171934
18:11239810	18	11239810	0.279627	0.0137845	399	0.318413	0.32042	0.991928	-0.170184
19:6391490	19	6391490	0.279664	0.151629	399	0.318413	0.32042	0.991928	-0.0662696
1:14731507	1	14731507	0.279702	0.473684	399	0.318413	0.32042	0.991928	0.0481698
4:5877204	4	5877204	0.280713	0.354637	399	0.318413	0.320411	0.991928	0.04827
8:16170111	8	16170111	0.281229	0.186717	399	0.318413	0.320407	0.991928	0.059667
4:2861783	4	2861783	0.281341	0.281955	399	0.318413	0.320406	0.991928	0.0500225
3:3166434	3	3166434	0.281364	0.186717	399	0.318413	0.320406	0.991928	-0.0486748
18:11470035	18	11470035	0.281544	0.428571	399	0.318413	0.320404	0.991928	0.0541549
18:8369591	18	8369591	0.281594	0.0689223	399	0.318413	0.320404	0.991928	0.0897411
15:7255726	15	7255726	0.281744	0.172932	399	0.318413	0.320403	0.991928	-0.0699127
6:9342559	6	9342559	0.282373	0.159148	399	0.318413	0.320398	0.991928	0.0589605
2:4044786	2	4044786	0.282583	0.0100251	399	0.318413	0.320396	0.991928	0.159939
5:5457842	5	5457842	0.282601	0.401003	399	0.318413	0.320396	0.991928	0.046656
8:13871519	8	13871519	0.282808	0.119048	399	0.318413	0.320394	0.991928	0.0614548
18:11168216	18	11168216	0.283237	0.33584	399	0.318413	0.32039	0.991928	-0.0544298
19:9724298	19	9724298	0.283461	0.205514	399	0.318413	0.320389	0.991928	0.0551282
14:164199	14	164199	0.284109	0.241855	399	0.318413	0.320383	0.991928	-0.0531517
4:14170863	4	14170863	0.284172	0.0764411	399	0.318413	0.320383	0.991928	-0.0775539
6:7732082	6	7732082	0.284357	0.0162907	399	0.318413	0.320381	0.991928	0.140641
20:2455880	20	2455880	0.284461	0.350877	399	0.318413	0.32038	0.991928	0.0498567
5:6143493	5	6143493	0.284534	0.382206	399	0.318413	0.32038	0.991928	0.0485727
8:17252983	8	17252983	0.284633	0.384712	399	0.318413	0.320379	0.991928	0.0477656
18:13669150	18	13669150	0.285028	0.018797	399	0.318413	0.320376	0.991928	-0.129588
20:3491122	20	3491122	0.285454	0.491228	399	0.318413	0.320372	0.991928	-0.046689
7:11619635	7	11619635	0.286386	0.23183	399	0.318413	0.320365	0.991928	-0.0539716
9:6156495	9	6156495	0.286544	0.166667	399	0.318413	0.320363	0.991928	-0.0578443
9:4800069	9	4800069	0.286551	0.273183	399	0.318413	0.320363	0.991928	-0.0520206
7:4897722	7	4897722	0.286825	0.221805	399	0.318413	0.320361	0.991928	-0.0524088
2:2391363	2	2391363	0.28715	0.0162907	399	0.318413	0.320358	0.991928	0.146767
13:5015724	13	5015724	0.287217	0.284461	399	0.318413	0.320358	0.991928	0.0522734
4:2784389	4	2784389	0.287262	0.290727	399	0.318413	0.320358	0.991928	0.048059
16:7516936	16	7516936	0.287627	0.259398	399	0.318413	0.320355	0.991928	0.0494837
16:2232072	16	2232072	0.287661	0.14411	399	0.318413	0.320354	0.991928	-0.0479495
10:246371	10	246371	0.288871	0.0977444	399	0.318413	0.320345	0.991928	0.0582859
4:14606632	4	14606632	0.289283	0.056391	399	0.318413	0.320341	0.991928	-0.0931225
5:1380434	5	1380434	0.289533	0.0726817	399	0.318413	0.320339	0.991928	0.079891
4:12868111	4	12868111	0.289665	0.12406	399	0.318413	0.320338	0.991928	-0.0915388
19:6464841	19	6464841	0.289708	0.0388471	399	0.318413	0.320338	0.991928	-0.0938315
17:9473857	17	9473857	0.289757	0.14787	399	0.318413	0.320338	0.991928	-0.0585294
8:17811033	8	17811033	0.290428	0.0100251	399	0.318413	0.320332	0.991928	0.146853
18:11214035	18	11214035	0.290533	0.18797	399	0.318413	0.320331	0.991928	-0.0574028
6:22441642	6	22441642	0.290743	0.338346	399	0.318413	0.32033	0.991928	-0.0460482
20:1562651	20	1562651	0.29097	0.204261	399	0.318413	0.320328	0.991928	0.0558167
20:445805	20	445805	0.29099	0.0200501	399	0.318413	0.320328	0.991928	0.117623
7:13503876	7	13503876	0.291029	0.447368	399	0.318413	0.320327	0.991928	0.0447096
18:1251537	18	1251537	0.29123	0.496241	399	0.318413	0.320326	0.991928	-0.0445628
8:981739	8	981739	0.29144	0.489975	399	0.318413	0.320324	0.991928	0.0461832
1:1694832	1	1694832	0.292157	0.447368	399	0.318413	0.320318	0.991928	0.047228
11:3320416	11	3320416	0.292426	0.0651629	399	0.318413	0.320316	0.991928	-0.0579373
14:11100503	14	11100503	0.292508	0.275689	399	0.318413	0.320316	0.991928	-0.0502622
1:10028867	1	10028867	0.292617	0.0338346	399	0.318413	0.320315	0.991928	0.0857901
8:869337	8	869337	0.292698	0.340852	399	0.318413	0.320314	0.991928	-0.0513655
18:16661240	18	16661240	0.292787	0.0162907	399	0.318413	0.320313	0.991928	-0.134717
17:9079445	17	9079445	0.293064	0.280702	399	0.318413	0.320311	0.991928	-0.0479074
20:1758101	20	1758101	0.29324	0.473684	399	0.318413	0.32031	0.991928	0.0447687
13:2738467	13	2738467	0.293294	0.0313283	399	0.318413	0.320309	0.991928	-0.132733
6:3825432	6	3825432	0.293552	0.496241	399	0.318413	0.320307	0.991928	-0.0445398
5:5869459	5	5869459	0.293664	0.12782	399	0.318413	0.320307	0.991928	-0.0659909
14:4062239	14	4062239	0.29383	0.139098	399	0.318413	0.320305	0.991928	0.0605082
6:5019337	6	5019337	0.294006	0.280702	399	0.318413	0.320304	0.991928	-0.0491266
13:3313982	13	3313982	0.294146	0.493734	399	0.318413	0.320303	0.991928	0.0530419
5:10418745	5	10418745	0.294168	0.0764411	399	0.318413	0.320303	0.991928	0.0859597
2:141541	2	141541	0.294303	0.0213033	399	0.318413	0.320302	0.991928	-0.141004
2:326467	2	326467	0.294303	0.0213033	399	0.318413	0.320302	0.991928	-0.141004
4:1500228	4	1500228	0.294394	0.236842	399	0.318413	0.320301	0.991928	0.0402816
8:16035925	8	16035925	0.29504	0.223058	399	0.318413	0.320296	0.991928	0.062705
20:287390	20	287390	0.295199	0.136591	399	0.318413	0.320295	0.991928	-0.0651653
12:11271294	12	11271294	0.295479	0.0651629	399	0.318413	0.320292	0.991928	-0.0909918
7:12978090	7	12978090	0.295649	0.192982	399	0.318413	0.320291	0.991928	0.0595099
4:13372138	4	13372138	0.29568	0.114035	399	0.318413	0.320291	0.991928	-0.0664512
20:1094643	20	1094643	0.295765	0.190476	399	0.318413	0.32029	0.991928	0.0475858
9:6414681	9	6414681	0.295781	0.0914787	399	0.318413	0.32029	0.991928	0.0802359
11:13336111	11	13336111	0.296001	0.394737	399	0.318413	0.320288	0.991928	0.0454215
2:2460940	2	2460940	0.296302	0.33584	399	0.318413	0.320286	0.991928	-0.0482532
2:2391268	2	2391268	0.29637	0.233083	399	0.318413	0.320285	0.991928	0.0544963
16:871715	16	871715	0.29652	0.102757	399	0.318413	0.320284	0.991928	-0.0698569
11:7424642	11	7424642	0.296598	0.134085	399	0.318413	0.320284	0.991928	0.062388
18:2286303	18	2286303	0.296713	0.258145	399	0.318413	0.320283	0.991928	0.0486471
4:1423264	4	1423264	0.296951	0.344612	399	0.318413	0.320281	0.991928	-0.0453794
9:1325527	9	1325527	0.297851	0.408521	399	0.318413	0.320274	0.991928	-0.0409113
7:10838624	7	10838624	0.298272	0.226817	399	0.318413	0.320271	0.991928	0.0575646
19:8995428	19	8995428	0.298349	0.307018	399	0.318413	0.32027	0.991928	0.0453864
18:10555276	18	10555276	0.298395	0.390977	399	0.318413	0.32027	0.991928	-0.0486624
3:17327	3	17327	0.298622	0.116541	399	0.318413	0.320268	0.991928	-0.0566466
6:1391402	6	1391402	0.298725	0.295739	399	0.318413	0.320267	0.991928	-0.0452348
7:10703626	7	10703626	0.298783	0.0726817	399	0.318413	0.320267	0.991928	0.0785187
3:2965297	3	2965297	0.299173	0.0701754	399	0.318413	0.320264	0.991928	-0.0582058
1:3536558	1	3536558	0.299676	0.278195	399	0.318413	0.32026	0.991928	0.0509181
8:21117222	8	21117222	0.29972	0.0989975	399	0.318413	0.32026	0.991928	0.0664445
18:11150878	18	11150878	0.300212	0.45614	399	0.318413	0.320256	0.991928	0.0476385
14:16908983	14	16908983	0.300337	0.299499	399	0.318413	0.320255	0.991928	-0.0516513
19:11643205	19	11643205	0.300342	0.437343	399	0.318413	0.320255	0.991928	0.0347722
18:17264918	18	17264918	0.30037	0.206767	399	0.318413	0.320255	0.991928	0.0512296
14:4062215	14	4062215	0.30065	0.140351	399	0.318413	0.320253	0.991928	0.0595017
18:2591347	18	2591347	0.300713	0.363409	399	0.318413	0.320252	0.991928	-0.0465483
3:5200287	3	5200287	0.30076	0.424812	399	0.318413	0.320252	0.991928	-0.0453319
3:8494448	3	8494448	0.301101	0.264411	399	0.318413	0.320249	0.991928	0.0481164
14:9871232	14	9871232	0.301603	0.191729	399	0.318413	0.320245	0.991928	0.0580904
18:10270496	18	10270496	0.30168	0.473684	399	0.318413	0.320245	0.991928	0.0457952
10:426934	10	426934	0.302051	0.182957	399	0.318413	0.320242	0.991928	-0.0535957
6:13110837	6	13110837	0.302075	0.0263158	399	0.318413	0.320242	0.991928	0.11621
9:10046018	9	10046018	0.302133	0.279449	399	0.318413	0.320241	0.991928	0.0496495
13:1551232	13	1551232	0.302302	0.304511	399	0.318413	0.32024	0.991928	-0.0505303
17:9415449	17	9415449	0.302753	0.295739	399	0.318413	0.320237	0.991928	0.0481323
1:9813324	1	9813324	0.303022	0.0739348	399	0.318413	0.320235	0.991928	0.0615208
18:11389835	18	11389835	0.303528	0.0225564	399	0.318413	0.320231	0.991928	0.132075
4:13030601	4	13030601	0.303894	0.37218	399	0.318413	0.320228	0.991928	0.0536062
13:13467989	13	13467989	0.304125	0.468672	399	0.318413	0.320226	0.991928	0.0441772
8:16105442	8	16105442	0.304301	0.33584	399	0.318413	0.320225	0.991928	0.0535534
17:1888315	17	1888315	0.30445	0.0676692	399	0.318413	0.320224	0.991928	-0.075328
6:2344622	6	2344622	0.304497	0.35589	399	0.318413	0.320223	0.991928	0.0503416
2:1201781	2	1201781	0.304639	0.457393	399	0.318413	0.320222	0.991928	-0.0440157
8:20685410	8	20685410	0.304795	0.0551378	399	0.318413	0.320221	0.991928	0.0865432
7:544848	7	544848	0.304855	0.115288	399	0.318413	0.320221	0.991928	-0.0661355
14:16840104	14	16840104	0.3053	0.342105	399	0.318413	0.320217	0.991928	-0.0500006
18:7091692	18	7091692	0.305461	0.458647	399	0.318413	0.320216	0.991928	-0.0466881
5:5179083	5	5179083	0.30547	0.0526316	399	0.318413	0.320216	0.991928	0.0981438
14:571703	14	571703	0.305715	0.0388471	399	0.318413	0.320214	0.991928	-0.112608
11:5047052	11	5047052	0.305844	0.452381	399	0.318413	0.320213	0.991928	0.0475997
7:4215830	7	4215830	0.305946	0.0438596	399	0.318413	0.320213	0.991928	-0.0992714
19:12840188	19	12840188	0.306064	0.0902256	399	0.318413	0.320212	0.991928	-0.0663736
9:649632	9	649632	0.30612	0.162907	399	0.318413	0.320211	0.991928	0.0602624
16:7168622	16	7168622	0.306126	0.0438596	399	0.318413	0.320211	0.991928	-0.0981183
2:848066	2	848066	0.306368	0.367168	399	0.318413	0.320209	0.991928	0.0446248
6:22198293	6	22198293	0.306383	0.33584	399	0.318413	0.320209	0.991928	-0.0442374
7:1898848	7	1898848	0.306604	0.0501253	399	0.318413	0.320208	0.991928	-0.0866557
18:8526971	18	8526971	0.306679	0.0501253	399	0.318413	0.320207	0.991928	0.106
13:9658046	13	9658046	0.306738	0.0451128	399	0.318413	0.320207	0.991928	0.103226
19:6920715	19	6920715	0.306862	0.093985	399	0.318413	0.320206	0.991928	-0.0790067
4:15390227	4	15390227	0.306875	0.449875	399	0.318413	0.320206	0.991928	0.047869
6:13038379	6	13038379	0.307107	0.0927318	399	0.318413	0.320204	0.991928	0.0694818
20:445746	20	445746	0.307414	0.199248	399	0.318413	0.320202	0.991928	0.0465269
18:7801150	18	7801150	0.307503	0.362155	399	0.318413	0.320201	0.991928	0.0471168
20:1340091	20	1340091	0.308041	0.0776942	399	0.318413	0.320197	0.991928	-0.0749596
7:11378986	7	11378986	0.308175	0.454887	399	0.318413	0.320196	0.991928	-0.0476765
12:1453195	12	1453195	0.308254	0.492481	399	0.318413	0.320195	0.991928	-0.0401202
5:21032910	5	21032910	0.30831	0.290727	399	0.318413	0.320195	0.991928	-0.0427342
4:5287101	4	5287101	0.308362	0.263158	399	0.318413	0.320195	0.991928	0.0477346
9:678759	9	678759	0.308688	0.165414	399	0.318413	0.320192	0.991928	0.0574241
3:1764155	3	1764155	0.308917	0.179198	399	0.318413	0.320191	0.991928	-0.0485667
14:15599260	14	15599260	0.309334	0.384712	399	0.318413	0.320188	0.991928	-0.0436315
20:568012	20	568012	0.309526	0.085213	399	0.318413	0.320186	0.991928	0.0650032
5:16681905	5	16681905	0.30988	0.41604	399	0.318413	0.320184	0.991928	-0.0429567
8:18087262	8	18087262	0.310043	0.047619	399	0.318413	0.320182	0.991928	-0.0846888
8:9685242	8	9685242	0.310166	0.33584	399	0.318413	0.320181	0.991928	0.0461553
7:11472168	7	11472168	0.310228	0.313283	399	0.318413	0.320181	0.991928	-0.0468825
20:624390	20	624390	0.311127	0.0501253	399	0.318413	0.320174	0.991928	-0.0629618
5:21854169	5	21854169	0.311303	0.263158	399	0.318413	0.320173	0.991928	-0.0537006
4:12265577	4	12265577	0.311479	0.100251	399	0.318413	0.320172	0.991928	-0.0766113
13:10692442	13	10692442	0.311539	0.0213033	399	0.318413	0.320171	0.991928	0.138299
11:10832026	11	10832026	0.311779	0.482456	399	0.318413	0.32017	0.991928	-0.0448068
5:6143438	5	6143438	0.312343	0.377193	399	0.318413	0.320166	0.991928	-0.0456521
18:12207575	18	12207575	0.312368	0.467419	399	0.318413	0.320165	0.991928	-0.0452051
20:1000271	20	1000271	0.312568	0.313283	399	0.318413	0.320164	0.991928	-0.0506402
4:14711030	4	14711030	0.312608	0.106516	399	0.318413	0.320164	0.991928	-0.0692062
1:12997183	1	12997183	0.312614	0.0626566	399	0.318413	0.320164	0.991928	-0.0781272
8:11375874	8	11375874	0.313323	0.20802	399	0.318413	0.320158	0.991928	0.061866
18:4170653	18	4170653	0.313748	0.338346	399	0.318413	0.320155	0.991928	0.0488954
15:6785504	15	6785504	0.314319	0.452381	399	0.318413	0.320151	0.991928	0.0430482
20:459619	20	459619	0.314686	0.432331	399	0.318413	0.320149	0.991928	-0.0455149
17:10437420	17	10437420	0.314908	0.281955	399	0.318413	0.320147	0.991928	-0.0486475
6:5456432	6	5456432	0.315299	0.0676692	399	0.318413	0.320144	0.991928	-0.0736275
2:5578923	2	5578923	0.315634	0.150376	399	0.318413	0.320142	0.991928	-0.0608597
4:13347629	4	13347629	0.315826	0.169173	399	0.318413	0.32014	0.991928	-0.057184
7:10424730	7	10424730	0.315843	0.206767	399	0.318413	0.32014	0.991928	0.0477885
7:12135231	7	12135231	0.315974	0.0889724	399	0.318413	0.320139	0.991928	-0.0809019
5:4660660	5	4660660	0.316016	0.47619	399	0.318413	0.320139	0.991928	0.0414506
6:7619901	6	7619901	0.316623	0.284461	399	0.318413	0.320135	0.991928	-0.0485196
3:6028266	3	6028266	0.317268	0.0526316	399	0.318413	0.32013	0.991928	0.0837178
7:14221603	7	14221603	0.317299	0.484962	399	0.318413	0.32013	0.991928	-0.038899
20:1029390	20	1029390	0.317527	0.461153	399	0.318413	0.320128	0.991928	0.0356055
15:4047858	15	4047858	0.317844	0.245614	399	0.318413	0.320126	0.991928	0.0472169
5:750882	5	750882	0.317999	0.0964912	399	0.318413	0.320125	0.991928	-0.0655119
18:9406154	18	9406154	0.318011	0.0263158	399	0.318413	0.320125	0.991928	-0.106527
1:7511013	1	7511013	0.318075	0.407268	399	0.318413	0.320124	0.991928	0.0453995
9:3252976	9	3252976	0.318174	0.358396	399	0.318413	0.320124	0.991928	-0.0419059
1:8739117	1	8739117	0.3185	0.101504	399	0.318413	0.320121	0.991928	-0.0687697
12:3324200	12	3324200	0.318521	0.382206	399	0.318413	0.320121	0.991928	-0.0408586
7:169196	7	169196	0.318588	0.213033	399	0.318413	0.320121	0.991928	0.0544554
14:16024995	14	16024995	0.318683	0.323308	399	0.318413	0.32012	0.991928	0.0481614
19:48390	19	48390	0.318775	0.443609	399	0.318413	0.32012	0.991928	0.04064
20:1463263	20	1463263	0.31881	0.259398	399	0.318413	0.320119	0.991928	0.0378538
18:3061961	18	3061961	0.319433	0.398496	399	0.318413	0.320115	0.991928	-0.0484526
20:407580	20	407580	0.319551	0.075188	399	0.318413	0.320114	0.991928	0.0615894
2:2460929	2	2460929	0.319839	0.337093	399	0.318413	0.320112	0.991928	-0.0454437
14:16962953	14	16962953	0.320176	0.365915	399	0.318413	0.32011	0.991928	-0.0425879
20:1041007	20	1041007	0.320313	0.45614	399	0.318413	0.320109	0.991928	0.0421178
20:826279	20	826279	0.320561	0.229323	399	0.318413	0.320107	0.991928	0.0449813
3:6639520	3	6639520	0.320729	0.303258	399	0.318413	0.320106	0.991928	-0.0446928
3:3472185	3	3472185	0.320769	0.0538847	399	0.318413	0.320106	0.991928	0.0735958
5:3257925	5	3257925	0.321392	0.324561	399	0.318413	0.320101	0.991928	-0.0454607
6:4318061	6	4318061	0.321453	0.408521	399	0.318413	0.320101	0.991928	-0.0424521
20:4638134	20	4638134	0.321591	0.102757	399	0.318413	0.3201	0.991928	0.0633711
18:13631030	18	13631030	0.32163	0.472431	399	0.318413	0.320099	0.991928	0.0442348
12:3004102	12	3004102	0.321649	0.154135	399	0.318413	0.320099	0.991928	-0.0574576
5:824079	5	824079	0.321877	0.0964912	399	0.318413	0.320098	0.991928	-0.0695221
5:1440210	5	1440210	0.322055	0.482456	399	0.318413	0.320097	0.991928	0.0507011
2:3621171	2	3621171	0.322069	0.0150376	399	0.318413	0.320096	0.991928	-0.139627
17:2229246	17	2229246	0.322108	0.298246	399	0.318413	0.320096	0.991928	-0.0479926
2:3157219	2	3157219	0.322334	0.447368	399	0.318413	0.320095	0.991928	-0.0419511
1:6881173	1	6881173	0.322767	0.353383	399	0.318413	0.320092	0.991928	0.051802
1:6881268	1	6881268	0.322767	0.353383	399	0.318413	0.320092	0.991928	0.051802
4:13372100	4	13372100	0.322926	0.112782	399	0.318413	0.32009	0.991928	-0.0630958
17:7329376	17	7329376	0.323551	0.497494	399	0.318413	0.320086	0.991928	-0.04283
8:11410760	8	11410760	0.323675	0.313283	399	0.318413	0.320085	0.991928	-0.0510063
11:2501894	11	2501894	0.323809	0.225564	399	0.318413	0.320084	0.991928	-0.0507547
13:15058344	13	15058344	0.324271	0.0614035	399	0.318413	0.320081	0.991928	0.101246
17:11294606	17	11294606	0.324318	0.23183	399	0.318413	0.320081	0.991928	-0.0504283
6:12063224	6	12063224	0.324831	0.365915	399	0.318413	0.320077	0.991928	0.0417636
20:5332676	20	5332676	0.324904	0.389724	399	0.318413	0.320077	0.991928	-0.0374519
1:9399745	1	9399745	0.32495	0.481203	399	0.318413	0.320076	0.991928	-0.0425725
5:3864908	5	3864908	0.32507	0.0250627	399	0.318413	0.320076	0.991928	-0.126325
7:7202605	7	7202605	0.325166	0.318296	399	0.318413	0.320075	0.991928	0.0479748
8:13588772	8	13588772	0.325528	0.33584	399	0.318413	0.320073	0.991928	0.0500138
18:7421501	18	7421501	0.325686	0.477444	399	0.318413	0.320071	0.991928	-0.0428357
1:366545	1	366545	0.326201	0.134085	399	0.318413	0.320068	0.991928	0.0564825
11:2357779	11	2357779	0.326299	0.0112782	399	0.318413	0.320067	0.991928	-0.141427
3:5620604	3	5620604	0.326309	0.417293	399	0.318413	0.320067	0.991928	0.0482324
8:19897696	8	19897696	0.326632	0.393484	399	0.318413	0.320065	0.991928	-0.0469255
14:12611135	14	12611135	0.326938	0.0112782	399	0.318413	0.320063	0.991928	-0.19905
14:1806167	14	1806167	0.327001	0.431078	399	0.318413	0.320062	0.991928	-0.0399168
8:8793546	8	8793546	0.327051	0.0488722	399	0.318413	0.320062	0.991928	0.0546254
17:10417359	17	10417359	0.327093	0.0150376	399	0.318413	0.320062	0.991928	0.149585
8:13031886	8	13031886	0.32713	0.383459	399	0.318413	0.320062	0.991928	0.0486829
11:893586	11	893586	0.327224	0.384712	399	0.318413	0.320061	0.991928	0.0476695
4:15165142	4	15165142	0.32769	0.434837	399	0.318413	0.320058	0.991928	-0.0446313
6:3853097	6	3853097	0.32801	0.406015	399	0.318413	0.320056	0.991928	-0.0433779
12:7258112	12	7258112	0.32846	0.116541	399	0.318413	0.320052	0.991928	0.0618024
19:5026110	19	5026110	0.328719	0.323308	399	0.318413	0.320051	0.991928	-0.046646
18:1539176	18	1539176	0.329191	0.196742	399	0.318413	0.320048	0.991928	0.0501992
18:11788433	18	11788433	0.329289	0.0125313	399	0.318413	0.320047	0.991928	-0.161902
8:4510434	8	4510434	0.329483	0.0488722	399	0.318413	0.320046	0.991928	0.0810209
1:320647	1	320647	0.329586	0.387218	399	0.318413	0.320045	0.991928	-0.0405851
9:13449150	9	13449150	0.329821	0.345865	399	0.318413	0.320043	0.991928	-0.044043
9:13890166	9	13890166	0.330129	0.146617	399	0.318413	0.320041	0.991928	0.0585033
2:5587639	2	5587639	0.330256	0.157895	399	0.318413	0.32004	0.991928	-0.0534957
20:2300493	20	2300493	0.330568	0.165414	399	0.318413	0.320038	0.991928	-0.0471962
7:11334775	7	11334775	0.330945	0.0313283	399	0.318413	0.320036	0.991928	0.098012
4:1290751	4	1290751	0.331235	0.464912	399	0.318413	0.320034	0.991928	0.045036
11:3197732	11	3197732	0.331267	0.496241	399	0.318413	0.320034	0.991928	0.0429051
9:8152788	9	8152788	0.331799	0.0401003	399	0.318413	0.32003	0.991928	0.0843387
20:3075643	20	3075643	0.332168	0.0488722	399	0.318413	0.320028	0.991928	-0.0842986
15:3477020	15	3477020	0.332219	0.364662	399	0.318413	0.320027	0.991928	0.0424362
8:19573065	8	19573065	0.332298	0.105263	399	0.318413	0.320027	0.991928	-0.0726367
8:14953936	8	14953936	0.332434	0.294486	399	0.318413	0.320026	0.991928	-0.0479347
19:1027266	19	1027266	0.332535	0.0839599	399	0.318413	0.320025	0.991928	-0.0847229
8:10771972	8	10771972	0.332674	0.180451	399	0.318413	0.320024	0.991928	0.0402532
13:1778602	13	1778602	0.332909	0.0100251	399	0.318413	0.320023	0.991928	-0.179925
17:3740979	17	3740979	0.333011	0.0300752	399	0.318413	0.320022	0.991928	0.103414
11:794022	11	794022	0.333134	0.120301	399	0.318413	0.320021	0.991928	-0.065203
11:794620	11	794620	0.333134	0.120301	399	0.318413	0.320021	0.991928	-0.065203
11:794701	11	794701	0.333134	0.120301	399	0.318413	0.320021	0.991928	-0.065203
7:13249185	7	13249185	0.333258	0.149123	399	0.318413	0.32002	0.991928	-0.0500952
13:4466245	13	4466245	0.333397	0.12782	399	0.318413	0.320019	0.991928	-0.06275
7:2566861	7	2566861	0.333606	0.101504	399	0.318413	0.320018	0.991928	-0.0592432
4:11590037	4	11590037	0.333888	0.145363	399	0.318413	0.320016	0.991928	-0.0536783
6:4742425	6	4742425	0.334079	0.304511	399	0.318413	0.320015	0.991928	0.0433841
4:19213137	4	19213137	0.334318	0.0288221	399	0.318413	0.320013	0.991928	0.0906806
5:3036365	5	3036365	0.334346	0.14411	399	0.318413	0.320013	0.991928	-0.0573946
20:2794288	20	2794288	0.334446	0.085213	399	0.318413	0.320012	0.991928	-0.065995
2:9627713	2	9627713	0.335122	0.0839599	399	0.318413	0.320008	0.991928	-0.065952
11:777832	11	777832	0.335254	0.109023	399	0.318413	0.320007	0.991928	0.0577757
5:9234331	5	9234331	0.335642	0.0250627	399	0.318413	0.320004	0.991928	0.117433
18:7809777	18	7809777	0.336253	0.403509	399	0.318413	0.32	0.991928	0.043401
12:7295878	12	7295878	0.336321	0.0363409	399	0.318413	0.32	0.991928	0.0872358
5:22525819	5	22525819	0.336876	0.215539	399	0.318413	0.319996	0.991928	0.042624
4:12768748	4	12768748	0.33711	0.130326	399	0.318413	0.319995	0.991928	-0.0659882
20:4004263	20	4004263	0.337437	0.0413534	399	0.318413	0.319993	0.991928	-0.101113
7:3124287	7	3124287	0.337736	0.165414	399	0.318413	0.319991	0.991928	-0.0539618
20:2232560	20	2232560	0.338111	0.447368	399	0.318413	0.319988	0.991928	-0.037902
12:8994500	12	8994500	0.338146	0.0927318	399	0.318413	0.319988	0.991928	-0.0806349
20:1668606	20	1668606	0.338188	0.12406	399	0.318413	0.319988	0.991928	-0.0665407
20:200127	20	200127	0.338217	0.428571	399	0.318413	0.319988	0.991928	-0.0325659
19:9724303	19	9724303	0.338533	0.4599	399	0.318413	0.319985	0.991928	0.0310466
7:11336355	7	11336355	0.339098	0.449875	399	0.318413	0.319982	0.991928	0.0444315
14:13097238	14	13097238	0.339426	0.135338	399	0.318413	0.31998	0.991928	-0.0479028
1:3641461	1	3641461	0.340035	0.333333	399	0.318413	0.319976	0.991928	-0.0438868
2:2211284	2	2211284	0.340217	0.0726817	399	0.318413	0.319975	0.991928	-0.0729028
20:3145023	20	3145023	0.340242	0.350877	399	0.318413	0.319974	0.991928	-0.0419261
7:4181949	7	4181949	0.340659	0.245614	399	0.318413	0.319972	0.991928	-0.043199
20:1585067	20	1585067	0.341164	0.0413534	399	0.318413	0.319968	0.991928	-0.093439
14:15489868	14	15489868	0.341218	0.413534	399	0.318413	0.319968	0.991928	0.0386276
13:560960	13	560960	0.3413	0.319549	399	0.318413	0.319968	0.991928	0.0439534
1:3266104	1	3266104	0.341349	0.150376	399	0.318413	0.319967	0.991928	0.0555612
8:14156675	8	14156675	0.341596	0.295739	399	0.318413	0.319966	0.991928	0.0466676
18:10460320	18	10460320	0.342147	0.137845	399	0.318413	0.319962	0.991928	0.0590142
13:2063074	13	2063074	0.342252	0.075188	399	0.318413	0.319961	0.991928	-0.0726445
4:11491665	4	11491665	0.342326	0.185464	399	0.318413	0.319961	0.991928	0.0466939
12:5730666	12	5730666	0.342473	0.45614	399	0.318413	0.31996	0.991928	-0.0399614
20:4251374	20	4251374	0.342687	0.0864662	399	0.318413	0.319959	0.991928	0.0673176
1:15421060	1	15421060	0.342748	0.226817	399	0.318413	0.319958	0.991928	-0.0456598
9:515110	9	515110	0.343027	0.4599	399	0.318413	0.319956	0.991928	0.038219
4:1739732	4	1739732	0.34349	0.333333	399	0.318413	0.319954	0.991928	0.0397802
11:793904	11	793904	0.343574	0.121554	399	0.318413	0.319953	0.991928	0.062898
9:824488	9	824488	0.344241	0.364662	399	0.318413	0.319949	0.991928	0.0396078
13:3690367	13	3690367	0.344276	0.0626566	399	0.318413	0.319948	0.991928	-0.0736078
16:2629894	16	2629894	0.345048	0.35589	399	0.318413	0.319944	0.991928	0.0423731
6:22550810	6	22550810	0.345203	0.100251	399	0.318413	0.319943	0.991928	0.059639
15:3162398	15	3162398	0.345294	0.14411	399	0.318413	0.319942	0.991928	0.041253
9:10425035	9	10425035	0.345444	0.0451128	399	0.318413	0.319941	0.991928	0.0822733
1:8619296	1	8619296	0.345796	0.110276	399	0.318413	0.319939	0.991928	0.0586869
13:11047122	13	11047122	0.345868	0.0952381	399	0.318413	0.319938	0.991928	-0.0604129
4:14835654	4	14835654	0.346048	0.215539	399	0.318413	0.319937	0.991928	-0.0439307
4:5320247	4	5320247	0.346078	0.419799	399	0.318413	0.319937	0.991928	0.0415207
11:6289871	11	6289871	0.346268	0.293233	399	0.318413	0.319936	0.991928	-0.0395093
6:8795576	6	8795576	0.347348	0.389724	399	0.318413	0.319929	0.991928	-0.0284549
3:5354187	3	5354187	0.347588	0.238095	399	0.318413	0.319928	0.991928	0.0487381
8:20355739	8	20355739	0.348061	0.111529	399	0.318413	0.319925	0.991928	-0.0553062
16:2378343	16	2378343	0.348946	0.142857	399	0.318413	0.319919	0.991928	0.0495014
5:21669675	5	21669675	0.349148	0.0338346	399	0.318413	0.319918	0.991928	0.104328
2:15944243	2	15944243	0.349664	0.24812	399	0.318413	0.319915	0.991928	-0.0458081
14:17451870	14	17451870	0.349791	0.0877193	399	0.318413	0.319914	0.991928	0.072181
20:1442450	20	1442450	0.349829	0.0225564	399	0.318413	0.319913	0.991928	-0.0769706
18:3307438	18	3307438	0.350081	0.349624	399	0.318413	0.319912	0.991928	0.0457837
3:4300975	3	4300975	0.350192	0.243108	399	0.318413	0.319911	0.991928	-0.0443804
11:605294	11	605294	0.350336	0.0100251	399	0.318413	0.31991	0.991928	0.16269
15:7116456	15	7116456	0.350462	0.443609	399	0.318413	0.31991	0.991928	-0.0429114
13:12920591	13	12920591	0.350953	0.177945	399	0.318413	0.319906	0.991928	0.0503335
5:5457865	5	5457865	0.351063	0.047619	399	0.318413	0.319906	0.991928	-0.0851472
19:2759272	19	2759272	0.351174	0.23183	399	0.318413	0.319905	0.991928	0.0473188
20:2913958	20	2913958	0.351334	0.200501	399	0.318413	0.319904	0.991928	0.0515467
20:2137727	20	2137727	0.351358	0.191729	399	0.318413	0.319904	0.991928	0.0465516
6:11598761	6	11598761	0.351454	0.115288	399	0.318413	0.319903	0.991928	0.0675841
6:664571	6	664571	0.352133	0.0614035	399	0.318413	0.319899	0.991928	0.0792112
12:3074812	12	3074812	0.352523	0.497494	399	0.318413	0.319897	0.991928	0.0362527
15:3179603	15	3179603	0.352652	0.140351	399	0.318413	0.319896	0.991928	-0.0562526
6:12868937	6	12868937	0.352758	0.223058	399	0.318413	0.319895	0.991928	-0.0465949
4:4170092	4	4170092	0.352904	0.250627	399	0.318413	0.319894	0.991928	0.0498445
8:7426977	8	7426977	0.353024	0.295739	399	0.318413	0.319894	0.991928	-0.0454874
7:1672044	7	1672044	0.353164	0.0714286	399	0.318413	0.319893	0.991928	0.0676395
4:16116267	4	16116267	0.353297	0.261905	399	0.318413	0.319892	0.991928	-0.0440643
3:6941093	3	6941093	0.353459	0.47995	399	0.318413	0.319891	0.991928	0.0387774
2:2472348	2	2472348	0.353502	0.194236	399	0.318413	0.319891	0.991928	-0.0552835
12:9535474	12	9535474	0.353546	0.299499	399	0.318413	0.31989	0.991928	-0.0467248
5:17629275	5	17629275	0.353563	0.383459	399	0.318413	0.31989	0.991928	-0.0383785
20:2444892	20	2444892	0.353639	0.0864662	399	0.318413	0.31989	0.991928	-0.0685176
14:5743836	14	5743836	0.353823	0.0714286	399	0.318413	0.319889	0.991928	0.0733822
1:15203956	1	15203956	0.354259	0.139098	399	0.318413	0.319886	0.991928	0.0507203
7:11546254	7	11546254	0.354341	0.116541	399	0.318413	0.319886	0.991928	0.0603799
20:4045097	20	4045097	0.355076	0.0551378	399	0.318413	0.319881	0.991928	0.0906067
12:7712252	12	7712252	0.355149	0.417293	399	0.318413	0.319881	0.991928	0.0391432
8:13506956	8	13506956	0.355615	0.441103	399	0.318413	0.319878	0.991928	-0.0415241
8:2372316	8	2372316	0.355619	0.075188	399	0.318413	0.319878	0.991928	-0.0508214
2:861347	2	861347	0.355865	0.444862	399	0.318413	0.319876	0.991928	-0.0445812
8:20968152	8	20968152	0.355901	0.114035	399	0.318413	0.319876	0.991928	0.058132
6:16833720	6	16833720	0.356101	0.0513784	399	0.318413	0.319875	0.991928	0.071006
7:6181098	7	6181098	0.356245	0.175439	399	0.318413	0.319874	0.991928	-0.0480349
12:18423921	12	18423921	0.356515	0.350877	399	0.318413	0.319872	0.991928	-0.0377666
20:2985866	20	2985866	0.35654	0.407268	399	0.318413	0.319872	0.991928	0.0369507
18:11121227	18	11121227	0.356678	0.313283	399	0.318413	0.319871	0.991928	0.0468443
1:6429477	1	6429477	0.357078	0.446115	399	0.318413	0.319869	0.991928	-0.0410423
4:6943342	4	6943342	0.357099	0.310777	399	0.318413	0.319869	0.991928	0.0433033
6:2533963	6	2533963	0.357183	0.263158	399	0.318413	0.319868	0.991928	0.0479864
17:7157963	17	7157963	0.357771	0.0739348	399	0.318413	0.319865	0.991928	-0.0667801
8:14348092	8	14348092	0.357815	0.129073	399	0.318413	0.319864	0.991928	0.0556257
14:14274373	14	14274373	0.357946	0.319549	399	0.318413	0.319864	0.991928	0.0414771
14:5524746	14	5524746	0.358005	0.300752	399	0.318413	0.319863	0.991928	-0.0397337
7:757794	7	757794	0.358445	0.286967	399	0.318413	0.319861	0.991928	-0.041728
6:5413892	6	5413892	0.358755	0.0363409	399	0.318413	0.319859	0.991928	0.0696821
7:13093973	7	13093973	0.35916	0.403509	399	0.318413	0.319856	0.991928	0.0404379
7:12210298	7	12210298	0.35925	0.056391	399	0.318413	0.319856	0.991928	0.084535
2:37821	2	37821	0.35932	0.066416	399	0.318413	0.319855	0.991928	-0.0713089
4:15175943	4	15175943	0.360163	0.139098	399	0.318413	0.31985	0.991928	-0.0573831
14:17368552	14	17368552	0.360281	0.0451128	399	0.318413	0.31985	0.991928	0.0817803
9:2423513	9	2423513	0.360426	0.0250627	399	0.318413	0.319849	0.991928	0.0949526
18:4167722	18	4167722	0.360933	0.423559	399	0.318413	0.319846	0.991928	-0.0449413
20:5238030	20	5238030	0.36107	0.0438596	399	0.318413	0.319845	0.991928	0.0795785
20:502897	20	502897	0.361082	0.230576	399	0.318413	0.319845	0.991928	-0.0491589
5:8931188	5	8931188	0.36117	0.134085	399	0.318413	0.319844	0.991928	-0.0522378
4:17260371	4	17260371	0.36122	0.117794	399	0.318413	0.319844	0.991928	0.0466989
14:553892	14	553892	0.361549	0.294486	399	0.318413	0.319842	0.991928	-0.0436683
4:1730849	4	1730849	0.361599	0.0827068	399	0.318413	0.319842	0.991928	0.0593313
12:5345502	12	5345502	0.361671	0.270677	399	0.318413	0.319841	0.991928	-0.0469878
6:804458	6	804458	0.361716	0.12782	399	0.318413	0.319841	0.991928	-0.0538204
4:2861825	4	2861825	0.361946	0.12406	399	0.318413	0.31984	0.991928	-0.0563196
3:434774	3	434774	0.361988	0.339599	399	0.318413	0.319839	0.991928	0.0399261
5:9600703	5	9600703	0.363154	0.154135	399	0.318413	0.319833	0.991928	-0.0565251
11:13100421	11	13100421	0.363623	0.298246	399	0.318413	0.31983	0.991928	-0.0466348
12:8731682	12	8731682	0.364203	0.0338346	399	0.318413	0.319826	0.991928	-0.0695603
18:12517656	18	12517656	0.364537	0.5	399	0.318413	0.319824	0.991928	0.0439344
11:781086	11	781086	0.36463	0.146617	399	0.318413	0.319824	0.991928	0.0561085
8:19921185	8	19921185	0.364938	0.141604	399	0.318413	0.319822	0.991928	-0.050843
13:7304288	13	7304288	0.365114	0.249373	399	0.318413	0.319821	0.991928	-0.0433075
11:13100086	11	13100086	0.365639	0.492481	399	0.318413	0.319818	0.991928	-0.0394674
6:7964283	6	7964283	0.365706	0.270677	399	0.318413	0.319817	0.991928	-0.0458668
6:16801983	6	16801983	0.36611	0.102757	399	0.318413	0.319815	0.991928	-0.0483577
8:4324783	8	4324783	0.366286	0.0200501	399	0.318413	0.319814	0.991928	0.107526
8:8671636	8	8671636	0.366659	0.0964912	399	0.318413	0.319812	0.991928	-0.0692734
15:5206703	15	5206703	0.366695	0.350877	399	0.318413	0.319812	0.991928	-0.0398417
5:22713533	5	22713533	0.366784	0.399749	399	0.318413	0.319811	0.991928	-0.037662
1:960128	1	960128	0.366901	0.457393	399	0.318413	0.31981	0.991928	-0.0395808
5:17037585	5	17037585	0.366943	0.119048	399	0.318413	0.31981	0.991928	-0.057625
18:17276526	18	17276526	0.367247	0.115288	399	0.318413	0.319808	0.991928	-0.0576681
7:2655340	7	2655340	0.367442	0.41604	399	0.318413	0.319807	0.991928	-0.0388033
15:5374390	15	5374390	0.367486	0.471178	399	0.318413	0.319807	0.991928	-0.0339011
11:11098912	11	11098912	0.367508	0.0413534	399	0.318413	0.319807	0.991928	-0.0814288
1:10659749	1	10659749	0.368063	0.483709	399	0.318413	0.319804	0.991928	-0.0386484
8:569988	8	569988	0.368156	0.14787	399	0.318413	0.319803	0.991928	0.0634229
1:15330162	1	15330162	0.36856	0.0739348	399	0.318413	0.319801	0.991928	-0.067225
18:307798	18	307798	0.369036	0.12782	399	0.318413	0.319798	0.991928	0.0564776
5:2976963	5	2976963	0.369238	0.0250627	399	0.318413	0.319797	0.991928	0.0955255
6:13113481	6	13113481	0.369409	0.085213	399	0.318413	0.319796	0.991928	-0.0769305
11:12462857	11	12462857	0.369688	0.43985	399	0.318413	0.319794	0.991928	-0.0370266
7:13092580	7	13092580	0.369801	0.385965	399	0.318413	0.319794	0.991928	0.0403022
14:9770810	14	9770810	0.369809	0.377193	399	0.318413	0.319794	0.991928	-0.0330563
12:2979939	12	2979939	0.369965	0.0588972	399	0.318413	0.319793	0.991928	0.0762188
18:973885	18	973885	0.370343	0.176692	399	0.318413	0.319791	0.991928	-0.0481999
5:9287552	5	9287552	0.37045	0.189223	399	0.318413	0.31979	0.991928	0.0459244
6:307882	6	307882	0.370993	0.152882	399	0.318413	0.319787	0.991928	0.0586706
2:6922776	2	6922776	0.371068	0.310777	399	0.318413	0.319786	0.991928	-0.0406169
20:4588177	20	4588177	0.371181	0.471178	399	0.318413	0.319786	0.991928	0.0408895
9:15280970	9	15280970	0.371478	0.152882	399	0.318413	0.319784	0.991928	0.0478114
5:18571827	5	18571827	0.371633	0.266917	399	0.318413	0.319783	0.991928	0.0427556
19:12406386	19	12406386	0.371789	0.0388471	399	0.318413	0.319782	0.991928	0.0857163
7:4621231	7	4621231	0.371932	0.469925	399	0.318413	0.319781	0.991928	0.0339297
16:2595573	16	2595573	0.371949	0.24812	399	0.318413	0.319781	0.991928	0.042677
20:3099299	20	3099299	0.372409	0.137845	399	0.318413	0.319779	0.991928	0.0507896
6:18490854	6	18490854	0.372556	0.0200501	399	0.318413	0.319778	0.991928	-0.100692
14:18933760	14	18933760	0.37265	0.246867	399	0.318413	0.319777	0.991928	-0.0448301
17:2673077	17	2673077	0.372703	0.0288221	399	0.318413	0.319777	0.991928	0.101362
4:15176409	4	15176409	0.372859	0.344612	399	0.318413	0.319776	0.991928	0.0455045
20:5845851	20	5845851	0.372961	0.244361	399	0.318413	0.319776	0.991928	0.0441979
11:2052190	11	2052190	0.372963	0.0689223	399	0.318413	0.319775	0.991928	-0.071965
20:1539129	20	1539129	0.373043	0.117794	399	0.318413	0.319775	0.991928	-0.0570307
20:618228	20	618228	0.373127	0.0827068	399	0.318413	0.319775	0.991928	-0.0599226
18:12380499	18	12380499	0.37315	0.0225564	399	0.318413	0.319774	0.991928	0.117461
20:158599	20	158599	0.373245	0.241855	399	0.318413	0.319774	0.991928	-0.0461246
7:6647300	7	6647300	0.373275	0.307018	399	0.318413	0.319774	0.991928	0.0338044
18:14170901	18	14170901	0.373869	0.384712	399	0.318413	0.31977	0.991928	-0.0365571
13:1220118	13	1220118	0.374222	0.117794	399	0.318413	0.319768	0.991928	-0.0483921
8:2276732	8	2276732	0.375264	0.0513784	399	0.318413	0.319762	0.991928	-0.0812522
5:1380267	5	1380267	0.375408	0.0150376	399	0.318413	0.319762	0.991928	-0.129404
18:559380	18	559380	0.375482	0.368421	399	0.318413	0.319761	0.991928	-0.0393873
5:1078795	5	1078795	0.375688	0.0739348	399	0.318413	0.31976	0.991928	-0.073843
20:2561748	20	2561748	0.376451	0.261905	399	0.318413	0.319756	0.991928	0.0422607
6:6806681	6	6806681	0.376503	0.0225564	399	0.318413	0.319755	0.991928	0.0940483
5:2322897	5	2322897	0.376533	0.056391	399	0.318413	0.319755	0.991928	0.0911228
14:5159822	14	5159822	0.376627	0.300752	399	0.318413	0.319755	0.991928	-0.0289305
18:15392055	18	15392055	0.376728	0.154135	399	0.318413	0.319754	0.991928	-0.0509301
6:7925919	6	7925919	0.376947	0.0150376	399	0.318413	0.319753	0.991928	0.133045
18:15534076	18	15534076	0.377227	0.0614035	399	0.318413	0.319751	0.991928	-0.0722924
6:18163408	6	18163408	0.3773	0.171679	399	0.318413	0.319751	0.991928	0.049815
9:15426077	9	15426077	0.377348	0.368421	399	0.318413	0.319751	0.991928	0.0374432
11:954150	11	954150	0.377671	0.146617	399	0.318413	0.319749	0.991928	-0.0543095
11:4404087	11	4404087	0.377704	0.149123	399	0.318413	0.319749	0.991928	0.0506888
13:7046274	13	7046274	0.377803	0.317043	399	0.318413	0.319748	0.991928	-0.0400377
8:10843878	8	10843878	0.37798	0.403509	399	0.318413	0.319747	0.991928	0.0386328
18:2607200	18	2607200	0.379001	0.0100251	399	0.318413	0.319741	0.991928	0.150022
9:6349799	9	6349799	0.379039	0.0989975	399	0.318413	0.319741	0.991928	-0.0636214
8:12786770	8	12786770	0.379836	0.343358	399	0.318413	0.319737	0.991928	-0.0496324
8:15853918	8	15853918	0.379891	0.204261	399	0.318413	0.319736	0.991928	-0.0485137
9:10375575	9	10375575	0.37994	0.360902	399	0.318413	0.319736	0.991928	0.0292819
1:412524	1	412524	0.380041	0.269424	399	0.318413	0.319736	0.991928	-0.0428379
13:1220304	13	1220304	0.380478	0.0877193	399	0.318413	0.319733	0.991928	0.0625008
14:163871	14	163871	0.380776	0.367168	399	0.318413	0.319732	0.991928	-0.0399586
3:2188681	3	2188681	0.380949	0.136591	399	0.318413	0.319731	0.991928	-0.0527485
20:4227481	20	4227481	0.380959	0.191729	399	0.318413	0.319731	0.991928	0.045811
12:6306888	12	6306888	0.380983	0.41604	399	0.318413	0.31973	0.991928	0.0396887
4:4022038	4	4022038	0.380997	0.0137845	399	0.318413	0.31973	0.991928	0.0953545
1:14369798	1	14369798	0.381238	0.261905	399	0.318413	0.319729	0.991928	-0.0468653
2:7267994	2	7267994	0.381466	0.493734	399	0.318413	0.319728	0.991928	-0.0368404
12:9066350	12	9066350	0.382048	0.0213033	399	0.318413	0.319725	0.991928	-0.133648
8:11525492	8	11525492	0.382131	0.424812	399	0.318413	0.319724	0.991928	-0.0324535
20:1247287	20	1247287	0.382141	0.179198	399	0.318413	0.319724	0.991928	0.0467761
6:16837055	6	16837055	0.382192	0.0501253	399	0.318413	0.319724	0.991928	-0.0792858
20:1116257	20	1116257	0.382442	0.307018	399	0.318413	0.319722	0.991928	0.0404753
8:8712598	8	8712598	0.382518	0.165414	399	0.318413	0.319722	0.991928	-0.0525779
20:5855571	20	5855571	0.382612	0.255639	399	0.318413	0.319721	0.991928	-0.0393248
13:751656	13	751656	0.383092	0.121554	399	0.318413	0.319719	0.991928	-0.0544796
18:3540518	18	3540518	0.383588	0.494987	399	0.318413	0.319716	0.991928	0.0437637
14:617715	14	617715	0.383727	0.0639098	399	0.318413	0.319715	0.991928	-0.0610403
20:3753791	20	3753791	0.383895	0.383459	399	0.318413	0.319714	0.991928	-0.0310141
5:3864833	5	3864833	0.384055	0.0263158	399	0.318413	0.319713	0.991928	-0.108904
12:3837055	12	3837055	0.384792	0.406015	399	0.318413	0.319709	0.991928	0.0385298
20:3842407	20	3842407	0.385247	0.130326	399	0.318413	0.319707	0.991928	0.0513159
16:965476	16	965476	0.385266	0.0200501	399	0.318413	0.319707	0.991928	-0.103948
19:9724225	19	9724225	0.385423	0.4599	399	0.318413	0.319706	0.991928	0.0354975
4:13001564	4	13001564	0.38566	0.192982	399	0.318413	0.319705	0.991928	0.0490559
6:20667081	6	20667081	0.385965	0.0401003	399	0.318413	0.319703	0.991928	0.0853948
18:18739469	18	18739469	0.386253	0.176692	399	0.318413	0.319702	0.991928	0.0395069
20:1519673	20	1519673	0.386256	0.308271	399	0.318413	0.319701	0.991928	-0.0420559
18:761207	18	761207	0.386371	0.250627	399	0.318413	0.319701	0.991928	0.0425631
13:12338635	13	12338635	0.386614	0.35213	399	0.318413	0.3197	0.991928	0.0372628
3:6955229	3	6955229	0.386626	0.280702	399	0.318413	0.319699	0.991928	0.0405122
2:442211	2	442211	0.387558	0.141604	399	0.318413	0.319694	0.991928	0.0470453
7:13094364	7	13094364	0.387625	0.239348	399	0.318413	0.319694	0.991928	-0.0453857
14:1542918	14	1542918	0.388282	0.402256	399	0.318413	0.319691	0.991928	0.0380315
11:4912547	11	4912547	0.388559	0.0363409	399	0.318413	0.319689	0.991928	0.0875925
19:5343136	19	5343136	0.388783	0.161654	399	0.318413	0.319688	0.991928	0.0484074
18:4411421	18	4411421	0.388858	0.0112782	399	0.318413	0.319687	0.991928	-0.159339
8:13992979	8	13992979	0.388983	0.0952381	399	0.318413	0.319687	0.991928	-0.0561934
4:9577709	4	9577709	0.38899	0.137845	399	0.318413	0.319687	0.991928	-0.0517722
1:4701463	1	4701463	0.3891	0.462406	399	0.318413	0.319686	0.991928	0.039108
2:1492668	2	1492668	0.389263	0.112782	399	0.318413	0.319685	0.991928	0.0465798
13:2556199	13	2556199	0.389572	0.474937	399	0.318413	0.319684	0.991928	-0.0419413
7:7012470	7	7012470	0.389587	0.497494	399	0.318413	0.319684	0.991928	0.0347045
2:6853822	2	6853822	0.389646	0.270677	399	0.318413	0.319683	0.991928	-0.039566
18:18739496	18	18739496	0.38965	0.0200501	399	0.318413	0.319683	0.991928	0.131182
14:13995880	14	13995880	0.38968	0.0864662	399	0.318413	0.319683	0.991928	0.0667812
1:6577130	1	6577130	0.389877	0.379699	399	0.318413	0.319682	0.991928	-0.0400169
7:735416	7	735416	0.390384	0.0601504	399	0.318413	0.319679	0.991928	0.0736689
17:8981717	17	8981717	0.390608	0.241855	399	0.318413	0.319678	0.991928	0.0431356
17:4478453	17	4478453	0.390935	0.0814536	399	0.318413	0.319676	0.991928	0.0543025
20:2535068	20	2535068	0.391	0.0576441	399	0.318413	0.319676	0.991928	-0.0654605
20:450127	20	450127	0.391031	0.0914787	399	0.318413	0.319676	0.991928	0.069253
3:5516584	3	5516584	0.391164	0.0914787	399	0.318413	0.319675	0.991928	0.0661157
3:1746850	3	1746850	0.391186	0.317043	399	0.318413	0.319675	0.991928	0.0443714
20:1546015	20	1546015	0.39205	0.220551	399	0.318413	0.31967	0.991928	-0.0426894
3:7111650	3	7111650	0.392247	0.296992	399	0.318413	0.319669	0.991928	-0.0379714
8:16401122	8	16401122	0.392389	0.0676692	399	0.318413	0.319669	0.991928	-0.0633694
6:8077364	6	8077364	0.392465	0.327068	399	0.318413	0.319668	0.991928	-0.0388393
8:14232581	8	14232581	0.392634	0.37594	399	0.318413	0.319667	0.991928	-0.0304393
11:2422640	11	2422640	0.392636	0.0112782	399	0.318413	0.319667	0.991928	0.14559
18:5778479	18	5778479	0.393063	0.473684	399	0.318413	0.319665	0.991928	-0.0388392
5:13965583	5	13965583	0.393552	0.245614	399	0.318413	0.319662	0.991928	-0.0429214
14:15326437	14	15326437	0.3939	0.205514	399	0.318413	0.319661	0.991928	-0.0482626
7:3130422	7	3130422	0.394053	0.474937	399	0.318413	0.31966	0.991928	-0.0350331
2:11262908	2	11262908	0.394097	0.0200501	399	0.318413	0.31966	0.991928	-0.0743232
9:6777790	9	6777790	0.394127	0.274436	399	0.318413	0.319659	0.991928	0.040663
11:13100192	11	13100192	0.394155	0.296992	399	0.318413	0.319659	0.991928	0.0435484
7:10909384	7	10909384	0.39428	0.382206	399	0.318413	0.319659	0.991928	0.0393583
2:7965425	2	7965425	0.394433	0.307018	399	0.318413	0.319658	0.991928	-0.0379133
5:8497736	5	8497736	0.394896	0.047619	399	0.318413	0.319655	0.991928	-0.0920753
15:6713002	15	6713002	0.395344	0.105263	399	0.318413	0.319653	0.991928	0.0505828
4:1258984	4	1258984	0.395496	0.0927318	399	0.318413	0.319652	0.991928	0.0795631
4:7094602	4	7094602	0.39551	0.323308	399	0.318413	0.319652	0.991928	0.0355068
11:8938953	11	8938953	0.395571	0.185464	399	0.318413	0.319652	0.991928	-0.0352693
19:6905851	19	6905851	0.395617	0.343358	399	0.318413	0.319652	0.991928	0.0368517
14:17724197	14	17724197	0.39569	0.0538847	399	0.318413	0.319651	0.991928	-0.0769682
16:7168616	16	7168616	0.396083	0.0200501	399	0.318413	0.319649	0.991928	0.106499
19:4882568	19	4882568	0.396094	0.194236	399	0.318413	0.319649	0.991928	0.0429354
1:3150904	1	3150904	0.396306	0.263158	399	0.318413	0.319648	0.991928	0.0416505
5:10465088	5	10465088	0.396511	0.243108	399	0.318413	0.319647	0.991928	0.040075
9:1673826	9	1673826	0.396688	0.0225564	399	0.318413	0.319646	0.991928	0.0747086
1:8954895	1	8954895	0.396882	0.139098	399	0.318413	0.319645	0.991928	0.0485491
4:13347659	4	13347659	0.397039	0.394737	399	0.318413	0.319644	0.991928	0.0395289
11:8929451	11	8929451	0.397141	0.347118	399	0.318413	0.319644	0.991928	0.0403329
4:2861979	4	2861979	0.397727	0.260652	399	0.318413	0.31964	0.991928	0.0422837
18:8298312	18	8298312	0.397803	0.0989975	399	0.318413	0.31964	0.991928	0.0562003
9:4412949	9	4412949	0.398947	0.327068	399	0.318413	0.319634	0.991928	-0.0414867
15:6181731	15	6181731	0.399047	0.130326	399	0.318413	0.319634	0.991928	0.0455806
7:4036632	7	4036632	0.399411	0.191729	399	0.318413	0.319632	0.991928	-0.0451663
14:1163564	14	1163564	0.399703	0.468672	399	0.318413	0.31963	0.991928	0.0338871
9:8817313	9	8817313	0.399897	0.0827068	399	0.318413	0.319629	0.991928	-0.0710811
19:9377147	19	9377147	0.400041	0.367168	399	0.318413	0.319628	0.991928	0.0359092
7:14533395	7	14533395	0.400266	0.0413534	399	0.318413	0.319627	0.991928	-0.0879004
8:16513714	8	16513714	0.400357	0.184211	399	0.318413	0.319627	0.991928	0.054631
5:824112	5	824112	0.400514	0.0927318	399	0.318413	0.319626	0.991928	0.0611783
2:3850018	2	3850018	0.400868	0.437343	399	0.318413	0.319624	0.991928	-0.0337585
2:848963	2	848963	0.401251	0.0388471	399	0.318413	0.319622	0.991928	-0.0836629
18:2158538	18	2158538	0.401286	0.0864662	399	0.318413	0.319622	0.991928	-0.0861249
5:8600198	5	8600198	0.401314	0.230576	399	0.318413	0.319622	0.991928	-0.0419837
16:481998	16	481998	0.401614	0.26817	399	0.318413	0.31962	0.991928	0.0370996
20:2250419	20	2250419	0.401851	0.239348	399	0.318413	0.319619	0.991928	0.0433624
8:12657147	8	12657147	0.401861	0.35213	399	0.318413	0.319619	0.991928	-0.0446706
13:4101143	13	4101143	0.402065	0.16792	399	0.318413	0.319618	0.991928	-0.0544092
8:894510	8	894510	0.402602	0.310777	399	0.318413	0.319615	0.991928	0.0396346
12:10202440	12	10202440	0.402973	0.120301	399	0.318413	0.319613	0.991928	-0.060871
12:7685021	12	7685021	0.403756	0.186717	399	0.318413	0.319609	0.991928	0.0440484
12:6764538	12	6764538	0.404153	0.136591	399	0.318413	0.319607	0.991928	-0.0531828
20:206371	20	206371	0.404209	0.110276	399	0.318413	0.319607	0.991928	0.0372902
7:3327391	7	3327391	0.404338	0.37594	399	0.318413	0.319606	0.991928	-0.0409659
11:2501848	11	2501848	0.404763	0.0250627	399	0.318413	0.319604	0.991928	-0.0909373
15:6603515	15	6603515	0.405084	0.474937	399	0.318413	0.319603	0.991928	0.0361409
13:13432959	13	13432959	0.405953	0.150376	399	0.318413	0.319598	0.991928	0.0460298
19:8468514	19	8468514	0.405963	0.117794	399	0.318413	0.319598	0.991928	-0.044732
6:8546620	6	8546620	0.406059	0.255639	399	0.318413	0.319598	0.991928	-0.0385259
11:3756428	11	3756428	0.406359	0.0513784	399	0.318413	0.319596	0.991928	0.0709008
8:19880284	8	19880284	0.406831	0.196742	399	0.318413	0.319594	0.991928	-0.0479748
13:7377049	13	7377049	0.407257	0.195489	399	0.318413	0.319592	0.991928	0.0501802
9:4433747	9	4433747	0.407291	0.0350877	399	0.318413	0.319592	0.991928	-0.0643423
5:7830914	5	7830914	0.407436	0.075188	399	0.318413	0.319591	0.991928	0.0494163
6:3591133	6	3591133	0.40747	0.398496	399	0.318413	0.319591	0.991928	-0.0361873
20:1766745	20	1766745	0.407496	0.35589	399	0.318413	0.319591	0.991928	-0.038524
18:9571058	18	9571058	0.407625	0.075188	399	0.318413	0.31959	0.991928	-0.0589245
8:13787481	8	13787481	0.408863	0.458647	399	0.318413	0.319584	0.991928	-0.0280318
18:3508143	18	3508143	0.408989	0.401003	399	0.318413	0.319583	0.991928	0.0374416
3:3381569	3	3381569	0.40944	0.308271	399	0.318413	0.319581	0.991928	-0.0373177
2:16022079	2	16022079	0.40947	0.31203	399	0.318413	0.319581	0.991928	-0.0369633
18:512668	18	512668	0.40963	0.387218	399	0.318413	0.31958	0.991928	-0.038197
6:15916489	6	15916489	0.409697	0.0175439	399	0.318413	0.31958	0.991928	0.111818
15:7433556	15	7433556	0.409705	0.299499	399	0.318413	0.319579	0.991928	0.039504
15:6639476	15	6639476	0.409772	0.0313283	399	0.318413	0.319579	0.991928	-0.104475
6:16060216	6	16060216	0.409855	0.134085	399	0.318413	0.319579	0.991928	0.043518
9:4934057	9	4934057	0.410037	0.085213	399	0.318413	0.319578	0.991928	-0.05964
18:7442008	18	7442008	0.410483	0.0426065	399	0.318413	0.319576	0.991928	-0.0702039
8:14818435	8	14818435	0.410534	0.0839599	399	0.318413	0.319575	0.991928	-0.055155
3:1521505	3	1521505	0.410597	0.152882	399	0.318413	0.319575	0.991928	0.0535346
19:7401155	19	7401155	0.410662	0.162907	399	0.318413	0.319575	0.991928	0.0493035
13:2202970	13	2202970	0.410874	0.43985	399	0.318413	0.319574	0.991928	-0.038081
18:11471373	18	11471373	0.411347	0.329574	399	0.318413	0.319571	0.991928	-0.0395355
1:14984697	1	14984697	0.411484	0.0438596	399	0.318413	0.319571	0.991928	-0.0803331
13:11751788	13	11751788	0.411567	0.14411	399	0.318413	0.31957	0.991928	0.0459745
2:2334952	2	2334952	0.411697	0.358396	399	0.318413	0.31957	0.991928	-0.0416028
5:4828670	5	4828670	0.411786	0.0501253	399	0.318413	0.319569	0.991928	0.0736355
3:5970977	3	5970977	0.411795	0.165414	399	0.318413	0.319569	0.991928	0.0423081
6:21021885	6	21021885	0.411949	0.339599	399	0.318413	0.319568	0.991928	-0.0373345
14:7000889	14	7000889	0.412285	0.047619	399	0.318413	0.319567	0.991928	-0.0523638
13:1551244	13	1551244	0.41239	0.308271	399	0.318413	0.319566	0.991928	-0.0398324
14:18805448	14	18805448	0.41249	0.37594	399	0.318413	0.319566	0.991928	-0.0366149
13:10692443	13	10692443	0.412834	0.0225564	399	0.318413	0.319564	0.991928	-0.120962
18:10703222	18	10703222	0.412877	0.258145	399	0.318413	0.319564	0.991928	-0.0416728
6:8063894	6	8063894	0.413067	0.204261	399	0.318413	0.319563	0.991928	-0.047492
8:11926682	8	11926682	0.413177	0.441103	399	0.318413	0.319562	0.991928	0.0403545
6:5565408	6	5565408	0.413332	0.408521	399	0.318413	0.319561	0.991928	-0.0359837
7:4036664	7	4036664	0.413364	0.189223	399	0.318413	0.319561	0.991928	-0.0449626
20:4980528	20	4980528	0.413453	0.195489	399	0.318413	0.319561	0.991928	-0.0381136
6:2571064	6	2571064	0.413561	0.41604	399	0.318413	0.31956	0.991928	0.0366801
6:13929402	6	13929402	0.413624	0.323308	399	0.318413	0.31956	0.991928	-0.037572
1:402363	1	402363	0.413826	0.35213	399	0.318413	0.319559	0.991928	0.0370032
3:2792336	3	2792336	0.413874	0.244361	399	0.318413	0.319559	0.991928	0.0417866
9:11266437	9	11266437	0.413968	0.219298	399	0.318413	0.319558	0.991928	0.0382549
12:8974014	12	8974014	0.415061	0.176692	399	0.318413	0.319553	0.991928	-0.0473275
8:1472708	8	1472708	0.415082	0.266917	399	0.318413	0.319553	0.991928	-0.0413294
8:19875847	8	19875847	0.415114	0.498747	399	0.318413	0.319553	0.991928	-0.0315941
8:15421646	8	15421646	0.415214	0.487469	399	0.318413	0.319552	0.991928	-0.0343741
12:6272133	12	6272133	0.415263	0.0889724	399	0.318413	0.319552	0.991928	0.062481
7:5377609	7	5377609	0.415367	0.486216	399	0.318413	0.319552	0.991928	0.0325337
18:674657	18	674657	0.415521	0.0739348	399	0.318413	0.319551	0.991928	0.0749796
8:16310366	8	16310366	0.416185	0.156642	399	0.318413	0.319548	0.991928	0.0475378
20:3609734	20	3609734	0.416237	0.0313283	399	0.318413	0.319547	0.991928	-0.080539
12:5732875	12	5732875	0.416359	0.461153	399	0.318413	0.319547	0.991928	-0.0345944
6:23865445	6	23865445	0.416379	0.0964912	399	0.318413	0.319547	0.991928	-0.0526582
8:16170059	8	16170059	0.416433	0.185464	399	0.318413	0.319546	0.991928	0.0444481
18:10052704	18	10052704	0.416458	0.0413534	399	0.318413	0.319546	0.991928	0.0726199
5:822880	5	822880	0.416799	0.109023	399	0.318413	0.319545	0.991928	0.0533305
13:286038	13	286038	0.416983	0.353383	399	0.318413	0.319544	0.991928	0.032562
19:1139790	19	1139790	0.417024	0.0388471	399	0.318413	0.319543	0.991928	-0.0767514
18:15177431	18	15177431	0.417087	0.373434	399	0.318413	0.319543	0.991928	-0.0323685
17:623487	17	623487	0.417591	0.195489	399	0.318413	0.319541	0.991928	0.0392992
20:3996146	20	3996146	0.418037	0.35589	399	0.318413	0.319539	0.991928	0.0288493
18:7276905	18	7276905	0.418568	0.199248	399	0.318413	0.319536	0.991928	-0.0397293
5:14400608	5	14400608	0.418638	0.0614035	399	0.318413	0.319536	0.991928	-0.068953
18:9493759	18	9493759	0.41886	0.146617	399	0.318413	0.319535	0.991928	0.0458164
6:938982	6	938982	0.418973	0.427318	399	0.318413	0.319534	0.991928	0.0340388
18:7188007	18	7188007	0.419201	0.229323	399	0.318413	0.319533	0.991928	0.0445661
7:4751414	7	4751414	0.419207	0.191729	399	0.318413	0.319533	0.991928	0.0432354
8:16733081	8	16733081	0.419232	0.0764411	399	0.318413	0.319533	0.991928	0.0576242
18:14913653	18	14913653	0.419412	0.0488722	399	0.318413	0.319532	0.991928	0.0727977
3:1013821	3	1013821	0.419805	0.0288221	399	0.318413	0.31953	0.991928	0.0920063
14:17726079	14	17726079	0.420132	0.347118	399	0.318413	0.319528	0.991928	-0.0396907
1:11900181	1	11900181	0.420452	0.0877193	399	0.318413	0.319527	0.991928	0.0494202
1:11659221	1	11659221	0.420495	0.423559	399	0.318413	0.319527	0.991928	-0.0366909
5:8534046	5	8534046	0.420561	0.0639098	399	0.318413	0.319526	0.991928	-0.076269
7:6318553	7	6318553	0.420696	0.369674	399	0.318413	0.319526	0.991928	-0.0335189
2:5586386	2	5586386	0.421471	0.169173	399	0.318413	0.319522	0.991928	-0.046316
13:6959413	13	6959413	0.421525	0.0639098	399	0.318413	0.319522	0.991928	0.057568
18:6462423	18	6462423	0.42153	0.0651629	399	0.318413	0.319522	0.991928	0.0435355
8:896118	8	896118	0.421859	0.327068	399	0.318413	0.31952	0.991928	0.0393674
15:7275318	15	7275318	0.421969	0.0701754	399	0.318413	0.31952	0.991928	-0.0572036
15:7274240	15	7274240	0.421969	0.0701754	399	0.318413	0.31952	0.991928	0.0572036
7:5373912	7	5373912	0.422102	0.491228	399	0.318413	0.319519	0.991928	0.034021
9:1506368	9	1506368	0.422373	0.447368	399	0.318413	0.319518	0.991928	0.0336652
18:305507	18	305507	0.422482	0.0714286	399	0.318413	0.319517	0.991928	-0.0725581
16:4904567	16	4904567	0.422605	0.449875	399	0.318413	0.319517	0.991928	0.0343761
11:9767147	11	9767147	0.422634	0.324561	399	0.318413	0.319516	0.991928	-0.0371137
18:9791403	18	9791403	0.422713	0.0676692	399	0.318413	0.319516	0.991928	0.0632232
12:5965057	12	5965057	0.422738	0.145363	399	0.318413	0.319516	0.991928	-0.0492959
18:11346974	18	11346974	0.422845	0.226817	399	0.318413	0.319515	0.991928	-0.0406621
16:3084052	16	3084052	0.423061	0.4599	399	0.318413	0.319514	0.991928	0.031709
8:11926493	8	11926493	0.423106	0.441103	399	0.318413	0.319514	0.991928	-0.0394313
16:7556631	16	7556631	0.42338	0.414787	399	0.318413	0.319513	0.991928	-0.0356516
18:8762900	18	8762900	0.423639	0.176692	399	0.318413	0.319512	0.991928	0.042635
3:9392580	3	9392580	0.423881	0.426065	399	0.318413	0.319511	0.991928	0.0322206
6:16054634	6	16054634	0.424216	0.39599	399	0.318413	0.319509	0.991928	0.0314766
13:6988722	13	6988722	0.424551	0.264411	399	0.318413	0.319507	0.991928	-0.0425496
20:2232583	20	2232583	0.42506	0.380952	399	0.318413	0.319505	0.991928	0.0318697
6:22455513	6	22455513	0.425134	0.0313283	399	0.318413	0.319505	0.991928	0.0853579
1:11338479	1	11338479	0.425158	0.141604	399	0.318413	0.319505	0.991928	0.0480471
20:3144916	20	3144916	0.425193	0.152882	399	0.318413	0.319504	0.991928	0.0443424
11:8272029	11	8272029	0.425318	0.339599	399	0.318413	0.319504	0.991928	0.0284856
14:638941	14	638941	0.425454	0.488722	399	0.318413	0.319503	0.991928	-0.0323945
9:6610285	9	6610285	0.425472	0.0902256	399	0.318413	0.319503	0.991928	0.0578691
7:3956509	7	3956509	0.425665	0.397243	399	0.318413	0.319502	0.991928	0.0334746
6:973753	6	973753	0.425823	0.0827068	399	0.318413	0.319501	0.991928	-0.056004
8:18511791	8	18511791	0.426313	0.152882	399	0.318413	0.319499	0.991928	0.0456776
4:12478785	4	12478785	0.426483	0.458647	399	0.318413	0.319498	0.991928	-0.0364784
18:5403728	18	5403728	0.426721	0.235589	399	0.318413	0.319497	0.991928	0.0422727
11:12893840	11	12893840	0.427184	0.413534	399	0.318413	0.319495	0.991928	0.0300942
4:5205328	4	5205328	0.427564	0.170426	399	0.318413	0.319493	0.991928	0.0422644
14:19213062	14	19213062	0.427819	0.27193	399	0.318413	0.319492	0.991928	0.0366719
16:882283	16	882283	0.42827	0.0701754	399	0.318413	0.31949	0.991928	0.0511993
9:3900155	9	3900155	0.428774	0.330827	399	0.318413	0.319488	0.991928	-0.036028
5:16859143	5	16859143	0.428791	0.245614	399	0.318413	0.319487	0.991928	0.0361932
14:3064658	14	3064658	0.42904	0.264411	399	0.318413	0.319486	0.991928	0.0374373
1:3159040	1	3159040	0.429486	0.39599	399	0.318413	0.319484	0.991928	-0.0371006
4:12736235	4	12736235	0.42955	0.0739348	399	0.318413	0.319484	0.991928	-0.0571265
7:10982314	7	10982314	0.429585	0.404762	399	0.318413	0.319484	0.991928	0.0355981
17:2618964	17	2618964	0.42986	0.324561	399	0.318413	0.319483	0.991928	0.0389365
5:7860247	5	7860247	0.430189	0.37594	399	0.318413	0.319481	0.991928	-0.0358532
18:12235451	18	12235451	0.430385	0.29198	399	0.318413	0.31948	0.991928	-0.037019
20:3145018	20	3145018	0.430416	0.200501	399	0.318413	0.31948	0.991928	0.0308824
12:3836836	12	3836836	0.430595	0.472431	399	0.318413	0.319479	0.991928	0.033864
20:214553	20	214553	0.430773	0.142857	399	0.318413	0.319478	0.991928	0.0449229
1:3508715	1	3508715	0.43094	0.270677	399	0.318413	0.319477	0.991928	-0.0403481
20:674794	20	674794	0.431001	0.0463659	399	0.318413	0.319477	0.991928	0.0490373
18:12700893	18	12700893	0.431048	0.288221	399	0.318413	0.319477	0.991928	0.0413433
12:6647646	12	6647646	0.431094	0.0488722	399	0.318413	0.319477	0.991928	-0.0675603
3:6515100	3	6515100	0.431284	0.0789474	399	0.318413	0.319476	0.991928	-0.0615552
5:7893968	5	7893968	0.431604	0.478697	399	0.318413	0.319474	0.991928	-0.0344245
11:781216	11	781216	0.432063	0.12782	399	0.318413	0.319472	0.991928	0.0524561
1:1644108	1	1644108	0.432347	0.131579	399	0.318413	0.319471	0.991928	0.0460789
11:2052186	11	2052186	0.433014	0.0225564	399	0.318413	0.319468	0.991928	-0.10911
1:8841287	1	8841287	0.433143	0.0776942	399	0.318413	0.319467	0.991928	-0.0637916
18:5439484	18	5439484	0.433175	0.0125313	399	0.318413	0.319467	0.991928	0.121248
20:3717160	20	3717160	0.433481	0.29198	399	0.318413	0.319466	0.991928	0.0351593
1:5036816	1	5036816	0.434031	0.0726817	399	0.318413	0.319463	0.991928	-0.0627601
11:1827286	11	1827286	0.434202	0.0601504	399	0.318413	0.319463	0.991928	-0.0622843
14:9246339	14	9246339	0.434205	0.066416	399	0.318413	0.319462	0.991928	0.0442898
7:11302777	7	11302777	0.43438	0.258145	399	0.318413	0.319462	0.991928	0.0389443
2:3121782	2	3121782	0.434806	0.0250627	399	0.318413	0.31946	0.991928	0.0923073
12:17524505	12	17524505	0.434861	0.160401	399	0.318413	0.319459	0.991928	0.0258479
12:9351475	12	9351475	0.435021	0.0501253	399	0.318413	0.319459	0.991928	-0.100226
5:13823163	5	13823163	0.435189	0.363409	399	0.318413	0.319458	0.991928	-0.034053
7:3313616	7	3313616	0.435238	0.298246	399	0.318413	0.319458	0.991928	-0.0331978
2:15982230	2	15982230	0.435299	0.0338346	399	0.318413	0.319457	0.991928	-0.0792763
11:5898612	11	5898612	0.435496	0.0137845	399	0.318413	0.319457	0.991928	0.0956978
14:11261372	14	11261372	0.435633	0.314536	399	0.318413	0.319456	0.991928	0.0266812
20:2797991	20	2797991	0.435965	0.259398	399	0.318413	0.319454	0.991928	0.037597
6:3852891	6	3852891	0.436399	0.255639	399	0.318413	0.319452	0.991928	-0.0357249
11:1881072	11	1881072	0.436828	0.478697	399	0.318413	0.319451	0.991928	-0.034546
1:9843759	1	9843759	0.43702	0.369674	399	0.318413	0.31945	0.991928	-0.0305706
3:4306997	3	4306997	0.437391	0.0225564	399	0.318413	0.319448	0.991928	0.102125
20:1718597	20	1718597	0.437795	0.338346	399	0.318413	0.319446	0.991928	0.0369586
6:6981808	6	6981808	0.43783	0.0902256	399	0.318413	0.319446	0.991928	-0.0514015
14:18145289	14	18145289	0.437937	0.0401003	399	0.318413	0.319446	0.991928	0.0768698
11:1367748	11	1367748	0.437994	0.358396	399	0.318413	0.319445	0.991928	0.0383516
17:7002466	17	7002466	0.438607	0.196742	399	0.318413	0.319443	0.991928	-0.0389865
2:5492065	2	5492065	0.438781	0.338346	399	0.318413	0.319442	0.991928	0.0374805
8:20254187	8	20254187	0.438818	0.461153	399	0.318413	0.319442	0.991928	0.0315363
19:3037670	19	3037670	0.438917	0.349624	399	0.318413	0.319441	0.991928	0.0350267
17:9745938	17	9745938	0.439031	0.0814536	399	0.318413	0.319441	0.991928	0.0542315
1:1607991	1	1607991	0.43917	0.354637	399	0.318413	0.31944	0.991928	-0.0335295
11:954243	11	954243	0.439244	0.146617	399	0.318413	0.31944	0.991928	0.0478836
5:2995271	5	2995271	0.439442	0.239348	399	0.318413	0.319439	0.991928	-0.0290742
20:297740	20	297740	0.439486	0.120301	399	0.318413	0.319439	0.991928	0.0462316
8:17143651	8	17143651	0.440021	0.0100251	399	0.318413	0.319436	0.991928	-0.102522
14:12821368	14	12821368	0.440726	0.0964912	399	0.318413	0.319433	0.991928	0.0544334
15:3698021	15	3698021	0.440893	0.327068	399	0.318413	0.319432	0.991928	-0.0312206
13:6825205	13	6825205	0.44105	0.20802	399	0.318413	0.319432	0.991928	-0.041336
8:10269107	8	10269107	0.441319	0.220551	399	0.318413	0.31943	0.991928	-0.0416588
11:3339499	11	3339499	0.441336	0.0789474	399	0.318413	0.31943	0.991928	-0.0547534
13:4107447	13	4107447	0.441664	0.171679	399	0.318413	0.319429	0.991928	0.0478961
20:699857	20	699857	0.441849	0.131579	399	0.318413	0.319428	0.991928	0.0460528
18:19646500	18	19646500	0.442085	0.0100251	399	0.318413	0.319427	0.991928	-0.104948
4:460683	4	460683	0.44216	0.0100251	399	0.318413	0.319427	0.991928	0.118849
10:626481	10	626481	0.442628	0.206767	399	0.318413	0.319425	0.991928	0.0311034
13:709327	13	709327	0.442709	0.249373	399	0.318413	0.319424	0.991928	0.0314757
7:1374592	7	1374592	0.442817	0.0626566	399	0.318413	0.319424	0.991928	-0.0594042
2:16911421	2	16911421	0.443256	0.323308	399	0.318413	0.319422	0.991928	0.0366923
1:3536430	1	3536430	0.443304	0.14787	399	0.318413	0.319422	0.991928	0.0509381
18:13947255	18	13947255	0.443498	0.223058	399	0.318413	0.319421	0.991928	-0.0369573
9:237446	9	237446	0.443641	0.0363409	399	0.318413	0.31942	0.991928	-0.0752378
9:16428844	9	16428844	0.443719	0.109023	399	0.318413	0.31942	0.991928	-0.0479031
11:13517977	11	13517977	0.444197	0.185464	399	0.318413	0.319418	0.991928	0.0328913
11:12528309	11	12528309	0.444225	0.218045	399	0.318413	0.319417	0.991928	-0.0391907
8:15510507	8	15510507	0.444269	0.156642	399	0.318413	0.319417	0.991928	0.0421851
20:4203342	20	4203342	0.445086	0.323308	399	0.318413	0.319414	0.991928	0.0332631
19:567751	19	567751	0.445099	0.240602	399	0.318413	0.319414	0.991928	0.0390997
[truncated: 2,524 more rows]

## Sheet: GAPIT.MLM.DomatiaRadius.GWAS.Re
SNP	Chromosome	Position	P.value	maf	nobs	Rsquare.of.Model.without.SNP	Rsquare.of.Model.with.SNP	FDR_Adjusted_P-values	effect
14:2051009	14	2051009	0.000122477	0.180451	399	0.150947	0.183055	0.484281	-0.178325
1:1644108	1	1644108	0.000214141	0.131579	399	0.150947	0.180727	0.484281	0.184297
2:231860	2	231860	0.000880237	0.269424	399	0.150947	0.174912	0.984024	-0.129017
13:3408268	13	3408268	0.000997009	0.481203	399	0.150947	0.174405	0.984024	0.129577
14:1163516	14	1163516	0.00116692	0.433584	399	0.150947	0.173767	0.984024	0.102699
13:3313982	13	3313982	0.00159331	0.493734	399	0.150947	0.172507	0.984024	0.131091
8:15696449	8	15696449	0.00160264	0.486216	399	0.150947	0.172484	0.984024	0.117654
20:1074858	20	1074858	0.00240644	0.219298	399	0.150947	0.170851	0.984024	0.1215
1:3962008	1	3962008	0.00243367	0.345865	399	0.150947	0.170806	0.984024	-0.122102
14:6873104	14	6873104	0.00264895	0.300752	399	0.150947	0.170467	0.984024	-0.107705
20:459619	20	459619	0.00317857	0.432331	399	0.150947	0.16974	0.984024	-0.113283
20:1006685	20	1006685	0.00369444	0.0350877	399	0.150947	0.169142	0.984024	0.207835
14:19521	14	19521	0.00372729	0.131579	399	0.150947	0.169107	0.984024	-0.129604
2:2057255	2	2057255	0.00404095	0.152882	399	0.150947	0.168787	0.984024	-0.147155
8:16170059	8	16170059	0.00471923	0.185464	399	0.150947	0.168174	0.984024	0.12945
1:2247329	1	2247329	0.00484453	0.276942	399	0.150947	0.16807	0.984024	-0.113158
17:9840999	17	9840999	0.00503405	0.234336	399	0.150947	0.167919	0.984024	0.11827
8:14031436	8	14031436	0.00509103	0.243108	399	0.150947	0.167875	0.984024	0.108747
14:1163564	14	1163564	0.00512497	0.468672	399	0.150947	0.167848	0.984024	0.0949003
1:9843799	1	9843799	0.00576986	0.359649	399	0.150947	0.167382	0.984024	0.0805077
5:4202013	5	4202013	0.00582557	0.14411	399	0.150947	0.167345	0.984024	-0.145904
9:5455292	9	5455292	0.0061338	0.0864662	399	0.150947	0.167142	0.984024	0.150844
5:2402761	5	2402761	0.00628391	0.126566	399	0.150947	0.167048	0.984024	0.122152
20:1040795	20	1040795	0.00629847	0.401003	399	0.150947	0.167039	0.984024	0.100638
8:16169963	8	16169963	0.00652555	0.240602	399	0.150947	0.1669	0.984024	0.119137
19:9487930	19	9487930	0.00661328	0.150376	399	0.150947	0.166848	0.984024	-0.129109
8:10391307	8	10391307	0.00671894	0.0125313	399	0.150947	0.166786	0.984024	0.330693
5:725119	5	725119	0.00672919	0.328321	399	0.150947	0.16678	0.984024	0.103877
19:8591517	19	8591517	0.00681831	0.296992	399	0.150947	0.166728	0.984024	-0.105015
14:6874146	14	6874146	0.00693517	0.0789474	399	0.150947	0.166662	0.984024	0.154457
8:14156675	8	14156675	0.00707877	0.295739	399	0.150947	0.166582	0.984024	0.109713
8:5043735	8	5043735	0.00725316	0.018797	399	0.150947	0.166487	0.984024	0.352265
18:8561064	18	8561064	0.00727974	0.39599	399	0.150947	0.166472	0.984024	0.102865
8:15387531	8	15387531	0.00766591	0.139098	399	0.150947	0.166271	0.984024	-0.133172
8:14348092	8	14348092	0.00872344	0.129073	399	0.150947	0.165768	0.984024	0.134328
2:2057306	2	2057306	0.0087335	0.155388	399	0.150947	0.165763	0.984024	-0.13005
1:7511013	1	7511013	0.00890857	0.407268	399	0.150947	0.165686	0.984024	0.0988514
2:559665	2	559665	0.00944919	0.466165	399	0.150947	0.165458	0.984024	-0.0945666
20:1015166	20	1015166	0.00963415	0.047619	399	0.150947	0.165383	0.984024	0.204027
4:6781783	4	6781783	0.0102851	0.489975	399	0.150947	0.16513	0.984024	-0.098953
8:15853918	8	15853918	0.0103475	0.204261	399	0.150947	0.165106	0.984024	-0.117568
8:16170111	8	16170111	0.0106412	0.186717	399	0.150947	0.164998	0.984024	0.117928
1:3954052	1	3954052	0.0106742	0.334586	399	0.150947	0.164986	0.984024	-0.0990114
4:12768501	4	12768501	0.0110244	0.129073	399	0.150947	0.164861	0.984024	-0.148435
15:2674206	15	2674206	0.0110394	0.189223	399	0.150947	0.164856	0.984024	0.120562
5:18002243	5	18002243	0.0113952	0.204261	399	0.150947	0.164734	0.984024	-0.100966
6:7923620	6	7923620	0.0118302	0.37218	399	0.150947	0.16459	0.984024	-0.0926053
8:2007075	8	2007075	0.0118837	0.431078	399	0.150947	0.164572	0.984024	0.0859619
8:14233089	8	14233089	0.0121444	0.266917	399	0.150947	0.164489	0.984024	-0.111429
8:1472616	8	1472616	0.0126365	0.249373	399	0.150947	0.164336	0.984024	-0.0993488
6:16661681	6	16661681	0.0126974	0.100251	399	0.150947	0.164318	0.984024	0.15934
2:16239621	2	16239621	0.0127973	0.283208	399	0.150947	0.164288	0.984024	0.087369
5:5755579	5	5755579	0.0128836	0.220551	399	0.150947	0.164262	0.984024	-0.113018
14:17499049	14	17499049	0.012962	0.367168	399	0.150947	0.164238	0.984024	-0.0969574
18:8565031	18	8565031	0.0129873	0.401003	399	0.150947	0.164231	0.984024	0.0936703
5:6143427	5	6143427	0.0134478	0.185464	399	0.150947	0.164097	0.984024	0.134082
8:15735584	8	15735584	0.0134586	0.37218	399	0.150947	0.164094	0.984024	-0.0978535
18:8560692	18	8560692	0.0134669	0.397243	399	0.150947	0.164092	0.984024	-0.0941202
19:13258914	19	13258914	0.0136052	0.417293	399	0.150947	0.164053	0.984024	-0.0886943
11:5728206	11	5728206	0.0137926	0.273183	399	0.150947	0.164	0.984024	-0.0954676
4:2931664	4	2931664	0.0141413	0.140351	399	0.150947	0.163905	0.984024	0.121104
6:8077685	6	8077685	0.0143773	0.327068	399	0.150947	0.163841	0.984024	0.0959115
20:1040747	20	1040747	0.0144557	0.384712	399	0.150947	0.163821	0.984024	-0.0906156
17:4472403	17	4472403	0.0146151	0.0338346	399	0.150947	0.163779	0.984024	-0.21983
6:8077187	6	8077187	0.0148714	0.320802	399	0.150947	0.163712	0.984024	0.0975411
14:14661221	14	14661221	0.0151814	0.0827068	399	0.150947	0.163633	0.984024	0.135727
5:12693904	5	12693904	0.0154447	0.0538847	399	0.150947	0.163568	0.984024	0.194966
7:11395979	7	11395979	0.0155272	0.29198	399	0.150947	0.163547	0.984024	0.0970594
6:396533	6	396533	0.0157948	0.0413534	399	0.150947	0.163482	0.984024	-0.198543
7:12656102	7	12656102	0.0159897	0.0451128	399	0.150947	0.163435	0.984024	-0.200604
13:3408267	13	3408267	0.0160625	0.337093	399	0.150947	0.163418	0.984024	-0.0922891
18:9374545	18	9374545	0.0160682	0.205514	399	0.150947	0.163417	0.984024	0.0979911
18:512668	18	512668	0.0167491	0.387218	399	0.150947	0.163259	0.984024	0.0922671
9:2422439	9	2422439	0.0168303	0.422306	399	0.150947	0.16324	0.984024	-0.0749412
14:17843813	14	17843813	0.0169294	0.0338346	399	0.150947	0.163218	0.984024	-0.211059
1:3960640	1	3960640	0.0170753	0.345865	399	0.150947	0.163185	0.984024	0.0950334
20:3434888	20	3434888	0.0171147	0.0877193	399	0.150947	0.163177	0.984024	-0.132328
9:15535893	9	15535893	0.0182218	0.0150376	399	0.150947	0.162939	0.984024	-0.245831
9:15464601	9	15464601	0.0185992	0.25188	399	0.150947	0.162861	0.984024	-0.0962823
16:7294862	16	7294862	0.0186391	0.199248	399	0.150947	0.162853	0.984024	-0.0796296
9:6419642	9	6419642	0.0187663	0.373434	399	0.150947	0.162827	0.984024	-0.0886329
15:5105138	15	5105138	0.0189655	0.463659	399	0.150947	0.162787	0.984024	0.0818862
8:3265521	8	3265521	0.0194486	0.166667	399	0.150947	0.162692	0.984024	-0.109729
6:13669615	6	13669615	0.0197409	0.218045	399	0.150947	0.162635	0.984024	-0.097307
15:5944786	15	5944786	0.0199065	0.0388471	399	0.150947	0.162604	0.984024	0.190387
1:2534970	1	2534970	0.0199119	0.379699	399	0.150947	0.162603	0.984024	-0.0844322
5:21032910	5	21032910	0.0200693	0.290727	399	0.150947	0.162573	0.984024	-0.0827191
18:5778466	18	5778466	0.020235	0.493734	399	0.150947	0.162542	0.984024	0.0850318
20:1688881	20	1688881	0.02027	0.382206	399	0.150947	0.162535	0.984024	0.0753256
14:553892	14	553892	0.0203185	0.294486	399	0.150947	0.162526	0.984024	-0.0937489
1:3569024	1	3569024	0.0209867	0.348371	399	0.150947	0.162404	0.984024	0.0813451
20:3189832	20	3189832	0.0213071	0.0902256	399	0.150947	0.162347	0.984024	-0.128694
6:7029193	6	7029193	0.0214749	0.119048	399	0.150947	0.162317	0.984024	-0.12782
8:18492339	8	18492339	0.0215728	0.161654	399	0.150947	0.1623	0.984024	0.105139
19:6345689	19	6345689	0.0218269	0.132832	399	0.150947	0.162256	0.984024	0.126054
14:17682149	14	17682149	0.021965	0.243108	399	0.150947	0.162232	0.984024	0.0979425
5:684064	5	684064	0.0220113	0.0601504	399	0.150947	0.162224	0.984024	0.156679
5:22243656	5	22243656	0.0222001	0.404762	399	0.150947	0.162192	0.984024	-0.0786958
8:3308415	8	3308415	0.0224204	0.380952	399	0.150947	0.162155	0.984024	-0.0622906
12:6764538	12	6764538	0.0224598	0.136591	399	0.150947	0.162149	0.984024	-0.122163
6:22455513	6	22455513	0.0224658	0.0313283	399	0.150947	0.162148	0.984024	0.208905
14:16908983	14	16908983	0.0227888	0.299499	399	0.150947	0.162094	0.984024	-0.0943003
5:824037	5	824037	0.0229025	0.466165	399	0.150947	0.162075	0.984024	0.0830343
15:7058698	15	7058698	0.0229568	0.354637	399	0.150947	0.162066	0.984024	0.0870823
1:9843765	1	9843765	0.0233431	0.434837	399	0.150947	0.162004	0.984024	0.0628398
19:8537459	19	8537459	0.0243777	0.402256	399	0.150947	0.161841	0.984024	0.082317
5:17260786	5	17260786	0.0249176	0.448622	399	0.150947	0.161759	0.984024	-0.0741634
20:3434795	20	3434795	0.0253118	0.0877193	399	0.150947	0.1617	0.984024	0.123599
1:4142720	1	4142720	0.0254247	0.037594	399	0.150947	0.161683	0.984024	-0.20458
13:3386730	13	3386730	0.025553	0.304511	399	0.150947	0.161664	0.984024	-0.0881925
20:4283408	20	4283408	0.0259459	0.497494	399	0.150947	0.161607	0.984024	-0.0812762
1:1944910	1	1944910	0.0271172	0.302005	399	0.150947	0.161442	0.984024	0.0867811
5:5117286	5	5117286	0.02732	0.152882	399	0.150947	0.161414	0.984024	0.109598
4:1558548	4	1558548	0.0274763	0.360902	399	0.150947	0.161393	0.984024	0.0803507
12:10731061	12	10731061	0.0276898	0.339599	399	0.150947	0.161364	0.984024	0.0858416
17:5282869	17	5282869	0.0278494	0.269424	399	0.150947	0.161343	0.984024	-0.0934861
5:5261385	5	5261385	0.0281002	0.132832	399	0.150947	0.161309	0.984024	-0.0884449
5:11349076	5	11349076	0.0282624	0.117794	399	0.150947	0.161288	0.984024	0.106787
6:8077309	6	8077309	0.0287361	0.314536	399	0.150947	0.161226	0.984024	-0.0850067
8:15721938	8	15721938	0.0289856	0.0200501	399	0.150947	0.161194	0.984024	0.235112
4:16062300	4	16062300	0.0290705	0.380952	399	0.150947	0.161183	0.984024	-0.0787147
3:3616097	3	3616097	0.0292598	0.446115	399	0.150947	0.161159	0.984024	-0.0839432
4:4681194	4	4681194	0.0293091	0.22807	399	0.150947	0.161153	0.984024	-0.0905549
2:6947501	2	6947501	0.0299643	0.333333	399	0.150947	0.16107	0.984024	0.0681532
20:4558080	20	4558080	0.0302347	0.279449	399	0.150947	0.161037	0.984024	-0.0877381
14:18805448	14	18805448	0.0305761	0.37594	399	0.150947	0.160995	0.984024	0.0817557
19:13258588	19	13258588	0.0307686	0.417293	399	0.150947	0.160972	0.984024	0.0806759
1:15238709	1	15238709	0.0309559	0.0150376	399	0.150947	0.16095	0.984024	-0.244998
2:3398442	2	3398442	0.0312306	0.367168	399	0.150947	0.160917	0.984024	0.0841093
19:3980371	19	3980371	0.0315883	0.140351	399	0.150947	0.160875	0.984024	-0.0983709
5:7893968	5	7893968	0.0326069	0.478697	399	0.150947	0.160757	0.984024	-0.0785284
5:12161148	5	12161148	0.0326962	0.324561	399	0.150947	0.160747	0.984024	-0.0880222
20:2475897	20	2475897	0.0328197	0.122807	399	0.150947	0.160733	0.984024	0.12403
6:8546620	6	8546620	0.0328855	0.255639	399	0.150947	0.160725	0.984024	-0.0828304
8:12467278	8	12467278	0.0329846	0.482456	399	0.150947	0.160714	0.984024	0.0829296
16:2629825	16	2629825	0.0335086	0.393484	399	0.150947	0.160656	0.984024	0.0796148
13:14666081	13	14666081	0.0335623	0.192982	399	0.150947	0.16065	0.984024	-0.0921101
8:13701413	8	13701413	0.0341613	0.0275689	399	0.150947	0.160585	0.984024	-0.211318
14:164199	14	164199	0.0344892	0.241855	399	0.150947	0.16055	0.984024	0.0872838
5:824207	5	824207	0.0344961	0.469925	399	0.150947	0.160549	0.984024	-0.0771671
6:8077796	6	8077796	0.0347853	0.325815	399	0.150947	0.160518	0.984024	-0.082574
6:24065249	6	24065249	0.0351484	0.154135	399	0.150947	0.16048	0.984024	-0.102536
8:12252920	8	12252920	0.0354222	0.33584	399	0.150947	0.160451	0.984024	-0.0831933
20:4774838	20	4774838	0.0354733	0.310777	399	0.150947	0.160446	0.984024	0.0758198
8:14360062	8	14360062	0.0355158	0.0588972	399	0.150947	0.160441	0.984024	-0.139086
1:7860233	1	7860233	0.0356628	0.390977	399	0.150947	0.160426	0.984024	0.075994
13:9358122	13	9358122	0.035692	0.493734	399	0.150947	0.160423	0.984024	-0.0749396
12:9285550	12	9285550	0.0360149	0.114035	399	0.150947	0.16039	0.984024	0.100981
9:2860695	9	2860695	0.0361676	0.175439	399	0.150947	0.160374	0.984024	0.0997429
17:1917700	17	1917700	0.036207	0.0614035	399	0.150947	0.16037	0.984024	0.13694
16:6864994	16	6864994	0.0362398	0.156642	399	0.150947	0.160367	0.984024	-0.101764
1:2069249	1	2069249	0.0364503	0.205514	399	0.150947	0.160346	0.984024	0.0903267
18:5621963	18	5621963	0.0365859	0.35213	399	0.150947	0.160332	0.984024	0.075922
1:12718844	1	12718844	0.0366096	0.0388471	399	0.150947	0.16033	0.984024	-0.172059
18:512211	18	512211	0.0368213	0.484962	399	0.150947	0.160308	0.984024	0.0764778
5:7631969	5	7631969	0.0372547	0.365915	399	0.150947	0.160265	0.984024	0.0586141
11:5894660	11	5894660	0.0374126	0.220551	399	0.150947	0.16025	0.984024	0.0762455
18:2670334	18	2670334	0.0378584	0.210526	399	0.150947	0.160206	0.984024	-0.0907332
8:6405678	8	6405678	0.0378725	0.0764411	399	0.150947	0.160205	0.984024	0.132753
19:13258598	19	13258598	0.03796	0.433584	399	0.150947	0.160196	0.984024	0.0787934
1:8848356	1	8848356	0.0382747	0.0338346	399	0.150947	0.160166	0.984024	0.172468
13:15014950	13	15014950	0.0385166	0.146617	399	0.150947	0.160143	0.984024	0.0964817
20:459734	20	459734	0.0386759	0.363409	399	0.150947	0.160128	0.984024	0.0798295
14:18999799	14	18999799	0.0387463	0.0463659	399	0.150947	0.160121	0.984024	0.158793
4:12767000	4	12767000	0.0388835	0.130326	399	0.150947	0.160108	0.984024	0.118067
18:559380	18	559380	0.0390174	0.368421	399	0.150947	0.160096	0.984024	0.0766802
19:6253074	19	6253074	0.039075	0.229323	399	0.150947	0.16009	0.984024	-0.0817384
19:8590994	19	8590994	0.0392034	0.448622	399	0.150947	0.160078	0.984024	-0.0769763
15:3024281	15	3024281	0.0392464	0.310777	399	0.150947	0.160074	0.984024	-0.0744003
17:674475	17	674475	0.0392757	0.323308	399	0.150947	0.160071	0.984024	-0.0725076
4:6018146	4	6018146	0.0394335	0.280702	399	0.150947	0.160057	0.984024	-0.0762354
4:11706344	4	11706344	0.0400838	0.047619	399	0.150947	0.159997	0.984024	-0.151084
16:6334493	16	6334493	0.0405814	0.387218	399	0.150947	0.159952	0.984024	-0.0644935
19:2982950	19	2982950	0.0408733	0.0313283	399	0.150947	0.159925	0.984024	-0.184423
9:8817313	9	8817313	0.041052	0.0827068	399	0.150947	0.159909	0.984024	-0.146169
14:16888610	14	16888610	0.0413104	0.274436	399	0.150947	0.159887	0.984024	-0.0895662
3:562887	3	562887	0.0417764	0.444862	399	0.150947	0.159846	0.984024	-0.0739897
5:4870870	5	4870870	0.0418471	0.0789474	399	0.150947	0.159839	0.984024	-0.151744
1:2621764	1	2621764	0.042195	0.241855	399	0.150947	0.159809	0.984024	-0.0948043
5:8470555	5	8470555	0.0423222	0.196742	399	0.150947	0.159798	0.984024	-0.084339
11:1827286	11	1827286	0.042411	0.0601504	399	0.150947	0.15979	0.984024	0.136912
13:286038	13	286038	0.042838	0.353383	399	0.150947	0.159754	0.984024	0.069125
8:14231408	8	14231408	0.0429873	0.451128	399	0.150947	0.159741	0.984024	0.0799844
1:7745831	1	7745831	0.043003	0.497494	399	0.150947	0.15974	0.984024	0.0703831
3:6639519	3	6639519	0.0431847	0.283208	399	0.150947	0.159724	0.984024	-0.078792
6:93546	6	93546	0.0433804	0.0125313	399	0.150947	0.159708	0.984024	0.267021
6:13110804	6	13110804	0.0437665	0.266917	399	0.150947	0.159676	0.984024	0.078048
4:11827592	4	11827592	0.0437899	0.0413534	399	0.150947	0.159674	0.984024	0.159004
6:22561445	6	22561445	0.0437954	0.385965	399	0.150947	0.159673	0.984024	0.0734823
18:148579	18	148579	0.043991	0.220551	399	0.150947	0.159657	0.984024	0.0829415
12:1389429	12	1389429	0.0441262	0.0250627	399	0.150947	0.159646	0.984024	-0.186081
5:1151099	5	1151099	0.0442365	0.474937	399	0.150947	0.159637	0.984024	0.0774494
5:824094	5	824094	0.0445395	0.424812	399	0.150947	0.159612	0.984024	-0.0734369
8:13034910	8	13034910	0.0445807	0.33208	399	0.150947	0.159609	0.984024	-0.0912974
5:3830739	5	3830739	0.0448239	0.0902256	399	0.150947	0.159589	0.984024	0.119763
1:1365052	1	1365052	0.0450041	0.246867	399	0.150947	0.159574	0.984024	0.0850652
18:14441771	18	14441771	0.0457406	0.454887	399	0.150947	0.159515	0.984024	-0.0742945
6:962941	6	962941	0.0462084	0.0238095	399	0.150947	0.159478	0.984024	0.194203
3:434774	3	434774	0.0463862	0.339599	399	0.150947	0.159464	0.984024	0.0728064
20:227913	20	227913	0.0464379	0.196742	399	0.150947	0.15946	0.984024	-0.0762324
6:7619901	6	7619901	0.0464811	0.284461	399	0.150947	0.159457	0.984024	-0.0797603
3:1746996	3	1746996	0.046569	0.477444	399	0.150947	0.15945	0.984024	0.0728348
3:6639520	3	6639520	0.0467904	0.303258	399	0.150947	0.159433	0.984024	-0.0753541
1:3875062	1	3875062	0.0468197	0.018797	399	0.150947	0.15943	0.984024	-0.198117
1:7860255	1	7860255	0.0469385	0.339599	399	0.150947	0.159421	0.984024	-0.075779
16:6762203	16	6762203	0.0471227	0.0877193	399	0.150947	0.159407	0.984024	0.117326
20:1826696	20	1826696	0.0473613	0.442356	399	0.150947	0.159389	0.984024	0.0658529
12:2314313	12	2314313	0.0475615	0.24812	399	0.150947	0.159373	0.984024	-0.0850228
4:4390340	4	4390340	0.0476746	0.374687	399	0.150947	0.159365	0.984024	0.0770525
4:12478787	4	12478787	0.0479156	0.130326	399	0.150947	0.159346	0.984024	-0.0917772
3:4301737	3	4301737	0.0481374	0.266917	399	0.150947	0.15933	0.984024	0.0752572
8:20210935	8	20210935	0.0482217	0.075188	399	0.150947	0.159323	0.984024	-0.121604
18:7809777	18	7809777	0.0483699	0.403509	399	0.150947	0.159312	0.984024	0.0747127
8:5945245	8	5945245	0.048576	0.181704	399	0.150947	0.159297	0.984024	-0.0869234
5:19222526	5	19222526	0.0485931	0.313283	399	0.150947	0.159296	0.984024	-0.069999
18:5778479	18	5778479	0.0485943	0.473684	399	0.150947	0.159295	0.984024	-0.0743045
7:11225756	7	11225756	0.0490431	0.075188	399	0.150947	0.159262	0.984024	-0.138018
7:2169300	7	2169300	0.0491606	0.367168	399	0.150947	0.159253	0.984024	0.0645095
20:1271909	20	1271909	0.049178	0.218045	399	0.150947	0.159252	0.984024	-0.0757297
6:22356297	6	22356297	0.0494564	0.241855	399	0.150947	0.159232	0.984024	-0.0732345
8:13708365	8	13708365	0.0495499	0.0175439	399	0.150947	0.159225	0.984024	-0.186674
6:16060216	6	16060216	0.0496862	0.134085	399	0.150947	0.159215	0.984024	-0.0875383
16:7379503	16	7379503	0.0498949	0.0125313	399	0.150947	0.1592	0.984024	0.259849
18:571647	18	571647	0.0502127	0.343358	399	0.150947	0.159177	0.984024	-0.0747091
11:13100086	11	13100086	0.0503048	0.492481	399	0.150947	0.15917	0.984024	0.0709328
19:6078378	19	6078378	0.0504493	0.39599	399	0.150947	0.15916	0.984024	-0.0713602
8:17267033	8	17267033	0.0507397	0.0426065	399	0.150947	0.159139	0.984024	0.148609
7:263595	7	263595	0.0507495	0.399749	399	0.150947	0.159138	0.984024	0.0713716
1:1709404	1	1709404	0.0508078	0.172932	399	0.150947	0.159134	0.984024	0.0867707
19:567742	19	567742	0.0509275	0.0864662	399	0.150947	0.159126	0.984024	-0.112974
13:2558220	13	2558220	0.0511559	0.354637	399	0.150947	0.15911	0.984024	0.0780045
13:1983096	13	1983096	0.0512499	0.0877193	399	0.150947	0.159103	0.984024	0.112036
5:4829662	5	4829662	0.0513233	0.229323	399	0.150947	0.159098	0.984024	-0.0887681
17:9745938	17	9745938	0.0515286	0.0814536	399	0.150947	0.159083	0.984024	0.118599
20:2349886	20	2349886	0.0515571	0.293233	399	0.150947	0.159081	0.984024	0.0772973
2:255974	2	255974	0.05164	0.488722	399	0.150947	0.159076	0.984024	-0.0709364
1:11659221	1	11659221	0.0522693	0.423559	399	0.150947	0.159032	0.984024	0.0732493
2:3065409	2	3065409	0.0522749	0.446115	399	0.150947	0.159032	0.984024	-0.0716855
8:14419372	8	14419372	0.0522921	0.27193	399	0.150947	0.15903	0.984024	0.0867141
12:11547215	12	11547215	0.0525695	0.344612	399	0.150947	0.159011	0.984024	-0.0716123
8:20408938	8	20408938	0.0538096	0.139098	399	0.150947	0.158927	0.984024	-0.102347
4:3763659	4	3763659	0.0541526	0.114035	399	0.150947	0.158904	0.984024	0.102142
7:6123043	7	6123043	0.0545161	0.404762	399	0.150947	0.15888	0.984024	0.0571136
8:2135113	8	2135113	0.0552608	0.23183	399	0.150947	0.158832	0.984024	-0.0800498
12:2314262	12	2314262	0.0554355	0.235589	399	0.150947	0.15882	0.984024	-0.0841005
2:338400	2	338400	0.0555059	0.486216	399	0.150947	0.158816	0.984024	0.0675983
20:196682	20	196682	0.0562892	0.246867	399	0.150947	0.158765	0.984024	0.061068
7:12655962	7	12655962	0.0563521	0.0401003	399	0.150947	0.158761	0.984024	-0.161981
8:12949685	8	12949685	0.0567549	0.424812	399	0.150947	0.158736	0.984024	-0.0745114
4:894441	4	894441	0.056969	0.0225564	399	0.150947	0.158722	0.984024	-0.179784
9:2617627	9	2617627	0.0576007	0.142857	399	0.150947	0.158683	0.984024	0.0869472
8:15770733	8	15770733	0.0579007	0.0914787	399	0.150947	0.158664	0.984024	-0.122513
2:2955356	2	2955356	0.057927	0.101504	399	0.150947	0.158662	0.984024	-0.0997967
14:16024995	14	16024995	0.0580208	0.323308	399	0.150947	0.158657	0.984024	0.0758955
5:4787089	5	4787089	0.0580713	0.120301	399	0.150947	0.158654	0.984024	-0.11612
7:4725843	7	4725843	0.0582109	0.369674	399	0.150947	0.158645	0.984024	-0.0668249
8:14231385	8	14231385	0.0582332	0.43985	399	0.150947	0.158644	0.984024	-0.0737694
9:15519679	9	15519679	0.0582423	0.0902256	399	0.150947	0.158643	0.984024	-0.110242
4:12878896	4	12878896	0.0590617	0.240602	399	0.150947	0.158593	0.984024	0.0776249
11:13009756	11	13009756	0.0593211	0.317043	399	0.150947	0.158577	0.984024	0.0705214
20:1535447	20	1535447	0.0599052	0.281955	399	0.150947	0.158542	0.984024	-0.0674398
5:22713533	5	22713533	0.0609156	0.399749	399	0.150947	0.158483	0.984024	-0.0661387
19:6547477	19	6547477	0.0615068	0.225564	399	0.150947	0.158448	0.984024	0.0725779
3:1716085	3	1716085	0.0618051	0.236842	399	0.150947	0.158431	0.984024	0.0816668
16:2109657	16	2109657	0.0624147	0.240602	399	0.150947	0.158396	0.984024	0.0716995
4:1290751	4	1290751	0.0626752	0.464912	399	0.150947	0.158381	0.984024	0.0719182
18:1404595	18	1404595	0.0629785	0.43609	399	0.150947	0.158364	0.984024	-0.0690016
11:11098917	11	11098917	0.0633391	0.329574	399	0.150947	0.158343	0.984024	0.0733833
14:16962960	14	16962960	0.0636683	0.224311	399	0.150947	0.158325	0.984024	-0.0903958
1:1347326	1	1347326	0.0637987	0.234336	399	0.150947	0.158318	0.984024	0.082431
1:3844131	1	3844131	0.0641112	0.392231	399	0.150947	0.1583	0.984024	0.0675944
3:3772930	3	3772930	0.0648103	0.322055	399	0.150947	0.158262	0.984024	-0.0724984
1:12997183	1	12997183	0.0648504	0.0626566	399	0.150947	0.15826	0.984024	-0.120833
2:16596055	2	16596055	0.065021	0.12782	399	0.150947	0.15825	0.984024	0.103736
20:64376	20	64376	0.065029	0.0601504	399	0.150947	0.15825	0.984024	0.135383
7:7179779	7	7179779	0.0655335	0.289474	399	0.150947	0.158222	0.984024	-0.0789226
1:11478515	1	11478515	0.065778	0.454887	399	0.150947	0.158209	0.984024	-0.0696592
13:548317	13	548317	0.0660936	0.244361	399	0.150947	0.158192	0.984024	0.08027
20:2547992	20	2547992	0.0662314	0.484962	399	0.150947	0.158185	0.984024	0.0707857
2:3665684	2	3665684	0.0663768	0.0275689	399	0.150947	0.158177	0.984024	-0.145198
13:3425849	13	3425849	0.0665199	0.411028	399	0.150947	0.158169	0.984024	0.0669984
1:9849659	1	9849659	0.0668506	0.0263158	399	0.150947	0.158152	0.984024	0.173991
8:15003660	8	15003660	0.0669582	0.209273	399	0.150947	0.158146	0.984024	0.0862256
20:755917	20	755917	0.067155	0.093985	399	0.150947	0.158136	0.984024	0.0939376
6:1205450	6	1205450	0.0671705	0.139098	399	0.150947	0.158135	0.984024	-0.0874246
8:15003452	8	15003452	0.0676012	0.20802	399	0.150947	0.158112	0.984024	0.0860778
11:11970820	11	11970820	0.0681148	0.300752	399	0.150947	0.158085	0.984024	-0.0723468
18:10460320	18	10460320	0.0682278	0.137845	399	0.150947	0.158079	0.984024	-0.094894
4:12386307	4	12386307	0.0688665	0.266917	399	0.150947	0.158046	0.984024	-0.0766629
19:7824922	19	7824922	0.068937	0.245614	399	0.150947	0.158043	0.984024	-0.0859258
4:12768787	4	12768787	0.0698875	0.0112782	399	0.150947	0.157994	0.984024	0.206057
9:766935	9	766935	0.0701203	0.14411	399	0.150947	0.157983	0.984024	-0.0829363
15:5926147	15	5926147	0.0703071	0.0714286	399	0.150947	0.157973	0.984024	0.111989
5:7830914	5	7830914	0.0707187	0.075188	399	0.150947	0.157953	0.984024	0.090804
6:1537100	6	1537100	0.0708329	0.0150376	399	0.150947	0.157947	0.984024	-0.222099
3:70145	3	70145	0.0717153	0.392231	399	0.150947	0.157903	0.984024	0.0672708
13:6953875	13	6953875	0.0718292	0.233083	399	0.150947	0.157898	0.984024	0.0545514
15:5865553	15	5865553	0.0719118	0.225564	399	0.150947	0.157893	0.984024	0.0813442
13:922344	13	922344	0.0721326	0.145363	399	0.150947	0.157883	0.984024	-0.0881888
5:2968767	5	2968767	0.0728955	0.0501253	399	0.150947	0.157846	0.984024	-0.128206
17:6936786	17	6936786	0.0735321	0.0300752	399	0.150947	0.157815	0.984024	0.0983102
2:9205930	2	9205930	0.0736117	0.0325815	399	0.150947	0.157811	0.984024	0.138855
6:6275588	6	6275588	0.0736999	0.0388471	399	0.150947	0.157807	0.984024	0.158107
8:17882363	8	17882363	0.0737574	0.0889724	399	0.150947	0.157804	0.984024	-0.1209
4:1404423	4	1404423	0.0738012	0.279449	399	0.150947	0.157802	0.984024	0.0706913
1:3536558	1	3536558	0.0744088	0.278195	399	0.150947	0.157773	0.984024	-0.0749746
8:19897705	8	19897705	0.0744694	0.270677	399	0.150947	0.15777	0.984024	-0.0701014
20:1053707	20	1053707	0.074917	0.137845	399	0.150947	0.157749	0.984024	0.0885605
2:2391268	2	2391268	0.0751692	0.233083	399	0.150947	0.157737	0.984024	0.0765866
20:2069499	20	2069499	0.0752019	0.367168	399	0.150947	0.157736	0.984024	-0.0616058
19:8738669	19	8738669	0.0754047	0.47619	399	0.150947	0.157726	0.984024	-0.0637317
2:15944232	2	15944232	0.0754242	0.0714286	399	0.150947	0.157726	0.984024	0.143432
4:1560291	4	1560291	0.0759195	0.0914787	399	0.150947	0.157703	0.984024	-0.106606
15:6311393	15	6311393	0.0760282	0.304511	399	0.150947	0.157698	0.984024	-0.0660816
11:855656	11	855656	0.0768519	0.0576441	399	0.150947	0.15766	0.984024	-0.120113
4:12768748	4	12768748	0.0772856	0.130326	399	0.150947	0.15764	0.984024	-0.100424
19:6078282	19	6078282	0.0773131	0.433584	399	0.150947	0.157639	0.984024	0.0598439
5:23296887	5	23296887	0.077618	0.210526	399	0.150947	0.157625	0.984024	-0.058756
14:7000889	14	7000889	0.0777257	0.047619	399	0.150947	0.15762	0.984024	-0.0971964
7:8181511	7	8181511	0.0779635	0.240602	399	0.150947	0.157609	0.984024	-0.0719018
11:5047052	11	5047052	0.0780969	0.452381	399	0.150947	0.157603	0.984024	0.0672247
19:1027245	19	1027245	0.0784932	0.0827068	399	0.150947	0.157586	0.984024	-0.132078
11:10970326	11	10970326	0.0786035	0.276942	399	0.150947	0.157581	0.984024	0.0710273
4:12968064	4	12968064	0.0788781	0.172932	399	0.150947	0.157568	0.984024	0.090765
5:2322897	5	2322897	0.0790801	0.056391	399	0.150947	0.157559	0.984024	-0.153671
5:1334588	5	1334588	0.0790982	0.330827	399	0.150947	0.157559	0.984024	-0.0662507
5:13965574	5	13965574	0.0791108	0.454887	399	0.150947	0.157558	0.984024	0.061329
7:12456775	7	12456775	0.0791888	0.404762	399	0.150947	0.157555	0.984024	-0.0654435
8:15767637	8	15767637	0.079385	0.0977444	399	0.150947	0.157546	0.984024	0.10816
20:89327	20	89327	0.0795465	0.0551378	399	0.150947	0.157539	0.984024	0.118017
4:4793792	4	4793792	0.0797078	0.309524	399	0.150947	0.157532	0.984024	0.0663745
6:22078475	6	22078475	0.0800173	0.488722	399	0.150947	0.157518	0.984024	-0.0587546
18:761207	18	761207	0.0806049	0.250627	399	0.150947	0.157493	0.984024	-0.0712607
7:12692556	7	12692556	0.0807268	0.0827068	399	0.150947	0.157487	0.984024	-0.107721
20:1588775	20	1588775	0.0809939	0.286967	399	0.150947	0.157476	0.984024	-0.0668514
5:22798649	5	22798649	0.0810196	0.0526316	399	0.150947	0.157475	0.984024	-0.109143
20:101001	20	101001	0.081024	0.0526316	399	0.150947	0.157475	0.984024	0.115921
19:7258934	19	7258934	0.0810587	0.308271	399	0.150947	0.157473	0.984024	-0.0715766
8:18221627	8	18221627	0.0811111	0.115288	399	0.150947	0.157471	0.984024	-0.105979
20:221225	20	221225	0.081175	0.037594	399	0.150947	0.157468	0.984024	-0.136686
2:861347	2	861347	0.0812348	0.444862	399	0.150947	0.157465	0.984024	-0.0703797
12:17270872	12	17270872	0.0814378	0.0363409	399	0.150947	0.157457	0.984024	-0.142497
8:13095690	8	13095690	0.0814447	0.0350877	399	0.150947	0.157456	0.984024	-0.152219
17:1345482	17	1345482	0.0814454	0.114035	399	0.150947	0.157456	0.984024	-0.0884513
5:11224008	5	11224008	0.0819413	0.0626566	399	0.150947	0.157435	0.984024	0.125116
9:885250	9	885250	0.0820335	0.265664	399	0.150947	0.157431	0.984024	0.0623057
13:3690367	13	3690367	0.0827049	0.0626566	399	0.150947	0.157403	0.984024	-0.114107
8:2276732	8	2276732	0.082804	0.0513784	399	0.150947	0.157399	0.984024	-0.133895
7:6181091	7	6181091	0.0831108	0.22807	399	0.150947	0.157386	0.984024	-0.070105
1:3034851	1	3034851	0.0835137	0.200501	399	0.150947	0.157369	0.984024	-0.0786398
7:11221276	7	11221276	0.083547	0.225564	399	0.150947	0.157367	0.984024	0.0769792
11:12755911	11	12755911	0.0835852	0.0651629	399	0.150947	0.157366	0.984024	-0.130395
20:2561703	20	2561703	0.0838154	0.0225564	399	0.150947	0.157356	0.984024	0.196498
12:18423921	12	18423921	0.0840796	0.350877	399	0.150947	0.157345	0.984024	0.0596105
8:17585895	8	17585895	0.0841635	0.185464	399	0.150947	0.157342	0.984024	-0.0777502
9:16494851	9	16494851	0.0841919	0.0877193	399	0.150947	0.157341	0.984024	-0.1008
14:15492331	14	15492331	0.0843101	0.18797	399	0.150947	0.157336	0.984024	-0.0737749
13:1178627	13	1178627	0.0844806	0.093985	399	0.150947	0.157329	0.984024	0.109079
8:16310366	8	16310366	0.0845336	0.156642	399	0.150947	0.157327	0.984024	0.0837426
3:6028857	3	6028857	0.0846365	0.218045	399	0.150947	0.157322	0.984024	0.0776381
17:9748536	17	9748536	0.0847787	0.452381	399	0.150947	0.157317	0.984024	-0.0493588
15:5065105	15	5065105	0.0848894	0.427318	399	0.150947	0.157312	0.984024	-0.0531163
12:1363731	12	1363731	0.0853334	0.0125313	399	0.150947	0.157294	0.984024	0.261294
6:7964283	6	7964283	0.0853552	0.270677	399	0.150947	0.157293	0.984024	-0.0724801
7:4725828	7	4725828	0.085443	0.368421	399	0.150947	0.157289	0.984024	0.0601946
8:20167723	8	20167723	0.0855211	0.0739348	399	0.150947	0.157286	0.984024	-0.106531
1:4196323	1	4196323	0.0856308	0.474937	399	0.150947	0.157282	0.984024	0.0673438
13:7304288	13	7304288	0.085692	0.249373	399	0.150947	0.157279	0.984024	0.068611
20:3491112	20	3491112	0.0857934	0.211779	399	0.150947	0.157275	0.984024	0.0737056
15:4192668	15	4192668	0.0864465	0.357143	399	0.150947	0.157249	0.984024	-0.0632553
1:15333980	1	15333980	0.0865496	0.245614	399	0.150947	0.157245	0.984024	-0.0585269
20:1546015	20	1546015	0.0865785	0.220551	399	0.150947	0.157243	0.984024	0.0713817
4:4681192	4	4681192	0.0866162	0.209273	399	0.150947	0.157242	0.984024	-0.0755208
20:1951701	20	1951701	0.0867067	0.220551	399	0.150947	0.157238	0.984024	-0.0619829
7:12738339	7	12738339	0.0867188	0.406015	399	0.150947	0.157238	0.984024	0.0653515
6:23961411	6	23961411	0.0868356	0.0538847	399	0.150947	0.157233	0.984024	0.141458
14:17406980	14	17406980	0.086997	0.0238095	399	0.150947	0.157227	0.984024	0.174844
15:7577255	15	7577255	0.0873289	0.0250627	399	0.150947	0.157213	0.984024	0.124491
15:6785504	15	6785504	0.0874993	0.452381	399	0.150947	0.157207	0.984024	0.0608915
1:366545	1	366545	0.0877093	0.134085	399	0.150947	0.157198	0.984024	-0.0820429
4:13333726	4	13333726	0.0877291	0.0576441	399	0.150947	0.157198	0.984024	0.116554
11:3921844	11	3921844	0.0880015	0.0501253	399	0.150947	0.157187	0.984024	0.127192
8:2372316	8	2372316	0.0880512	0.075188	399	0.150947	0.157185	0.984024	-0.0823578
11:2624193	11	2624193	0.088452	0.0125313	399	0.150947	0.157169	0.984024	-0.236182
4:1180451	4	1180451	0.088793	0.238095	399	0.150947	0.157156	0.984024	0.0715552
8:18221623	8	18221623	0.088975	0.116541	399	0.150947	0.157149	0.984024	-0.10332
8:16733081	8	16733081	0.089089	0.0764411	399	0.150947	0.157144	0.984024	-0.1022
4:11449012	4	11449012	0.0897377	0.154135	399	0.150947	0.157119	0.984024	0.0771444
14:163871	14	163871	0.0905156	0.367168	399	0.150947	0.157089	0.984024	-0.0641222
4:6676970	4	6676970	0.0905589	0.265664	399	0.150947	0.157088	0.984024	-0.0726015
3:9029456	3	9029456	0.0905909	0.492481	399	0.150947	0.157086	0.984024	-0.0609953
14:10662918	14	10662918	0.0907262	0.0776942	399	0.150947	0.157081	0.984024	-0.113882
5:14115211	5	14115211	0.0908121	0.121554	399	0.150947	0.157078	0.984024	0.0974657
15:2247559	15	2247559	0.0908849	0.23183	399	0.150947	0.157075	0.984024	-0.0691449
18:12517669	18	12517669	0.0909201	0.135338	399	0.150947	0.157074	0.984024	-0.0874708
18:5789926	18	5789926	0.091227	0.0889724	399	0.150947	0.157062	0.984024	-0.12515
18:6255758	18	6255758	0.0915559	0.112782	399	0.150947	0.15705	0.984024	0.0846403
14:18145289	14	18145289	0.0918558	0.0401003	399	0.150947	0.157038	0.984024	-0.140866
18:8285050	18	8285050	0.0919519	0.0588972	399	0.150947	0.157035	0.984024	0.114692
5:4249618	5	4249618	0.0922963	0.382206	399	0.150947	0.157022	0.984024	0.0693957
9:15426195	9	15426195	0.0932436	0.135338	399	0.150947	0.156987	0.984024	0.0797382
10:426934	10	426934	0.0932932	0.182957	399	0.150947	0.156985	0.984024	0.0738123
4:1228007	4	1228007	0.0933374	0.324561	399	0.150947	0.156983	0.984024	-0.0508884
18:7190174	18	7190174	0.0937275	0.0213033	399	0.150947	0.156969	0.984024	-0.187622
1:5324875	1	5324875	0.0937577	0.412281	399	0.150947	0.156968	0.984024	0.0524902
5:8384844	5	8384844	0.0945433	0.151629	399	0.150947	0.156939	0.984024	-0.0805813
20:2583633	20	2583633	0.0948863	0.14787	399	0.150947	0.156926	0.984024	0.0952659
4:2861783	4	2861783	0.095236	0.281955	399	0.150947	0.156914	0.984024	0.066142
16:7669033	16	7669033	0.0952706	0.280702	399	0.150947	0.156912	0.984024	0.0661252
18:11570458	18	11570458	0.0956099	0.0977444	399	0.150947	0.1569	0.984024	0.0880373
7:349834	7	349834	0.0957295	0.226817	399	0.150947	0.156896	0.984024	0.0628754
18:19493119	18	19493119	0.0960484	0.0250627	399	0.150947	0.156884	0.984024	0.16007
8:7496753	8	7496753	0.0962323	0.0501253	399	0.150947	0.156878	0.984024	-0.114519
20:445746	20	445746	0.0962617	0.199248	399	0.150947	0.156877	0.984024	-0.0639035
7:11890629	7	11890629	0.0964407	0.0889724	399	0.150947	0.15687	0.984024	0.111217
18:332712	18	332712	0.0966554	0.308271	399	0.150947	0.156863	0.984024	-0.0637482
18:4170653	18	4170653	0.0971754	0.338346	399	0.150947	0.156844	0.984024	-0.0663964
15:5374365	15	5374365	0.0978283	0.18797	399	0.150947	0.156821	0.984024	0.0568006
14:19415401	14	19415401	0.0979729	0.105263	399	0.150947	0.156816	0.984024	-0.103001
8:15051317	8	15051317	0.0980235	0.174185	399	0.150947	0.156814	0.984024	-0.0539371
20:2250589	20	2250589	0.0983902	0.0789474	399	0.150947	0.156802	0.984024	-0.113275
4:5286795	4	5286795	0.0986639	0.245614	399	0.150947	0.156792	0.984024	-0.0678167
9:10068259	9	10068259	0.0988212	0.275689	399	0.150947	0.156787	0.984024	-0.0626962
5:12045607	5	12045607	0.0990481	0.255639	399	0.150947	0.156779	0.984024	-0.058411
9:1147182	9	1147182	0.0990607	0.174185	399	0.150947	0.156778	0.984024	-0.0727286
20:1624622	20	1624622	0.0994381	0.0776942	399	0.150947	0.156765	0.984024	0.116859
12:5668375	12	5668375	0.0996098	0.0100251	399	0.150947	0.156759	0.984024	0.226824
8:11178838	8	11178838	0.0998097	0.152882	399	0.150947	0.156752	0.984024	-0.0777533
15:4231065	15	4231065	0.100293	0.325815	399	0.150947	0.156736	0.984024	0.0632921
6:10689353	6	10689353	0.100346	0.33208	399	0.150947	0.156734	0.984024	-0.0603572
3:5372747	3	5372747	0.100351	0.33208	399	0.150947	0.156734	0.984024	0.0761847
7:7894729	7	7894729	0.10068	0.284461	399	0.150947	0.156723	0.984024	0.0483113
12:14725213	12	14725213	0.100871	0.105263	399	0.150947	0.156716	0.984024	-0.0663653
12:2314340	12	2314340	0.101112	0.250627	399	0.150947	0.156708	0.984024	-0.0663697
4:5320274	4	5320274	0.101145	0.0275689	399	0.150947	0.156707	0.984024	0.149669
18:8745248	18	8745248	0.101756	0.184211	399	0.150947	0.156686	0.984024	-0.0750172
12:6647616	12	6647616	0.101897	0.0513784	399	0.150947	0.156681	0.984024	-0.134505
20:338149	20	338149	0.102287	0.387218	399	0.150947	0.156668	0.984024	-0.05393
19:9039837	19	9039837	0.102531	0.478697	399	0.150947	0.15666	0.984024	-0.060923
4:17260371	4	17260371	0.102566	0.117794	399	0.150947	0.156659	0.984024	-0.0748147
11:954231	11	954231	0.103228	0.140351	399	0.150947	0.156637	0.984024	0.0859246
2:2391278	2	2391278	0.103788	0.235589	399	0.150947	0.156618	0.984024	-0.0692187
6:15424788	6	15424788	0.103818	0.047619	399	0.150947	0.156618	0.984024	-0.116057
12:7138689	12	7138689	0.104297	0.0626566	399	0.150947	0.156602	0.984024	-0.103079
13:13038728	13	13038728	0.104921	0.0213033	399	0.150947	0.156581	0.984024	0.139192
4:14009350	4	14009350	0.105266	0.280702	399	0.150947	0.15657	0.984024	-0.0676654
11:7687548	11	7687548	0.105347	0.319549	399	0.150947	0.156568	0.984024	0.0600777
11:12900837	11	12900837	0.105809	0.145363	399	0.150947	0.156553	0.984024	-0.0589681
5:1254995	5	1254995	0.106016	0.233083	399	0.150947	0.156546	0.984024	0.0491019
2:17384474	2	17384474	0.106059	0.239348	399	0.150947	0.156545	0.984024	0.0654437
19:7825107	19	7825107	0.106314	0.0689223	399	0.150947	0.156536	0.984024	-0.0903931
7:4884775	7	4884775	0.106444	0.446115	399	0.150947	0.156532	0.984024	-0.0588751
8:15510507	8	15510507	0.106587	0.156642	399	0.150947	0.156528	0.984024	0.0740927
7:11619635	7	11619635	0.106696	0.23183	399	0.150947	0.156524	0.984024	-0.0686356
12:7295878	12	7295878	0.106723	0.0363409	399	0.150947	0.156523	0.984024	-0.127642
7:814196	7	814196	0.106829	0.151629	399	0.150947	0.15652	0.984024	0.0630799
18:7421501	18	7421501	0.107016	0.477444	399	0.150947	0.156514	0.984024	0.0590007
20:3963300	20	3963300	0.107018	0.0451128	399	0.150947	0.156514	0.984024	-0.110936
1:2620012	1	2620012	0.10712	0.260652	399	0.150947	0.156511	0.984024	-0.0714138
7:10842317	7	10842317	0.107422	0.219298	399	0.150947	0.156501	0.984024	0.0699202
14:15326437	14	15326437	0.107471	0.205514	399	0.150947	0.1565	0.984024	0.0752502
2:670071	2	670071	0.107765	0.23183	399	0.150947	0.15649	0.984024	-0.0686126
14:19180287	14	19180287	0.10796	0.115288	399	0.150947	0.156484	0.984024	0.0866709
5:1769952	5	1769952	0.108148	0.0275689	399	0.150947	0.156478	0.984024	-0.142425
20:1535507	20	1535507	0.108488	0.47619	399	0.150947	0.156467	0.984024	-0.0599266
7:11845514	7	11845514	0.109102	0.150376	399	0.150947	0.156448	0.984024	-0.0807925
5:314413	5	314413	0.110055	0.056391	399	0.150947	0.156419	0.984024	-0.133884
7:2309999	7	2309999	0.110069	0.444862	399	0.150947	0.156418	0.984024	-0.0536415
5:19647926	5	19647926	0.110081	0.404762	399	0.150947	0.156418	0.984024	-0.0582907
11:1367636	11	1367636	0.110493	0.35213	399	0.150947	0.156405	0.984024	0.0650554
14:15789898	14	15789898	0.110928	0.246867	399	0.150947	0.156392	0.984024	0.0671638
5:1160194	5	1160194	0.111949	0.166667	399	0.150947	0.156361	0.984024	-0.0765069
19:9724225	19	9724225	0.112562	0.4599	399	0.150947	0.156342	0.984024	0.0540042
4:14235321	4	14235321	0.112673	0.0989975	399	0.150947	0.156339	0.984024	-0.0978675
13:3633404	13	3633404	0.11294	0.458647	399	0.150947	0.156331	0.984024	-0.0607058
18:10575824	18	10575824	0.112999	0.0864662	399	0.150947	0.156329	0.984024	0.0958316
8:19886992	8	19886992	0.113392	0.0952381	399	0.150947	0.156317	0.984024	-0.0877979
18:7530384	18	7530384	0.113463	0.0626566	399	0.150947	0.156315	0.984024	0.142001
5:13566203	5	13566203	0.113918	0.12406	399	0.150947	0.156302	0.984024	-0.0817399
13:2738590	13	2738590	0.1142	0.0902256	399	0.150947	0.156293	0.984024	0.0954742
14:9978556	14	9978556	0.114295	0.284461	399	0.150947	0.156291	0.984024	0.050644
9:6779214	9	6779214	0.114491	0.255639	399	0.150947	0.156285	0.984024	-0.0642901
7:1401547	7	1401547	0.114557	0.349624	399	0.150947	0.156283	0.984024	0.0602857
13:7670560	13	7670560	0.11478	0.289474	399	0.150947	0.156276	0.984024	-0.0607739
20:2244308	20	2244308	0.115446	0.0864662	399	0.150947	0.156257	0.984024	0.0995239
18:8264299	18	8264299	0.116234	0.374687	399	0.150947	0.156234	0.984024	-0.0626098
16:5482814	16	5482814	0.116528	0.0877193	399	0.150947	0.156225	0.984024	0.0970171
14:12820642	14	12820642	0.116789	0.0927318	399	0.150947	0.156218	0.984024	-0.0971481
2:676369	2	676369	0.116877	0.23183	399	0.150947	0.156215	0.984024	0.0670992
9:2135359	9	2135359	0.117621	0.23183	399	0.150947	0.156194	0.984024	-0.0608561
2:4412955	2	4412955	0.117633	0.134085	399	0.150947	0.156193	0.984024	-0.0895766
16:2629894	16	2629894	0.117946	0.35589	399	0.150947	0.156184	0.984024	0.0585847
11:7687661	11	7687661	0.118052	0.115288	399	0.150947	0.156181	0.984024	0.0798056
12:4144971	12	4144971	0.118176	0.399749	399	0.150947	0.156178	0.984024	-0.0532147
17:2204666	17	2204666	0.118633	0.0100251	399	0.150947	0.156165	0.984024	0.218549
8:2135091	8	2135091	0.118693	0.0162907	399	0.150947	0.156163	0.984024	-0.192411
7:12692563	7	12692563	0.119467	0.0827068	399	0.150947	0.156141	0.984024	0.0932133
3:7111650	3	7111650	0.119545	0.296992	399	0.150947	0.156139	0.984024	0.0584104
16:793609	16	793609	0.120033	0.0125313	399	0.150947	0.156125	0.984024	-0.137468
14:16840104	14	16840104	0.120176	0.342105	399	0.150947	0.156121	0.984024	0.063488
19:6464841	19	6464841	0.121077	0.0388471	399	0.150947	0.156096	0.984024	-0.116243
9:15533637	9	15533637	0.121419	0.171679	399	0.150947	0.156087	0.984024	-0.0707782
5:7121136	5	7121136	0.121673	0.220551	399	0.150947	0.15608	0.984024	0.0659114
5:10852759	5	10852759	0.121971	0.0626566	399	0.150947	0.156071	0.984024	-0.0974232
6:18995253	6	18995253	0.122019	0.0764411	399	0.150947	0.15607	0.984024	-0.0981292
5:21719038	5	21719038	0.12229	0.349624	399	0.150947	0.156063	0.984024	-0.0575079
3:4300975	3	4300975	0.122407	0.243108	399	0.150947	0.156059	0.984024	-0.0618615
20:2425624	20	2425624	0.122494	0.0601504	399	0.150947	0.156057	0.984024	0.102403
5:3898336	5	3898336	0.122794	0.359649	399	0.150947	0.156049	0.984024	0.0564929
18:18319637	18	18319637	0.123106	0.171679	399	0.150947	0.15604	0.984024	0.0535135
16:2595573	16	2595573	0.123605	0.24812	399	0.150947	0.156027	0.984024	0.0615179
18:10703222	18	10703222	0.123855	0.258145	399	0.150947	0.15602	0.984024	-0.065324
11:12462857	11	12462857	0.123975	0.43985	399	0.150947	0.156017	0.984024	-0.0529052
19:80637	19	80637	0.124046	0.45614	399	0.150947	0.156015	0.984024	0.0507384
20:1041007	20	1041007	0.12418	0.45614	399	0.150947	0.156011	0.984024	0.0543803
6:5700233	6	5700233	0.124268	0.101504	399	0.150947	0.156009	0.984024	-0.0784739
11:12680266	11	12680266	0.124378	0.107769	399	0.150947	0.156006	0.984024	-0.0915537
11:7902781	11	7902781	0.124645	0.182957	399	0.150947	0.155999	0.984024	-0.0649301
3:1434899	3	1434899	0.124692	0.171679	399	0.150947	0.155997	0.984024	-0.0701469
1:957109	1	957109	0.124806	0.368421	399	0.150947	0.155994	0.984024	-0.0689067
20:3488644	20	3488644	0.125239	0.304511	399	0.150947	0.155983	0.984024	0.0630979
1:2619760	1	2619760	0.125268	0.254386	399	0.150947	0.155982	0.984024	-0.0681633
1:10241275	1	10241275	0.125287	0.0162907	399	0.150947	0.155981	0.984024	0.18315
13:14883378	13	14883378	0.125343	0.0526316	399	0.150947	0.15598	0.984024	-0.108207
8:12786770	8	12786770	0.125393	0.343358	399	0.150947	0.155979	0.984024	0.0696054
15:7089099	15	7089099	0.125396	0.37218	399	0.150947	0.155978	0.984024	0.0557857
20:3928936	20	3928936	0.125836	0.205514	399	0.150947	0.155967	0.984024	0.0748576
1:2619751	1	2619751	0.126118	0.255639	399	0.150947	0.155959	0.984024	0.0674257
8:13818606	8	13818606	0.126296	0.427318	399	0.150947	0.155955	0.984024	0.0488518
5:14959127	5	14959127	0.126343	0.176692	399	0.150947	0.155953	0.984024	-0.0772251
17:2139041	17	2139041	0.126506	0.298246	399	0.150947	0.155949	0.984024	0.0617087
18:10683420	18	10683420	0.126666	0.279449	399	0.150947	0.155945	0.984024	0.0622219
7:12751317	7	12751317	0.127351	0.189223	399	0.150947	0.155927	0.984024	-0.06738
3:434780	3	434780	0.12745	0.218045	399	0.150947	0.155924	0.984024	-0.0648542
18:10921377	18	10921377	0.127576	0.170426	399	0.150947	0.155921	0.984024	0.074374
3:7351377	3	7351377	0.127672	0.149123	399	0.150947	0.155918	0.984024	0.0795745
16:481998	16	481998	0.127688	0.26817	399	0.150947	0.155918	0.984024	0.0571173
20:1688385	20	1688385	0.12811	0.434837	399	0.150947	0.155907	0.984024	0.0395432
13:10694920	13	10694920	0.128416	0.145363	399	0.150947	0.155899	0.984024	0.0752444
13:14666199	13	14666199	0.128459	0.345865	399	0.150947	0.155898	0.984024	-0.0586896
12:6506582	12	6506582	0.1285	0.145363	399	0.150947	0.155897	0.984024	-0.0715188
8:12467477	8	12467477	0.128584	0.289474	399	0.150947	0.155895	0.984024	-0.0743783
7:13264734	7	13264734	0.128585	0.169173	399	0.150947	0.155894	0.984024	-0.067846
8:6502109	8	6502109	0.129075	0.139098	399	0.150947	0.155882	0.984024	0.0753929
2:10856748	2	10856748	0.129388	0.451128	399	0.150947	0.155874	0.984024	-0.0431148
14:1449919	14	1449919	0.12953	0.417293	399	0.150947	0.15587	0.984024	-0.045776
2:670077	2	670077	0.129759	0.0288221	399	0.150947	0.155864	0.984024	0.14979
7:734153	7	734153	0.129774	0.0588972	399	0.150947	0.155864	0.984024	0.0990167
2:10381035	2	10381035	0.129843	0.377193	399	0.150947	0.155862	0.984024	0.0435336
8:13756219	8	13756219	0.129857	0.491228	399	0.150947	0.155862	0.984024	-0.0595752
14:1104707	14	1104707	0.130163	0.056391	399	0.150947	0.155854	0.984024	-0.111096
18:4170409	18	4170409	0.130265	0.357143	399	0.150947	0.155851	0.984024	0.0600941
13:1649782	13	1649782	0.130323	0.422306	399	0.150947	0.15585	0.984024	-0.0553921
5:4221385	5	4221385	0.130358	0.382206	399	0.150947	0.155849	0.984024	-0.0618877
1:15549044	1	15549044	0.130387	0.266917	399	0.150947	0.155848	0.984024	0.0543929
19:7162286	19	7162286	0.130777	0.20802	399	0.150947	0.155838	0.984024	-0.0670849
20:72258	20	72258	0.130791	0.378446	399	0.150947	0.155838	0.984024	0.0499961
19:13258771	19	13258771	0.130927	0.35589	399	0.150947	0.155834	0.984024	-0.0520802
1:11900176	1	11900176	0.131092	0.0325815	399	0.150947	0.15583	0.984024	0.113471
8:12787585	8	12787585	0.131199	0.0877193	399	0.150947	0.155827	0.984024	0.0868278
20:450146	20	450146	0.131307	0.107769	399	0.150947	0.155825	0.984024	0.0633453
13:3839416	13	3839416	0.131878	0.14787	399	0.150947	0.15581	0.984024	-0.0772039
14:14509770	14	14509770	0.13218	0.157895	399	0.150947	0.155803	0.984024	0.0603936
4:11384534	4	11384534	0.133081	0.156642	399	0.150947	0.15578	0.984024	-0.0675034
20:2221441	20	2221441	0.133169	0.0614035	399	0.150947	0.155778	0.984024	0.116135
6:7718146	6	7718146	0.133201	0.333333	399	0.150947	0.155777	0.984024	0.0541968
12:17348141	12	17348141	0.133327	0.477444	399	0.150947	0.155774	0.984024	0.0495414
17:9115807	17	9115807	0.13363	0.037594	399	0.150947	0.155766	0.984024	-0.146558
2:1036085	2	1036085	0.133753	0.075188	399	0.150947	0.155763	0.984024	-0.0689468
6:16060233	6	16060233	0.133757	0.33208	399	0.150947	0.155763	0.984024	0.0523738
6:22743630	6	22743630	0.133949	0.121554	399	0.150947	0.155758	0.984024	-0.0760585
4:1116717	4	1116717	0.134578	0.241855	399	0.150947	0.155743	0.984024	-0.0590647
8:17474572	8	17474572	0.134679	0.0300752	399	0.150947	0.15574	0.984024	0.131331
17:12275800	17	12275800	0.134749	0.304511	399	0.150947	0.155739	0.984024	-0.0602314
18:17264918	18	17264918	0.135053	0.206767	399	0.150947	0.155731	0.984024	0.0618471
13:5372570	13	5372570	0.135519	0.0488722	399	0.150947	0.15572	0.984024	0.107112
6:22455364	6	22455364	0.135549	0.259398	399	0.150947	0.155719	0.984024	-0.060328
7:10736685	7	10736685	0.135685	0.0313283	399	0.150947	0.155716	0.984024	0.159748
20:981262	20	981262	0.135718	0.446115	399	0.150947	0.155715	0.984024	0.0573929
12:7592905	12	7592905	0.135839	0.218045	399	0.150947	0.155712	0.984024	0.0608468
13:15098620	13	15098620	0.136409	0.206767	399	0.150947	0.155698	0.984024	0.0601626
3:5620604	3	5620604	0.136916	0.417293	399	0.150947	0.155686	0.984024	0.0604141
6:7384286	6	7384286	0.1372	0.0112782	399	0.150947	0.155679	0.984024	0.203224
6:21896456	6	21896456	0.137213	0.339599	399	0.150947	0.155678	0.984024	0.0526322
1:3759276	1	3759276	0.137796	0.382206	399	0.150947	0.155664	0.984024	0.0493502
13:2158170	13	2158170	0.137841	0.338346	399	0.150947	0.155663	0.984024	0.0625768
20:535614	20	535614	0.138104	0.0701754	399	0.150947	0.155657	0.984024	0.092841
6:7560089	6	7560089	0.138153	0.286967	399	0.150947	0.155656	0.984024	0.058556
8:8770695	8	8770695	0.138405	0.469925	399	0.150947	0.15565	0.984024	0.0607725
20:1116325	20	1116325	0.138488	0.0112782	399	0.150947	0.155648	0.984024	0.221058
3:1521505	3	1521505	0.138668	0.152882	399	0.150947	0.155644	0.984024	0.0801673
4:13001557	4	13001557	0.13882	0.177945	399	0.150947	0.15564	0.984024	0.0796623
16:4759166	16	4759166	0.138887	0.284461	399	0.150947	0.155638	0.984024	0.0570478
9:13530094	9	13530094	0.139196	0.205514	399	0.150947	0.155631	0.984024	-0.0596594
17:9748541	17	9748541	0.139208	0.152882	399	0.150947	0.155631	0.984024	-0.0555028
11:12890988	11	12890988	0.139557	0.066416	399	0.150947	0.155622	0.984024	-0.095381
5:7631893	5	7631893	0.13969	0.359649	399	0.150947	0.155619	0.984024	0.0536615
20:3491122	20	3491122	0.140048	0.491228	399	0.150947	0.155611	0.984024	-0.0538014
8:10679637	8	10679637	0.140186	0.056391	399	0.150947	0.155608	0.984024	0.117645
7:14946406	7	14946406	0.140445	0.240602	399	0.150947	0.155601	0.984024	-0.0596494
3:8494456	3	8494456	0.141179	0.254386	399	0.150947	0.155584	0.984024	0.0572122
5:3940945	5	3940945	0.141981	0.388471	399	0.150947	0.155566	0.984024	-0.0577223
13:4557939	13	4557939	0.142457	0.235589	399	0.150947	0.155554	0.984024	-0.0596992
14:9932723	14	9932723	0.142466	0.0601504	399	0.150947	0.155554	0.984024	0.0954053
18:9775306	18	9775306	0.142547	0.203008	399	0.150947	0.155552	0.984024	-0.0636386
18:4345766	18	4345766	0.143033	0.322055	399	0.150947	0.155541	0.984024	-0.0617895
7:965588	7	965588	0.143484	0.0112782	399	0.150947	0.155531	0.984024	0.174188
2:2336810	2	2336810	0.143572	0.0501253	399	0.150947	0.155529	0.984024	0.112194
20:1748661	20	1748661	0.143595	0.10401	399	0.150947	0.155528	0.984024	0.0942512
7:12210298	7	12210298	0.14384	0.056391	399	0.150947	0.155523	0.984024	-0.113766
11:1875902	11	1875902	0.144199	0.360902	399	0.150947	0.155514	0.984024	-0.0542039
15:3179603	15	3179603	0.144381	0.140351	399	0.150947	0.15551	0.984024	0.0739011
5:22965918	5	22965918	0.145092	0.23183	399	0.150947	0.155494	0.984024	-0.0574186
7:4621231	7	4621231	0.145117	0.469925	399	0.150947	0.155494	0.984024	0.0469255
19:11137526	19	11137526	0.14539	0.200501	399	0.150947	0.155487	0.984024	0.0605992
11:5010759	11	5010759	0.145961	0.446115	399	0.150947	0.155474	0.984024	0.0591688
20:4045097	20	4045097	0.146137	0.0551378	399	0.150947	0.155471	0.984024	-0.12049
6:4302431	6	4302431	0.146196	0.0150376	399	0.150947	0.155469	0.984024	-0.135297
14:971407	14	971407	0.146254	0.286967	399	0.150947	0.155468	0.984024	0.0526617
11:3756428	11	3756428	0.146431	0.0513784	399	0.150947	0.155464	0.984024	0.105281
2:2641449	2	2641449	0.146467	0.274436	399	0.150947	0.155463	0.984024	-0.0568118
11:6644717	11	6644717	0.146507	0.39599	399	0.150947	0.155462	0.984024	0.054989
8:18862883	8	18862883	0.146554	0.16416	399	0.150947	0.155461	0.984024	0.0660615
3:8494448	3	8494448	0.146842	0.264411	399	0.150947	0.155455	0.984024	0.0559981
7:1282386	7	1282386	0.147339	0.16416	399	0.150947	0.155444	0.984024	0.0700323
3:9061342	3	9061342	0.147524	0.142857	399	0.150947	0.155439	0.984024	-0.0711915
6:8107693	6	8107693	0.147738	0.296992	399	0.150947	0.155435	0.984024	0.0603427
4:10512780	4	10512780	0.147753	0.280702	399	0.150947	0.155434	0.984024	-0.0576357
7:12515361	7	12515361	0.147892	0.344612	399	0.150947	0.155431	0.984024	0.057366
1:9843759	1	9843759	0.148452	0.369674	399	0.150947	0.155419	0.984024	-0.0487109
4:14351874	4	14351874	0.148551	0.320802	399	0.150947	0.155417	0.984024	0.0557237
7:15223349	7	15223349	0.148772	0.498747	399	0.150947	0.155412	0.984024	-0.0512655
14:16826546	14	16826546	0.148792	0.218045	399	0.150947	0.155411	0.984024	0.0644972
17:5139895	17	5139895	0.149005	0.0100251	399	0.150947	0.155407	0.984024	-0.212925
11:5226837	11	5226837	0.149363	0.107769	399	0.150947	0.155399	0.984024	0.0812018
18:16917492	18	16917492	0.149372	0.0639098	399	0.150947	0.155399	0.984024	-0.106264
2:3501446	2	3501446	0.149498	0.229323	399	0.150947	0.155396	0.984024	-0.0537438
5:4172794	5	4172794	0.149559	0.0538847	399	0.150947	0.155395	0.984024	-0.110443
13:2953322	13	2953322	0.150143	0.0313283	399	0.150947	0.155382	0.984024	0.124081
5:20983833	5	20983833	0.15018	0.451128	399	0.150947	0.155381	0.984024	-0.0509159
20:445745	20	445745	0.150466	0.203008	399	0.150947	0.155375	0.984024	-0.0549144
6:23006613	6	23006613	0.151557	0.189223	399	0.150947	0.155351	0.984024	0.0615029
2:6853822	2	6853822	0.151593	0.270677	399	0.150947	0.15535	0.984024	-0.0555542
11:1321750	11	1321750	0.151608	0.0488722	399	0.150947	0.15535	0.984024	0.0995583
6:2126546	6	2126546	0.151634	0.130326	399	0.150947	0.155349	0.984024	0.0709954
7:13249185	7	13249185	0.151891	0.149123	399	0.150947	0.155344	0.984024	-0.0622922
20:2972282	20	2972282	0.15216	0.0902256	399	0.150947	0.155338	0.984024	0.0768955
8:12655362	8	12655362	0.152209	0.323308	399	0.150947	0.155337	0.984024	-0.0683506
8:20968152	8	20968152	0.152929	0.114035	399	0.150947	0.155322	0.984024	-0.0758133
20:2444892	20	2444892	0.15327	0.0864662	399	0.150947	0.155314	0.984024	-0.0904623
19:13258358	19	13258358	0.153434	0.429825	399	0.150947	0.155311	0.984024	-0.0536679
16:1558952	16	1558952	0.153461	0.447368	399	0.150947	0.15531	0.984024	0.0386262
5:2967921	5	2967921	0.153713	0.0100251	399	0.150947	0.155305	0.984024	-0.165937
5:14900593	5	14900593	0.153734	0.115288	399	0.150947	0.155305	0.984024	0.073801
20:1797704	20	1797704	0.153908	0.358396	399	0.150947	0.155301	0.984024	0.0536618
2:14807093	2	14807093	0.15409	0.115288	399	0.150947	0.155297	0.984024	-0.0836417
11:2915689	11	2915689	0.154298	0.265664	399	0.150947	0.155293	0.984024	0.0579853
19:1027266	19	1027266	0.154535	0.0839599	399	0.150947	0.155288	0.984024	0.104817
19:6602735	19	6602735	0.154593	0.0989975	399	0.150947	0.155286	0.984024	-0.0734459
8:12657147	8	12657147	0.154711	0.35213	399	0.150947	0.155284	0.984024	0.0615083
1:7360046	1	7360046	0.154797	0.347118	399	0.150947	0.155282	0.984024	0.058744
4:14325942	4	14325942	0.155049	0.22807	399	0.150947	0.155277	0.984024	-0.0655782
6:5667965	6	5667965	0.155817	0.0426065	399	0.150947	0.155261	0.984024	-0.114174
5:11572497	5	11572497	0.155875	0.276942	399	0.150947	0.155259	0.984024	-0.0501203
4:11619324	4	11619324	0.15607	0.343358	399	0.150947	0.155255	0.984024	-0.053438
20:2629072	20	2629072	0.156227	0.482456	399	0.150947	0.155252	0.984024	0.0397529
11:2915686	11	2915686	0.156987	0.0952381	399	0.150947	0.155236	0.984024	0.0866541
5:1151144	5	1151144	0.157012	0.0363409	399	0.150947	0.155236	0.984024	-0.121778
5:5526189	5	5526189	0.157437	0.0839599	399	0.150947	0.155227	0.984024	-0.0940326
5:10051682	5	10051682	0.157517	0.0626566	399	0.150947	0.155225	0.984024	0.0966075
17:10678579	17	10678579	0.157533	0.382206	399	0.150947	0.155225	0.984024	-0.0533296
3:101074	3	101074	0.157588	0.317043	399	0.150947	0.155224	0.984024	-0.0476615
6:938982	6	938982	0.15768	0.427318	399	0.150947	0.155222	0.984024	0.0501137
5:1334616	5	1334616	0.157832	0.298246	399	0.150947	0.155219	0.984024	-0.0612455
20:980924	20	980924	0.158073	0.018797	399	0.150947	0.155214	0.984024	-0.177486
13:10193639	13	10193639	0.158828	0.37594	399	0.150947	0.155198	0.984024	0.0524274
8:8770964	8	8770964	0.159117	0.477444	399	0.150947	0.155192	0.984024	0.058902
7:1667778	7	1667778	0.159141	0.16792	399	0.150947	0.155192	0.984024	-0.0648181
7:7202605	7	7202605	0.159155	0.318296	399	0.150947	0.155192	0.984024	-0.0573128
1:1694832	1	1694832	0.159297	0.447368	399	0.150947	0.155189	0.984024	-0.0519815
5:1159968	5	1159968	0.159585	0.250627	399	0.150947	0.155183	0.984024	-0.069797
18:15533859	18	15533859	0.15969	0.0952381	399	0.150947	0.155181	0.984024	0.0574444
12:10202440	12	10202440	0.159785	0.120301	399	0.150947	0.155179	0.984024	-0.0848386
13:139358	13	139358	0.160572	0.293233	399	0.150947	0.155163	0.984024	0.0579695
5:9287552	5	9287552	0.160591	0.189223	399	0.150947	0.155163	0.984024	0.0602124
17:10848706	17	10848706	0.160722	0.493734	399	0.150947	0.15516	0.984024	0.0499085
4:4425975	4	4425975	0.161488	0.373434	399	0.150947	0.155144	0.984024	0.0475541
18:7657023	18	7657023	0.161621	0.0726817	399	0.150947	0.155142	0.984024	0.0883118
15:5102580	15	5102580	0.161697	0.263158	399	0.150947	0.15514	0.984024	-0.0549111
6:6038243	6	6038243	0.161823	0.344612	399	0.150947	0.155138	0.984024	0.0538296
20:5115847	20	5115847	0.161828	0.131579	399	0.150947	0.155138	0.984024	-0.0679508
8:8621247	8	8621247	0.162001	0.494987	399	0.150947	0.155134	0.984024	0.056131
14:8957820	14	8957820	0.162815	0.370927	399	0.150947	0.155118	0.984024	-0.0438438
20:3413579	20	3413579	0.162992	0.241855	399	0.150947	0.155114	0.984024	0.0461277
19:7145870	19	7145870	0.163114	0.397243	399	0.150947	0.155112	0.984024	0.0508879
18:9406123	18	9406123	0.16354	0.0238095	399	0.150947	0.155104	0.984024	0.136213
18:9433544	18	9433544	0.16354	0.0238095	399	0.150947	0.155104	0.984024	0.136213
14:12611380	14	12611380	0.163753	0.206767	399	0.150947	0.155099	0.984024	0.0597547
4:4615813	4	4615813	0.163836	0.308271	399	0.150947	0.155098	0.984024	0.0403289
10:481174	10	481174	0.164036	0.27193	399	0.150947	0.155094	0.984024	-0.0533044
18:8001400	18	8001400	0.164159	0.451128	399	0.150947	0.155091	0.984024	-0.0551666
14:15549557	14	15549557	0.16482	0.233083	399	0.150947	0.155078	0.984024	0.0599072
13:14611104	13	14611104	0.164887	0.151629	399	0.150947	0.155077	0.984024	0.0645868
1:1693891	1	1693891	0.164924	0.37218	399	0.150947	0.155076	0.984024	-0.0513124
13:11047122	13	11047122	0.164963	0.0952381	399	0.150947	0.155076	0.984024	0.0757496
5:12045628	5	12045628	0.165381	0.258145	399	0.150947	0.155067	0.984024	0.0486574
8:15735595	8	15735595	0.166034	0.0726817	399	0.150947	0.155055	0.984024	-0.0961077
13:7154278	13	7154278	0.167286	0.131579	399	0.150947	0.15503	0.984024	-0.0722917
7:1752635	7	1752635	0.167649	0.273183	399	0.150947	0.155023	0.984024	0.0563015
18:1797012	18	1797012	0.167845	0.0225564	399	0.150947	0.15502	0.984024	0.141931
19:1097908	19	1097908	0.167898	0.12782	399	0.150947	0.155019	0.984024	0.0593936
19:12926743	19	12926743	0.168427	0.189223	399	0.150947	0.155008	0.984024	0.0625922
8:20369288	8	20369288	0.16858	0.111529	399	0.150947	0.155006	0.984024	-0.0689521
1:10700861	1	10700861	0.16886	0.0250627	399	0.150947	0.155	0.984024	0.100654
9:5337320	9	5337320	0.169309	0.302005	399	0.150947	0.154992	0.984024	-0.0584306
11:954150	11	954150	0.169311	0.146617	399	0.150947	0.154992	0.984024	-0.0705036
5:684077	5	684077	0.169969	0.0689223	399	0.150947	0.154979	0.984024	-0.0946641
7:530907	7	530907	0.170863	0.210526	399	0.150947	0.154962	0.984024	0.0596166
5:16392682	5	16392682	0.170922	0.156642	399	0.150947	0.154961	0.984024	0.0644491
11:2501848	11	2501848	0.170966	0.0250627	399	0.150947	0.15496	0.984024	0.12865
18:7948141	18	7948141	0.171348	0.093985	399	0.150947	0.154953	0.984024	-0.0768854
13:2485371	13	2485371	0.171447	0.296992	399	0.150947	0.154951	0.984024	-0.0649647
17:2618992	17	2618992	0.171957	0.307018	399	0.150947	0.154942	0.984024	-0.0529186
17:10848785	17	10848785	0.17197	0.497494	399	0.150947	0.154942	0.984024	-0.0492747
14:17258992	14	17258992	0.172435	0.4599	399	0.150947	0.154933	0.984024	-0.0523682
13:1232494	13	1232494	0.172557	0.43609	399	0.150947	0.154931	0.984024	0.0484891
10:942670	10	942670	0.172718	0.134085	399	0.150947	0.154928	0.984024	0.070838
20:624390	20	624390	0.172851	0.0501253	399	0.150947	0.154925	0.984024	-0.0761506
3:1747270	3	1747270	0.173061	0.486216	399	0.150947	0.154921	0.984024	-0.0500453
17:6645289	17	6645289	0.1733	0.0300752	399	0.150947	0.154917	0.984024	-0.122511
1:7034332	1	7034332	0.173413	0.0125313	399	0.150947	0.154915	0.984024	-0.190018
2:7897478	2	7897478	0.173456	0.177945	399	0.150947	0.154914	0.984024	-0.0519509
20:3437176	20	3437176	0.173579	0.189223	399	0.150947	0.154912	0.984024	-0.058338
8:17487642	8	17487642	0.173736	0.205514	399	0.150947	0.154909	0.984024	-0.050965
2:3484240	2	3484240	0.173916	0.0501253	399	0.150947	0.154905	0.984024	0.0737969
18:15233288	18	15233288	0.174109	0.180451	399	0.150947	0.154902	0.984024	0.0647796
16:882283	16	882283	0.174179	0.0701754	399	0.150947	0.154901	0.984024	-0.0751199
1:14526111	1	14526111	0.175517	0.171679	399	0.150947	0.154876	0.984024	0.0584295
6:12867396	6	12867396	0.175543	0.0802005	399	0.150947	0.154876	0.984024	0.0855626
6:22550810	6	22550810	0.175697	0.100251	399	0.150947	0.154873	0.984024	0.0724492
7:7752352	7	7752352	0.175763	0.0325815	399	0.150947	0.154872	0.984024	0.115918
8:11080809	8	11080809	0.175945	0.215539	399	0.150947	0.154868	0.984024	-0.0615533
18:12160335	18	12160335	0.176307	0.451128	399	0.150947	0.154862	0.984024	-0.0486978
2:16595623	2	16595623	0.176815	0.0526316	399	0.150947	0.154852	0.984024	0.0973392
13:5531116	13	5531116	0.177211	0.369674	399	0.150947	0.154845	0.984024	-0.0500536
4:606610	4	606610	0.17751	0.325815	399	0.150947	0.15484	0.984024	0.0502649
15:3162405	15	3162405	0.177616	0.184211	399	0.150947	0.154838	0.984024	-0.0610508
16:7229777	16	7229777	0.177664	0.296992	399	0.150947	0.154837	0.984024	0.0377395
20:548989	20	548989	0.17798	0.407268	399	0.150947	0.154831	0.984024	0.0484832
6:6036739	6	6036739	0.178334	0.337093	399	0.150947	0.154825	0.984024	0.051917
20:17891	20	17891	0.17855	0.444862	399	0.150947	0.154821	0.984024	0.0464843
10:901414	10	901414	0.178936	0.134085	399	0.150947	0.154814	0.984024	-0.0727187
7:11222751	7	11222751	0.179255	0.0814536	399	0.150947	0.154809	0.984024	0.0901948
1:14732326	1	14732326	0.179395	0.0100251	399	0.150947	0.154806	0.984024	-0.18309
20:3431072	20	3431072	0.179415	0.309524	399	0.150947	0.154806	0.984024	0.0543812
6:22078470	6	22078470	0.179452	0.498747	399	0.150947	0.154805	0.984024	-0.0410484
4:12213409	4	12213409	0.179761	0.31203	399	0.150947	0.1548	0.984024	0.0547476
6:8546662	6	8546662	0.180429	0.0576441	399	0.150947	0.154788	0.984024	0.0996696
7:3956509	7	3956509	0.180639	0.397243	399	0.150947	0.154784	0.984024	0.0471458
14:554070	14	554070	0.181092	0.387218	399	0.150947	0.154776	0.984024	-0.0488397
18:5724412	18	5724412	0.181115	0.085213	399	0.150947	0.154776	0.984024	-0.0926666
8:14232581	8	14232581	0.181123	0.37594	399	0.150947	0.154776	0.984024	0.0402506
2:1708429	2	1708429	0.181281	0.374687	399	0.150947	0.154773	0.984024	-0.0505266
4:2608112	4	2608112	0.181496	0.299499	399	0.150947	0.154769	0.984024	-0.0517435
3:589919	3	589919	0.181557	0.156642	399	0.150947	0.154768	0.984024	0.0581561
8:21117222	8	21117222	0.181754	0.0989975	399	0.150947	0.154765	0.984024	-0.0728741
7:14049732	7	14049732	0.182081	0.298246	399	0.150947	0.154759	0.984024	-0.0464935
8:15544363	8	15544363	0.182117	0.221805	399	0.150947	0.154758	0.984024	0.0547127
4:16953151	4	16953151	0.182242	0.12782	399	0.150947	0.154756	0.984024	-0.0725334
13:12352276	13	12352276	0.182399	0.256892	399	0.150947	0.154753	0.984024	0.0516463
6:8194785	6	8194785	0.183035	0.056391	399	0.150947	0.154742	0.984024	0.09659
18:1325962	18	1325962	0.183225	0.423559	399	0.150947	0.154739	0.984024	0.0475796
14:14639043	14	14639043	0.183237	0.10401	399	0.150947	0.154739	0.984024	-0.0617152
7:14221603	7	14221603	0.183311	0.484962	399	0.150947	0.154737	0.984024	0.0436273
3:3472185	3	3472185	0.18333	0.0538847	399	0.150947	0.154737	0.984024	0.0841059
12:8973908	12	8973908	0.183573	0.0526316	399	0.150947	0.154733	0.984024	0.0871634
17:10848703	17	10848703	0.183694	0.497494	399	0.150947	0.154731	0.984024	-0.0479835
17:1888315	17	1888315	0.183719	0.0676692	399	0.150947	0.15473	0.984024	-0.0827004
5:5869459	5	5869459	0.183844	0.12782	399	0.150947	0.154728	0.984024	0.069959
3:5760828	3	5760828	0.183965	0.109023	399	0.150947	0.154726	0.984024	-0.0646498
12:316752	12	316752	0.184034	0.125313	399	0.150947	0.154725	0.984024	-0.0722804
19:9394854	19	9394854	0.184054	0.119048	399	0.150947	0.154725	0.984024	-0.0657084
7:3130389	7	3130389	0.184296	0.102757	399	0.150947	0.15472	0.984024	-0.0777382
13:13196762	13	13196762	0.185057	0.223058	399	0.150947	0.154707	0.984024	0.0628699
6:21174622	6	21174622	0.185406	0.0927318	399	0.150947	0.154701	0.984024	-0.0718003
1:5376588	1	5376588	0.18546	0.39599	399	0.150947	0.1547	0.984024	-0.0477471
3:8862282	3	8862282	0.185544	0.0588972	399	0.150947	0.154699	0.984024	0.0905857
13:7154287	13	7154287	0.186384	0.119048	399	0.150947	0.154685	0.984024	-0.0770235
4:15043324	4	15043324	0.18666	0.447368	399	0.150947	0.15468	0.984024	0.0493399
9:2357379	9	2357379	0.187445	0.426065	399	0.150947	0.154667	0.984024	-0.0469561
14:3061598	14	3061598	0.187783	0.281955	399	0.150947	0.154661	0.984024	-0.0507319
20:4397237	20	4397237	0.187834	0.0463659	399	0.150947	0.15466	0.984024	-0.120478
5:8931188	5	8931188	0.188047	0.134085	399	0.150947	0.154656	0.984024	0.0652277
3:4798475	3	4798475	0.188147	0.394737	399	0.150947	0.154655	0.984024	-0.0437653
8:894549	8	894549	0.188262	0.0137845	399	0.150947	0.154653	0.984024	-0.158388
20:2614359	20	2614359	0.188318	0.056391	399	0.150947	0.154652	0.984024	-0.0917897
20:1368644	20	1368644	0.188334	0.114035	399	0.150947	0.154652	0.984024	-0.0733054
4:1185523	4	1185523	0.188402	0.315789	399	0.150947	0.154651	0.984024	-0.0483227
11:11246049	11	11246049	0.188457	0.0588972	399	0.150947	0.15465	0.984024	-0.0931866
11:13656879	11	13656879	0.1886	0.319549	399	0.150947	0.154647	0.984024	-0.049409
16:7491691	16	7491691	0.188636	0.018797	399	0.150947	0.154647	0.984024	0.148211
3:644189	3	644189	0.188808	0.171679	399	0.150947	0.154644	0.984024	0.0688445
3:4302278	3	4302278	0.188908	0.210526	399	0.150947	0.154642	0.984024	-0.0589427
5:8605217	5	8605217	0.189377	0.259398	399	0.150947	0.154634	0.984024	-0.0535156
19:9058684	19	9058684	0.189463	0.414787	399	0.150947	0.154633	0.984024	0.0482622
12:388270	12	388270	0.189672	0.249373	399	0.150947	0.154629	0.984024	-0.0511505
6:7056530	6	7056530	0.189794	0.047619	399	0.150947	0.154627	0.984024	0.0852817
14:15332870	14	15332870	0.189873	0.180451	399	0.150947	0.154626	0.984024	0.0635778
19:6149872	19	6149872	0.189939	0.122807	399	0.150947	0.154625	0.984024	0.069519
16:1558942	16	1558942	0.18998	0.422306	399	0.150947	0.154624	0.984024	0.036394
3:3895185	3	3895185	0.19026	0.265664	399	0.150947	0.154619	0.984024	-0.054722
8:569971	8	569971	0.190321	0.307018	399	0.150947	0.154618	0.984024	0.0495384
13:5350725	13	5350725	0.19046	0.329574	399	0.150947	0.154616	0.984024	-0.052122
20:1175209	20	1175209	0.190748	0.129073	399	0.150947	0.154611	0.984024	-0.0554197
5:6143493	5	6143493	0.191031	0.382206	399	0.150947	0.154607	0.984024	0.0492394
12:2732862	12	2732862	0.191291	0.075188	399	0.150947	0.154602	0.984024	-0.0903375
14:11138797	14	11138797	0.191685	0.197995	399	0.150947	0.154596	0.984024	-0.0561325
20:1442450	20	1442450	0.191931	0.0225564	399	0.150947	0.154592	0.984024	0.0991744
1:8549254	1	8549254	0.192033	0.215539	399	0.150947	0.15459	0.984024	-0.0507779
8:12325287	8	12325287	0.192551	0.286967	399	0.150947	0.154582	0.984024	-0.0510887
8:2136114	8	2136114	0.19268	0.325815	399	0.150947	0.15458	0.984024	0.0543688
9:7404030	9	7404030	0.192935	0.0614035	399	0.150947	0.154575	0.984024	0.103327
7:3130431	7	3130431	0.192974	0.14787	399	0.150947	0.154575	0.984024	0.0642228
13:10692442	13	10692442	0.193272	0.0213033	399	0.150947	0.15457	0.984024	-0.149943
12:6647646	12	6647646	0.193735	0.0488722	399	0.150947	0.154562	0.984024	0.0946866
20:4252242	20	4252242	0.194697	0.394737	399	0.150947	0.154547	0.984024	-0.0449755
9:3837653	9	3837653	0.19494	0.446115	399	0.150947	0.154543	0.984024	0.0476053
13:286033	13	286033	0.194986	0.493734	399	0.150947	0.154542	0.984024	-0.0449426
3:669931	3	669931	0.195485	0.210526	399	0.150947	0.154534	0.984024	-0.0599662
3:3365484	3	3365484	0.195565	0.105263	399	0.150947	0.154533	0.984024	-0.0703759
6:7428481	6	7428481	0.195635	0.0162907	399	0.150947	0.154532	0.984024	0.12619
18:3207366	18	3207366	0.196692	0.477444	399	0.150947	0.154515	0.984024	0.0544124
6:15443670	6	15443670	0.196813	0.0488722	399	0.150947	0.154513	0.984024	0.0906403
3:5410858	3	5410858	0.196877	0.385965	399	0.150947	0.154512	0.984024	-0.0501447
13:12798812	13	12798812	0.197055	0.0714286	399	0.150947	0.154509	0.984024	0.0684195
15:3451450	15	3451450	0.197107	0.136591	399	0.150947	0.154508	0.984024	0.0722664
18:11214035	18	11214035	0.197331	0.18797	399	0.150947	0.154505	0.984024	-0.058874
8:14204847	8	14204847	0.197415	0.365915	399	0.150947	0.154503	0.984024	0.0465927
1:6314436	1	6314436	0.197421	0.226817	399	0.150947	0.154503	0.984024	-0.062531
4:15465534	4	15465534	0.1978	0.409774	399	0.150947	0.154497	0.984024	-0.0500001
6:22441642	6	22441642	0.197885	0.338346	399	0.150947	0.154496	0.984024	-0.0471858
7:13683900	7	13683900	0.198185	0.0463659	399	0.150947	0.154491	0.984024	0.0933989
19:9058671	19	9058671	0.198456	0.418546	399	0.150947	0.154487	0.984024	0.046295
2:9627713	2	9627713	0.19855	0.0839599	399	0.150947	0.154485	0.984024	-0.0743317
14:18933760	14	18933760	0.198624	0.246867	399	0.150947	0.154484	0.984024	0.0543283
17:12084378	17	12084378	0.198836	0.134085	399	0.150947	0.154481	0.984024	-0.0724766
19:9796117	19	9796117	0.198864	0.429825	399	0.150947	0.15448	0.984024	-0.045305
15:7604826	15	7604826	0.198876	0.0463659	399	0.150947	0.15448	0.984024	-0.0899176
19:13258780	19	13258780	0.198967	0.35213	399	0.150947	0.154479	0.984024	0.0440138
20:820671	20	820671	0.198984	0.441103	399	0.150947	0.154478	0.984024	-0.0435111
1:357588	1	357588	0.199258	0.437343	399	0.150947	0.154474	0.984024	-0.0435005
18:2646909	18	2646909	0.199436	0.464912	399	0.150947	0.154471	0.984024	0.050919
18:15534076	18	15534076	0.199901	0.0614035	399	0.150947	0.154464	0.984024	0.0872691
7:14533395	7	14533395	0.200205	0.0413534	399	0.150947	0.154459	0.984024	-0.113765
20:715771	20	715771	0.200654	0.0162907	399	0.150947	0.154452	0.984024	-0.135618
11:12500860	11	12500860	0.20095	0.111529	399	0.150947	0.154448	0.984024	0.0716671
15:5187695	15	5187695	0.201134	0.401003	399	0.150947	0.154445	0.984024	0.0462808
15:4970338	15	4970338	0.201141	0.093985	399	0.150947	0.154445	0.984024	-0.0819524
2:2332555	2	2332555	0.201614	0.215539	399	0.150947	0.154437	0.984024	0.0470985
18:5083621	18	5083621	0.201641	0.0263158	399	0.150947	0.154437	0.984024	-0.128072
11:9767147	11	9767147	0.201755	0.324561	399	0.150947	0.154435	0.984024	-0.0490817
3:3026347	3	3026347	0.201848	0.189223	399	0.150947	0.154434	0.984024	-0.0535687
20:5238030	20	5238030	0.201854	0.0438596	399	0.150947	0.154434	0.984024	0.0956584
6:23952263	6	23952263	0.202027	0.200501	399	0.150947	0.154431	0.984024	-0.0514298
12:12554876	12	12554876	0.202046	0.427318	399	0.150947	0.154431	0.984024	-0.0471218
13:192808	13	192808	0.20224	0.238095	399	0.150947	0.154428	0.984024	-0.0510318
5:6678503	5	6678503	0.202264	0.0689223	399	0.150947	0.154427	0.984024	-0.0967196
1:957077	1	957077	0.20264	0.434837	399	0.150947	0.154421	0.984024	0.0404583
5:1246729	5	1246729	0.202765	0.249373	399	0.150947	0.154419	0.984024	0.0640986
16:2007947	16	2007947	0.202881	0.235589	399	0.150947	0.154418	0.984024	0.0342323
5:9234351	5	9234351	0.20289	0.236842	399	0.150947	0.154418	0.984024	-0.0554307
8:4750808	8	4750808	0.203134	0.219298	399	0.150947	0.154414	0.984024	-0.0510858
18:18739496	18	18739496	0.203156	0.0200501	399	0.150947	0.154413	0.984024	0.162707
1:15604034	1	15604034	0.203169	0.170426	399	0.150947	0.154413	0.984024	-0.0573994
20:197216	20	197216	0.203613	0.218045	399	0.150947	0.154406	0.984024	0.0572297
4:13001564	4	13001564	0.203626	0.192982	399	0.150947	0.154406	0.984024	-0.059841
15:4047858	15	4047858	0.20401	0.245614	399	0.150947	0.1544	0.984024	0.0509257
11:13100441	11	13100441	0.204665	0.325815	399	0.150947	0.15439	0.984024	-0.049212
1:7667975	1	7667975	0.204735	0.0739348	399	0.150947	0.154389	0.984024	0.0740406
2:430264	2	430264	0.204806	0.27193	399	0.150947	0.154388	0.984024	0.0505395
11:4890531	11	4890531	0.205353	0.0463659	399	0.150947	0.15438	0.984024	-0.095617
7:7894820	7	7894820	0.205818	0.285714	399	0.150947	0.154373	0.984024	-0.0561895
8:13992979	8	13992979	0.205847	0.0952381	399	0.150947	0.154372	0.984024	0.0688267
8:11699876	8	11699876	0.206028	0.132832	399	0.150947	0.15437	0.984024	0.0667501
5:2791387	5	2791387	0.20604	0.266917	399	0.150947	0.154369	0.984024	0.048338
7:403414	7	403414	0.206686	0.100251	399	0.150947	0.15436	0.984024	0.066632
14:17673848	14	17673848	0.206812	0.214286	399	0.150947	0.154358	0.984024	-0.0539002
2:1015161	2	1015161	0.206819	0.0802005	399	0.150947	0.154358	0.984024	0.0827482
5:4499882	5	4499882	0.206901	0.484962	399	0.150947	0.154356	0.984024	-0.0451756
1:11755929	1	11755929	0.207257	0.170426	399	0.150947	0.154351	0.984024	-0.0566938
5:4828670	5	4828670	0.207484	0.0501253	399	0.150947	0.154348	0.984024	0.0945517
2:848066	2	848066	0.207513	0.367168	399	0.150947	0.154347	0.984024	0.046071
7:12033151	7	12033151	0.208156	0.0388471	399	0.150947	0.154338	0.984024	-0.110644
11:6373500	11	6373500	0.208285	0.244361	399	0.150947	0.154336	0.984024	-0.051246
17:8563461	17	8563461	0.208313	0.238095	399	0.150947	0.154335	0.984024	0.0520112
6:8795479	6	8795479	0.208388	0.181704	399	0.150947	0.154334	0.984024	0.0547663
18:3154597	18	3154597	0.208597	0.309524	399	0.150947	0.154331	0.984024	0.0585496
18:2844820	18	2844820	0.209018	0.0651629	399	0.150947	0.154325	0.984024	-0.09878
13:7156955	13	7156955	0.20954	0.427318	399	0.150947	0.154317	0.984024	-0.0447319
13:11751788	13	11751788	0.209832	0.14411	399	0.150947	0.154313	0.984024	0.059314
3:2385175	3	2385175	0.209857	0.236842	399	0.150947	0.154312	0.984024	-0.0516515
8:19164005	8	19164005	0.209859	0.221805	399	0.150947	0.154312	0.984024	-0.0521433
1:2931411	1	2931411	0.209872	0.369674	399	0.150947	0.154312	0.984024	-0.0474158
4:4170085	4	4170085	0.210169	0.0889724	399	0.150947	0.154308	0.984024	-0.0743234
11:12462848	11	12462848	0.210413	0.393484	399	0.150947	0.154304	0.984024	-0.0393492
20:4251374	20	4251374	0.211125	0.0864662	399	0.150947	0.154294	0.984024	-0.0744547
19:7423602	19	7423602	0.211242	0.155388	399	0.150947	0.154292	0.984024	-0.0549948
5:1313473	5	1313473	0.211316	0.0639098	399	0.150947	0.154291	0.984024	-0.0759998
17:2515534	17	2515534	0.211797	0.305764	399	0.150947	0.154284	0.984024	0.0494462
8:12137552	8	12137552	0.211977	0.334586	399	0.150947	0.154281	0.984024	0.0499127
3:5580079	3	5580079	0.21202	0.433584	399	0.150947	0.154281	0.984024	-0.0469963
11:7687692	11	7687692	0.212481	0.347118	399	0.150947	0.154274	0.984024	-0.0448874
8:16622611	8	16622611	0.212567	0.298246	399	0.150947	0.154273	0.984024	0.055786
6:10689349	6	10689349	0.212639	0.337093	399	0.150947	0.154272	0.984024	-0.0467637
10:901302	10	901302	0.212657	0.135338	399	0.150947	0.154271	0.984024	-0.0671154
20:2561748	20	2561748	0.21269	0.261905	399	0.150947	0.154271	0.984024	-0.0498392
13:2953379	13	2953379	0.213027	0.302005	399	0.150947	0.154266	0.984024	-0.0526254
12:17625388	12	17625388	0.213608	0.211779	399	0.150947	0.154257	0.984024	0.0395701
18:3375859	18	3375859	0.21377	0.154135	399	0.150947	0.154255	0.984024	0.0639573
12:2763518	12	2763518	0.21396	0.0764411	399	0.150947	0.154252	0.984024	-0.0868027
6:7722198	6	7722198	0.214604	0.0150376	399	0.150947	0.154243	0.984024	-0.138681
5:2552358	5	2552358	0.214635	0.378446	399	0.150947	0.154243	0.984024	-0.0515575
12:5928210	12	5928210	0.21464	0.0802005	399	0.150947	0.154243	0.984024	0.0815444
5:750882	5	750882	0.214768	0.0964912	399	0.150947	0.154241	0.984024	-0.0683273
20:2301347	20	2301347	0.214877	0.0626566	399	0.150947	0.154239	0.984024	0.0861021
18:7495018	18	7495018	0.214925	0.152882	399	0.150947	0.154238	0.984024	-0.0602277
13:14958530	13	14958530	0.215048	0.215539	399	0.150947	0.154237	0.984024	-0.0518053
8:13506956	8	13506956	0.215196	0.441103	399	0.150947	0.154235	0.984024	-0.0457839
13:6989024	13	6989024	0.215282	0.132832	399	0.150947	0.154233	0.984024	0.061522
20:755890	20	755890	0.215692	0.0213033	399	0.150947	0.154227	0.984024	-0.141454
19:2759272	19	2759272	0.215778	0.23183	399	0.150947	0.154226	0.984024	-0.0520888
3:5143709	3	5143709	0.215802	0.25188	399	0.150947	0.154226	0.984024	0.0532497
5:17037585	5	17037585	0.21614	0.119048	399	0.150947	0.154221	0.984024	-0.0666688
3:3623558	3	3623558	0.216286	0.189223	399	0.150947	0.154219	0.984024	0.063318
4:18667068	4	18667068	0.216539	0.184211	399	0.150947	0.154215	0.984024	0.0467838
2:616820	2	616820	0.216598	0.0764411	399	0.150947	0.154214	0.984024	0.0667504
18:10817612	18	10817612	0.216639	0.23183	399	0.150947	0.154214	0.984024	0.0556484
2:8793687	2	8793687	0.216737	0.37594	399	0.150947	0.154212	0.984024	-0.0434044
8:13855281	8	13855281	0.216963	0.423559	399	0.150947	0.154209	0.984024	-0.0464011
20:297740	20	297740	0.216963	0.120301	399	0.150947	0.154209	0.984024	0.063319
18:7503758	18	7503758	0.217206	0.0651629	399	0.150947	0.154206	0.984024	-0.105539
1:14815451	1	14815451	0.217287	0.275689	399	0.150947	0.154205	0.984024	0.0505364
4:5287101	4	5287101	0.217308	0.263158	399	0.150947	0.154204	0.984024	0.0485397
11:1367748	11	1367748	0.217371	0.358396	399	0.150947	0.154204	0.984024	-0.0497609
7:10424730	7	10424730	0.217474	0.206767	399	0.150947	0.154202	0.984024	-0.0497291
2:4363190	2	4363190	0.217583	0.0100251	399	0.150947	0.1542	0.984024	0.190769
6:2797312	6	2797312	0.217865	0.0100251	399	0.150947	0.154196	0.984024	-0.155413
6:13929402	6	13929402	0.217874	0.323308	399	0.150947	0.154196	0.984024	0.047121
5:750995	5	750995	0.21823	0.203008	399	0.150947	0.154191	0.984024	0.0491711
2:4341090	2	4341090	0.218254	0.0576441	399	0.150947	0.154191	0.984024	0.0730379
12:6192515	12	6192515	0.218334	0.319549	399	0.150947	0.15419	0.984024	0.0456034
8:14683042	8	14683042	0.218351	0.0125313	399	0.150947	0.15419	0.984024	0.162554
11:12605988	11	12605988	0.218351	0.216792	399	0.150947	0.15419	0.984024	0.0531844
7:5373942	7	5373942	0.218357	0.489975	399	0.150947	0.15419	0.984024	-0.042847
19:10540748	19	10540748	0.218423	0.194236	399	0.150947	0.154189	0.984024	0.0472773
13:3891125	13	3891125	0.218618	0.464912	399	0.150947	0.154186	0.984024	0.0488447
12:7147322	12	7147322	0.218899	0.384712	399	0.150947	0.154182	0.984024	0.0442231
17:5290847	17	5290847	0.219056	0.289474	399	0.150947	0.15418	0.984024	0.0503416
14:2830944	14	2830944	0.219152	0.407268	399	0.150947	0.154178	0.984024	0.044104
7:1380422	7	1380422	0.219191	0.0538847	399	0.150947	0.154178	0.984024	-0.0863132
11:11970711	11	11970711	0.21925	0.0651629	399	0.150947	0.154177	0.984024	-0.0804261
6:17063826	6	17063826	0.220127	0.206767	399	0.150947	0.154165	0.984024	0.052717
4:5205328	4	5205328	0.220458	0.170426	399	0.150947	0.15416	0.984024	-0.0539291
20:1866184	20	1866184	0.220571	0.125313	399	0.150947	0.154158	0.984024	-0.0660468
5:1380424	5	1380424	0.220572	0.256892	399	0.150947	0.154158	0.984024	0.0565292
17:6969073	17	6969073	0.220711	0.29198	399	0.150947	0.154157	0.984024	-0.0484255
2:4044786	2	4044786	0.220719	0.0100251	399	0.150947	0.154156	0.984024	-0.155864
1:13891084	1	13891084	0.220846	0.0100251	399	0.150947	0.154155	0.984024	0.203867
20:4099450	20	4099450	0.221792	0.0639098	399	0.150947	0.154142	0.984024	-0.0957752
1:1645040	1	1645040	0.221802	0.165414	399	0.150947	0.154141	0.984024	0.0565776
9:10375575	9	10375575	0.221832	0.360902	399	0.150947	0.154141	0.984024	0.0342597
3:508505	3	508505	0.221836	0.0100251	399	0.150947	0.154141	0.984024	0.120832
18:571615	18	571615	0.222217	0.243108	399	0.150947	0.154136	0.984024	0.0536855
11:8833703	11	8833703	0.22235	0.364662	399	0.150947	0.154134	0.984024	-0.0428876
6:7732082	6	7732082	0.222432	0.0162907	399	0.150947	0.154133	0.984024	0.137778
11:11223075	11	11223075	0.223205	0.0538847	399	0.150947	0.154122	0.984024	0.093176
13:14550121	13	14550121	0.223298	0.111529	399	0.150947	0.154121	0.984024	0.0736324
14:15489868	14	15489868	0.223298	0.413534	399	0.150947	0.154121	0.984024	0.0413558
5:2297900	5	2297900	0.223644	0.0714286	399	0.150947	0.154116	0.984024	-0.0881376
4:2784536	4	2784536	0.223653	0.205514	399	0.150947	0.154116	0.984024	0.0657572
5:15315304	5	15315304	0.223668	0.119048	399	0.150947	0.154116	0.984024	-0.0622905
4:3209217	4	3209217	0.2237	0.353383	399	0.150947	0.154115	0.984024	-0.0443895
9:4272823	9	4272823	0.223727	0.487469	399	0.150947	0.154115	0.984024	-0.0433241
16:3109329	16	3109329	0.223923	0.14787	399	0.150947	0.154112	0.984024	-0.0581299
11:3232223	11	3232223	0.223941	0.403509	399	0.150947	0.154112	0.984024	0.0431734
4:2818351	4	2818351	0.224425	0.0526316	399	0.150947	0.154105	0.984024	0.115718
3:5137680	3	5137680	0.224452	0.433584	399	0.150947	0.154105	0.984024	-0.0442607
18:12160326	18	12160326	0.224803	0.452381	399	0.150947	0.1541	0.984024	0.0436995
20:5138317	20	5138317	0.225122	0.0576441	399	0.150947	0.154096	0.984024	0.114219
18:7801210	18	7801210	0.225243	0.0526316	399	0.150947	0.154094	0.984024	-0.0595269
13:7046274	13	7046274	0.225268	0.317043	399	0.150947	0.154094	0.984024	0.0461246
4:11491665	4	11491665	0.225328	0.185464	399	0.150947	0.154093	0.984024	0.050186
8:13830561	8	13830561	0.225478	0.0100251	399	0.150947	0.154091	0.984024	0.201206
20:1758101	20	1758101	0.225571	0.473684	399	0.150947	0.15409	0.984024	-0.0430107
15:4925700	15	4925700	0.225624	0.0964912	399	0.150947	0.154089	0.984024	-0.0757124
3:4560019	3	4560019	0.225756	0.263158	399	0.150947	0.154087	0.984024	0.0516978
19:8348675	19	8348675	0.225784	0.160401	399	0.150947	0.154087	0.984024	-0.0630211
1:2344268	1	2344268	0.22587	0.140351	399	0.150947	0.154086	0.984024	0.0416426
18:3154594	18	3154594	0.226768	0.310777	399	0.150947	0.154074	0.984024	0.055596
13:3839412	13	3839412	0.226825	0.136591	399	0.150947	0.154073	0.984024	-0.06156
7:11427781	7	11427781	0.227128	0.120301	399	0.150947	0.154069	0.984024	0.0640283
13:4039958	13	4039958	0.22713	0.0802005	399	0.150947	0.154069	0.984024	0.0744659
9:55373	9	55373	0.227473	0.289474	399	0.150947	0.154064	0.984024	0.0449482
1:14699858	1	14699858	0.227823	0.478697	399	0.150947	0.154059	0.984024	-0.0435795
9:3837654	9	3837654	0.227925	0.442356	399	0.150947	0.154058	0.984024	0.0439502
5:4764748	5	4764748	0.227962	0.0112782	399	0.150947	0.154057	0.984024	0.189591
1:12947453	1	12947453	0.228021	0.265664	399	0.150947	0.154057	0.984024	0.0437101
1:2622030	1	2622030	0.228377	0.427318	399	0.150947	0.154052	0.984024	-0.0455595
13:4825604	13	4825604	0.228497	0.233083	399	0.150947	0.15405	0.984024	0.0544014
9:8152788	9	8152788	0.228544	0.0401003	399	0.150947	0.15405	0.984024	-0.0922275
19:7083452	19	7083452	0.228598	0.229323	399	0.150947	0.154049	0.984024	-0.0479517
18:2158538	18	2158538	0.228683	0.0864662	399	0.150947	0.154048	0.984024	-0.100273
7:4160179	7	4160179	0.228686	0.155388	399	0.150947	0.154048	0.984024	0.0619857
5:3864833	5	3864833	0.228795	0.0263158	399	0.150947	0.154046	0.984024	-0.125738
5:7472525	5	7472525	0.228874	0.0614035	399	0.150947	0.154045	0.984024	-0.0965963
2:1059092	2	1059092	0.229383	0.0827068	399	0.150947	0.154038	0.984024	-0.0719874
11:1862609	11	1862609	0.229384	0.066416	399	0.150947	0.154038	0.984024	0.0830367
14:15384593	14	15384593	0.229669	0.314536	399	0.150947	0.154035	0.984024	-0.0468784
14:10949725	14	10949725	0.229809	0.142857	399	0.150947	0.154033	0.984024	-0.0561147
10:246371	10	246371	0.229842	0.0977444	399	0.150947	0.154032	0.984024	-0.0562946
1:14984697	1	14984697	0.229996	0.0438596	399	0.150947	0.15403	0.984024	-0.0975827
17:1373655	17	1373655	0.230018	0.14787	399	0.150947	0.15403	0.984024	-0.052982
7:12135231	7	12135231	0.230185	0.0889724	399	0.150947	0.154028	0.984024	-0.0811696
18:16917366	18	16917366	0.230279	0.458647	399	0.150947	0.154027	0.984024	-0.0437282
8:16091780	8	16091780	0.230554	0.281955	399	0.150947	0.154023	0.984024	0.0521042
19:1792153	19	1792153	0.2306	0.369674	399	0.150947	0.154022	0.984024	-0.0370579
18:15533998	18	15533998	0.230821	0.31203	399	0.150947	0.154019	0.984024	0.0345286
6:22748597	6	22748597	0.230919	0.224311	399	0.150947	0.154018	0.984024	0.0456237
5:1015095	5	1015095	0.230967	0.0150376	399	0.150947	0.154018	0.984024	0.144999
11:7887273	11	7887273	0.231026	0.120301	399	0.150947	0.154017	0.984024	-0.05688
5:22289552	5	22289552	0.2312	0.137845	399	0.150947	0.154014	0.984024	0.0574237
1:4458756	1	4458756	0.231204	0.304511	399	0.150947	0.154014	0.984024	0.0505453
7:7872135	7	7872135	0.231416	0.241855	399	0.150947	0.154012	0.984024	0.0493178
5:20952553	5	20952553	0.231564	0.160401	399	0.150947	0.15401	0.984024	-0.0472246
11:10832026	11	10832026	0.23161	0.482456	399	0.150947	0.154009	0.984024	-0.0438788
20:1585067	20	1585067	0.231691	0.0413534	399	0.150947	0.154008	0.984024	0.098966
7:4181949	7	4181949	0.231691	0.245614	399	0.150947	0.154008	0.984024	0.0460698
5:21724749	5	21724749	0.231774	0.300752	399	0.150947	0.154007	0.984024	-0.0476549
5:2770299	5	2770299	0.231829	0.417293	399	0.150947	0.154006	0.984024	0.0481029
11:8827966	11	8827966	0.231983	0.0225564	399	0.150947	0.154004	0.984024	-0.117063
7:4254706	7	4254706	0.232167	0.120301	399	0.150947	0.154002	0.984024	-0.0664863
20:4248593	20	4248593	0.232491	0.0200501	399	0.150947	0.153997	0.984024	0.145278
15:3698021	15	3698021	0.233813	0.327068	399	0.150947	0.15398	0.984024	0.0406486
20:5306607	20	5306607	0.233849	0.432331	399	0.150947	0.15398	0.984024	-0.041562
13:2200382	13	2200382	0.234083	0.134085	399	0.150947	0.153977	0.984024	0.0625413
8:17474608	8	17474608	0.234237	0.0300752	399	0.150947	0.153975	0.984024	0.116738
4:5877204	4	5877204	0.234307	0.354637	399	0.150947	0.153974	0.984024	0.044195
5:17935977	5	17935977	0.234405	0.419799	399	0.150947	0.153973	0.984024	-0.0434228
12:5621518	12	5621518	0.234587	0.0764411	399	0.150947	0.15397	0.984024	-0.0868407
18:2606395	18	2606395	0.234628	0.142857	399	0.150947	0.15397	0.984024	0.057408
5:7849708	5	7849708	0.234762	0.0614035	399	0.150947	0.153968	0.984024	0.0939068
18:15007499	18	15007499	0.234839	0.471178	399	0.150947	0.153967	0.984024	-0.0386425
5:6143438	5	6143438	0.23488	0.377193	399	0.150947	0.153966	0.984024	-0.0446807
11:4327100	11	4327100	0.235106	0.407268	399	0.150947	0.153964	0.984024	0.0446237
13:8175536	13	8175536	0.235219	0.0902256	399	0.150947	0.153962	0.984024	0.0735316
11:954243	11	954243	0.235366	0.146617	399	0.150947	0.15396	0.984024	0.0612152
13:3486127	13	3486127	0.235509	0.33208	399	0.150947	0.153958	0.984024	0.0457121
1:14971098	1	14971098	0.235813	0.418546	399	0.150947	0.153954	0.984024	0.0448279
14:15998855	14	15998855	0.236235	0.424812	399	0.150947	0.153949	0.984024	0.0406637
12:9351475	12	9351475	0.236413	0.0501253	399	0.150947	0.153947	0.984024	-0.127227
11:3483754	11	3483754	0.236839	0.362155	399	0.150947	0.153941	0.984024	-0.045676
4:1500228	4	1500228	0.237072	0.236842	399	0.150947	0.153938	0.984024	-0.0382167
20:1040726	20	1040726	0.237399	0.137845	399	0.150947	0.153934	0.984024	0.0596458
12:5371970	12	5371970	0.237555	0.364662	399	0.150947	0.153932	0.984024	-0.0427593
7:9754131	7	9754131	0.237666	0.16416	399	0.150947	0.153931	0.984024	0.0569838
1:6260175	1	6260175	0.237902	0.35589	399	0.150947	0.153928	0.984024	0.0425378
18:9406154	18	9406154	0.238031	0.0263158	399	0.150947	0.153926	0.984024	0.108493
4:15176409	4	15176409	0.238405	0.344612	399	0.150947	0.153921	0.984024	-0.0494652
5:20111846	5	20111846	0.238431	0.0626566	399	0.150947	0.153921	0.984024	0.0792803
2:3433492	2	3433492	0.238813	0.238095	399	0.150947	0.153916	0.984024	0.0487374
13:2202970	13	2202970	0.238929	0.43985	399	0.150947	0.153915	0.984024	-0.0452926
1:6424713	1	6424713	0.238995	0.0551378	399	0.150947	0.153914	0.984024	0.0692233
12:1453142	12	1453142	0.239014	0.111529	399	0.150947	0.153914	0.984024	-0.0594689
8:20955786	8	20955786	0.239055	0.424812	399	0.150947	0.153913	0.984024	0.0403809
20:3000737	20	3000737	0.239091	0.0263158	399	0.150947	0.153913	0.984024	-0.121888
18:6255827	18	6255827	0.239192	0.0150376	399	0.150947	0.153911	0.984024	-0.12168
11:837943	11	837943	0.239242	0.0889724	399	0.150947	0.153911	0.984024	0.0708356
11:13009323	11	13009323	0.239294	0.12782	399	0.150947	0.15391	0.984024	0.066174
13:751656	13	751656	0.239364	0.121554	399	0.150947	0.153909	0.984024	0.061773
6:21174604	6	21174604	0.239702	0.206767	399	0.150947	0.153905	0.984024	0.0520027
9:13518277	9	13518277	0.239863	0.296992	399	0.150947	0.153903	0.984024	-0.0399393
8:13830816	8	13830816	0.239989	0.229323	399	0.150947	0.153901	0.984024	0.0511743
12:8731682	12	8731682	0.24043	0.0338346	399	0.150947	0.153896	0.984024	0.0817043
4:6943342	4	6943342	0.240912	0.310777	399	0.150947	0.15389	0.984024	0.0459606
18:14913643	18	14913643	0.241076	0.374687	399	0.150947	0.153888	0.984024	-0.0337643
3:8494308	3	8494308	0.241124	0.0827068	399	0.150947	0.153887	0.984024	0.0753975
3:9863143	3	9863143	0.241287	0.345865	399	0.150947	0.153885	0.984024	-0.0372169
3:643720	3	643720	0.241528	0.377193	399	0.150947	0.153882	0.984024	0.0449627
2:4199438	2	4199438	0.241702	0.0112782	399	0.150947	0.15388	0.984024	0.159793
19:2112348	19	2112348	0.241786	0.369674	399	0.150947	0.153879	0.984024	-0.0432883
18:7457618	18	7457618	0.241932	0.0112782	399	0.150947	0.153877	0.984024	-0.125614
1:10659816	1	10659816	0.242	0.462406	399	0.150947	0.153876	0.984024	0.0448405
11:3232209	11	3232209	0.242004	0.39599	399	0.150947	0.153876	0.984024	0.0425722
12:11271294	12	11271294	0.242078	0.0651629	399	0.150947	0.153875	0.984024	0.0852046
5:1138507	5	1138507	0.242632	0.249373	399	0.150947	0.153868	0.984024	0.0581168
4:2861825	4	2861825	0.242827	0.12406	399	0.150947	0.153866	0.984024	-0.0602569
12:5261839	12	5261839	0.24301	0.446115	399	0.150947	0.153864	0.984024	-0.0427981
8:16942291	8	16942291	0.24318	0.169173	399	0.150947	0.153861	0.984024	-0.0554589
14:2481440	14	2481440	0.243679	0.200501	399	0.150947	0.153855	0.984024	-0.0496884
16:2629916	16	2629916	0.243901	0.115288	399	0.150947	0.153852	0.984024	0.0646503
3:1334200	3	1334200	0.244139	0.261905	399	0.150947	0.15385	0.984024	0.0449082
8:14741315	8	14741315	0.244149	0.418546	399	0.150947	0.153849	0.984024	0.0427023
14:18204962	14	18204962	0.244191	0.27193	399	0.150947	0.153849	0.984024	0.0305258
11:2840296	11	2840296	0.24436	0.130326	399	0.150947	0.153847	0.984024	0.0567826
18:1251537	18	1251537	0.24438	0.496241	399	0.150947	0.153847	0.984024	0.0408404
11:13009702	11	13009702	0.244468	0.409774	399	0.150947	0.153845	0.984024	0.0437672
7:10703626	7	10703626	0.244483	0.0726817	399	0.150947	0.153845	0.984024	0.0750129
15:6639481	15	6639481	0.244571	0.16416	399	0.150947	0.153844	0.984024	-0.0548619
17:9115817	17	9115817	0.244592	0.298246	399	0.150947	0.153844	0.984024	-0.0442979
2:533699	2	533699	0.244638	0.0714286	399	0.150947	0.153843	0.984024	-0.0645558
19:6081538	19	6081538	0.244893	0.270677	399	0.150947	0.15384	0.984024	0.0425247
6:12617290	6	12617290	0.244928	0.264411	399	0.150947	0.15384	0.984024	0.0433445
4:2645627	4	2645627	0.245097	0.24812	399	0.150947	0.153838	0.984024	0.0470125
8:18511791	8	18511791	0.24528	0.152882	399	0.150947	0.153836	0.984024	0.0562385
1:960109	1	960109	0.245463	0.442356	399	0.150947	0.153833	0.984024	-0.0418951
17:12026906	17	12026906	0.245937	0.223058	399	0.150947	0.153827	0.984024	0.0498155
8:2445765	8	2445765	0.245943	0.0200501	399	0.150947	0.153827	0.984024	-0.0874098
20:2547965	20	2547965	0.246013	0.473684	399	0.150947	0.153827	0.984024	-0.0439561
5:10102823	5	10102823	0.246031	0.27193	399	0.150947	0.153826	0.984024	0.0418417
9:4800069	9	4800069	0.246203	0.273183	399	0.150947	0.153824	0.984024	0.0474884
3:1631019	3	1631019	0.246303	0.300752	399	0.150947	0.153823	0.984024	0.0436448
12:3958453	12	3958453	0.246401	0.0100251	399	0.150947	0.153822	0.984024	0.152703
7:13684026	7	13684026	0.246402	0.047619	399	0.150947	0.153822	0.984024	0.0840164
5:3864908	5	3864908	0.246612	0.0250627	399	0.150947	0.153819	0.984024	-0.124255
14:14575539	14	14575539	0.246648	0.293233	399	0.150947	0.153819	0.984024	-0.0497517
18:632016	18	632016	0.247259	0.066416	399	0.150947	0.153811	0.984024	0.0680959
2:7065071	2	7065071	0.247356	0.390977	399	0.150947	0.15381	0.984024	0.0419993
4:5776499	4	5776499	0.247358	0.37218	399	0.150947	0.15381	0.984024	0.0419113
2:1656240	2	1656240	0.247391	0.468672	399	0.150947	0.15381	0.984024	-0.0433963
4:7925245	4	7925245	0.247691	0.056391	399	0.150947	0.153806	0.984024	0.0680398
19:8665394	19	8665394	0.248096	0.126566	399	0.150947	0.153801	0.984024	0.0625325
3:2212120	3	2212120	0.248242	0.353383	399	0.150947	0.153799	0.984024	-0.0414127
5:3870043	5	3870043	0.248509	0.27193	399	0.150947	0.153796	0.984024	0.0471157
20:736268	20	736268	0.249064	0.0701754	399	0.150947	0.15379	0.984024	-0.0765318
14:8863056	14	8863056	0.249065	0.0726817	399	0.150947	0.15379	0.984024	0.0736046
14:6429844	14	6429844	0.249199	0.150376	399	0.150947	0.153788	0.984024	-0.0440283
13:4959090	13	4959090	0.249726	0.23183	399	0.150947	0.153782	0.984024	0.0515236
16:207251	16	207251	0.250149	0.214286	399	0.150947	0.153777	0.984024	-0.0464324
14:17646143	14	17646143	0.250169	0.358396	399	0.150947	0.153776	0.984024	0.0440198
9:824488	9	824488	0.250316	0.364662	399	0.150947	0.153775	0.984024	-0.0399789
20:1123734	20	1123734	0.250344	0.0137845	399	0.150947	0.153774	0.984024	0.134083
11:8478698	11	8478698	0.250379	0.0776942	399	0.150947	0.153774	0.984024	-0.0714895
2:16239384	2	16239384	0.250593	0.363409	399	0.150947	0.153771	0.984024	0.0393174
7:490702	7	490702	0.250711	0.0814536	399	0.150947	0.15377	0.984024	0.0698316
16:6865154	16	6865154	0.252048	0.0977444	399	0.150947	0.153754	0.984024	-0.0685198
12:5269147	12	5269147	0.25217	0.243108	399	0.150947	0.153752	0.984024	0.0526655
13:2062957	13	2062957	0.252203	0.0614035	399	0.150947	0.153752	0.984024	-0.102149
6:18625574	6	18625574	0.252288	0.179198	399	0.150947	0.153751	0.984024	-0.0433337
4:9576912	4	9576912	0.252298	0.0401003	399	0.150947	0.153751	0.984024	-0.0921089
20:4853923	20	4853923	0.252354	0.477444	399	0.150947	0.15375	0.984024	0.0436205
3:1521643	3	1521643	0.252417	0.223058	399	0.150947	0.15375	0.984024	-0.0503472
7:7354325	7	7354325	0.252942	0.382206	399	0.150947	0.153743	0.984024	0.0419236
9:1660332	9	1660332	0.252996	0.0902256	399	0.150947	0.153743	0.984024	0.0647719
16:2629871	16	2629871	0.253079	0.116541	399	0.150947	0.153742	0.984024	0.059203
4:14218816	4	14218816	0.253878	0.117794	399	0.150947	0.153732	0.984024	0.0646863
3:5561600	3	5561600	0.254133	0.161654	399	0.150947	0.153729	0.984024	-0.0580102
16:6864957	16	6864957	0.254517	0.101504	399	0.150947	0.153725	0.984024	0.0644205
9:3394641	9	3394641	0.254677	0.255639	399	0.150947	0.153723	0.984024	-0.0465132
4:19204755	4	19204755	0.254778	0.359649	399	0.150947	0.153722	0.984024	-0.0413281
8:2035122	8	2035122	0.254845	0.39599	399	0.150947	0.153721	0.984024	-0.044522
5:4003075	5	4003075	0.254868	0.0538847	399	0.150947	0.153721	0.984024	-0.0897771
6:5350487	6	5350487	0.255285	0.111529	399	0.150947	0.153716	0.984024	0.0560629
8:4324783	8	4324783	0.255519	0.0200501	399	0.150947	0.153713	0.984024	0.115654
1:15504944	1	15504944	0.255557	0.136591	399	0.150947	0.153713	0.984024	-0.0576399
12:17625097	12	17625097	0.255874	0.0701754	399	0.150947	0.153709	0.984024	-0.0809332
5:2995271	5	2995271	0.256892	0.239348	399	0.150947	0.153697	0.984024	-0.0361359
8:8712589	8	8712589	0.257312	0.166667	399	0.150947	0.153692	0.984024	-0.0563438
4:7639221	4	7639221	0.258165	0.0438596	399	0.150947	0.153682	0.984024	-0.091424
15:3958982	15	3958982	0.258712	0.398496	399	0.150947	0.153676	0.984024	0.0319569
5:21728007	5	21728007	0.259041	0.0275689	399	0.150947	0.153672	0.984024	-0.102264
13:5657799	13	5657799	0.259434	0.236842	399	0.150947	0.153668	0.984024	-0.055609
1:14971105	1	14971105	0.259812	0.469925	399	0.150947	0.153664	0.984024	0.0406585
17:5289287	17	5289287	0.26013	0.288221	399	0.150947	0.15366	0.984024	-0.046496
20:3563950	20	3563950	0.260475	0.101504	399	0.150947	0.153656	0.984024	-0.0572285
16:6890855	16	6890855	0.261108	0.0125313	399	0.150947	0.153649	0.984024	0.139935
4:5205336	4	5205336	0.261173	0.16792	399	0.150947	0.153648	0.984024	0.0497785
3:669918	3	669918	0.261906	0.195489	399	0.150947	0.15364	0.984024	-0.0548692
7:2566861	7	2566861	0.262319	0.101504	399	0.150947	0.153635	0.984024	-0.0573442
6:13110837	6	13110837	0.262571	0.0263158	399	0.150947	0.153632	0.984024	0.108727
12:3004431	12	3004431	0.262587	0.14411	399	0.150947	0.153632	0.984024	0.0579141
20:197188	20	197188	0.262661	0.0488722	399	0.150947	0.153631	0.984024	-0.0905522
14:14940086	14	14940086	0.263016	0.443609	399	0.150947	0.153627	0.984024	0.04021
18:7924321	18	7924321	0.26306	0.0714286	399	0.150947	0.153627	0.984024	0.0689254
12:9779878	12	9779878	0.263521	0.285714	399	0.150947	0.153622	0.984024	0.0428091
7:5373912	7	5373912	0.263608	0.491228	399	0.150947	0.153621	0.984024	-0.0390065
14:11026156	14	11026156	0.263621	0.418546	399	0.150947	0.15362	0.984024	0.0400764
8:8699097	8	8699097	0.26369	0.0112782	399	0.150947	0.15362	0.984024	0.117228
2:6922776	2	6922776	0.263852	0.310777	399	0.150947	0.153618	0.984024	0.042592
6:7718166	6	7718166	0.263859	0.347118	399	0.150947	0.153618	0.984024	0.0404389
18:2607200	18	2607200	0.263899	0.0100251	399	0.150947	0.153617	0.984024	0.16284
11:1446122	11	1446122	0.263943	0.137845	399	0.150947	0.153617	0.984024	0.0512432
16:6255975	16	6255975	0.264099	0.0639098	399	0.150947	0.153615	0.984024	0.082457
12:3074812	12	3074812	0.264133	0.497494	399	0.150947	0.153615	0.984024	0.0367817
8:14647391	8	14647391	0.264189	0.0137845	399	0.150947	0.153614	0.984024	0.130173
5:6400081	5	6400081	0.265425	0.119048	399	0.150947	0.1536	0.984024	-0.0488188
13:7799594	13	7799594	0.265738	0.295739	399	0.150947	0.153597	0.984024	-0.0425579
5:7860247	5	7860247	0.265826	0.37594	399	0.150947	0.153596	0.984024	-0.0422587
15:5374390	15	5374390	0.265854	0.471178	399	0.150947	0.153596	0.984024	0.0352336
8:10266246	8	10266246	0.265966	0.0902256	399	0.150947	0.153594	0.984024	0.0710765
7:14958642	7	14958642	0.266174	0.37594	399	0.150947	0.153592	0.984024	0.0430665
12:5965057	12	5965057	0.266192	0.145363	399	0.150947	0.153592	0.984024	0.0576028
2:2868972	2	2868972	0.266345	0.240602	399	0.150947	0.15359	0.984024	0.0410266
5:5457842	5	5457842	0.266755	0.401003	399	0.150947	0.153586	0.984024	0.0402067
11:10034939	11	10034939	0.267373	0.260652	399	0.150947	0.153579	0.984024	-0.0387583
16:2804238	16	2804238	0.267531	0.192982	399	0.150947	0.153577	0.984024	-0.054801
17:2237522	17	2237522	0.267593	0.317043	399	0.150947	0.153576	0.984024	-0.0436824
9:8847058	9	8847058	0.267679	0.33208	399	0.150947	0.153575	0.984024	-0.0363025
13:6989040	13	6989040	0.267868	0.135338	399	0.150947	0.153573	0.984024	-0.0545378
5:5457865	5	5457865	0.268044	0.047619	399	0.150947	0.153571	0.984024	-0.0851097
4:14083524	4	14083524	0.268073	0.451128	399	0.150947	0.153571	0.984024	0.0390463
13:6959413	13	6959413	0.268074	0.0639098	399	0.150947	0.153571	0.984024	0.0666801
18:674657	18	674657	0.268285	0.0739348	399	0.150947	0.153569	0.984024	-0.0855974
13:1778529	13	1778529	0.268605	0.274436	399	0.150947	0.153565	0.984024	-0.05343
8:20765608	8	20765608	0.270602	0.377193	399	0.150947	0.153543	0.984024	-0.0386069
13:10692443	13	10692443	0.270639	0.0225564	399	0.150947	0.153543	0.984024	0.131404
19:12954843	19	12954843	0.271059	0.137845	399	0.150947	0.153538	0.984024	-0.0518185
7:13503876	7	13503876	0.271266	0.447368	399	0.150947	0.153536	0.984024	-0.0384062
20:521660	20	521660	0.271447	0.324561	399	0.150947	0.153534	0.984024	-0.0382621
5:5423812	5	5423812	0.271449	0.0776942	399	0.150947	0.153534	0.984024	-0.066312
6:5565408	6	5565408	0.27178	0.408521	399	0.150947	0.153531	0.984024	-0.0404471
5:10125061	5	10125061	0.271942	0.102757	399	0.150947	0.153529	0.984024	-0.0474575
13:15008462	13	15008462	0.272115	0.204261	399	0.150947	0.153527	0.984024	-0.0463263
3:8420496	3	8420496	0.272617	0.453634	399	0.150947	0.153522	0.984024	0.0327664
12:5886262	12	5886262	0.273171	0.392231	399	0.150947	0.153516	0.984024	0.0392644
2:1015152	2	1015152	0.27337	0.238095	399	0.150947	0.153514	0.984024	0.0446563
18:16429479	18	16429479	0.273425	0.374687	399	0.150947	0.153513	0.984024	-0.0379308
4:13283624	4	13283624	0.273443	0.249373	399	0.150947	0.153513	0.984024	0.043695
20:4588192	20	4588192	0.273445	0.488722	399	0.150947	0.153513	0.984024	-0.0390273
20:17816	20	17816	0.273662	0.145363	399	0.150947	0.15351	0.984024	-0.0583154
5:3978267	5	3978267	0.273858	0.192982	399	0.150947	0.153508	0.984024	0.0534182
9:15423436	9	15423436	0.273938	0.432331	399	0.150947	0.153508	0.984024	0.0377042
20:400973	20	400973	0.27426	0.497494	399	0.150947	0.153504	0.984024	-0.0365564
18:7470834	18	7470834	0.274414	0.31203	399	0.150947	0.153502	0.984024	0.0454864
3:5200287	3	5200287	0.274638	0.424812	399	0.150947	0.1535	0.984024	-0.039621
18:5493170	18	5493170	0.275122	0.120301	399	0.150947	0.153495	0.984024	-0.0651853
18:1280003	18	1280003	0.275293	0.211779	399	0.150947	0.153493	0.984024	0.0497273
6:13929409	6	13929409	0.275503	0.33208	399	0.150947	0.153491	0.984024	-0.0406438
13:1330528	13	1330528	0.27553	0.463659	399	0.150947	0.153491	0.984024	-0.0397862
8:16072081	8	16072081	0.275538	0.404762	399	0.150947	0.15349	0.984024	0.0433702
13:5015724	13	5015724	0.275658	0.284461	399	0.150947	0.153489	0.984024	0.0447039
18:2028472	18	2028472	0.275693	0.0488722	399	0.150947	0.153489	0.984024	-0.0915947
18:7348515	18	7348515	0.276374	0.407268	399	0.150947	0.153482	0.984024	0.0389509
12:7291166	12	7291166	0.276446	0.176692	399	0.150947	0.153481	0.984024	0.0488032
2:858425	2	858425	0.276593	0.0651629	399	0.150947	0.153479	0.984024	0.0501023
1:11755914	1	11755914	0.276835	0.0137845	399	0.150947	0.153477	0.984024	0.151209
7:12007371	7	12007371	0.277306	0.452381	399	0.150947	0.153472	0.984024	0.0403242
16:4547217	16	4547217	0.27744	0.0488722	399	0.150947	0.15347	0.984024	-0.0735356
8:16105442	8	16105442	0.277534	0.33584	399	0.150947	0.153469	0.984024	-0.0464427
13:2738467	13	2738467	0.277713	0.0313283	399	0.150947	0.153468	0.984024	-0.114677
20:1718597	20	1718597	0.27804	0.338346	399	0.150947	0.153464	0.984024	0.0426453
3:1522999	3	1522999	0.278203	0.280702	399	0.150947	0.153462	0.984024	0.0423673
20:980568	20	980568	0.278232	0.487469	399	0.150947	0.153462	0.984024	0.0390939
9:2626067	9	2626067	0.278563	0.299499	399	0.150947	0.153459	0.984024	0.0419408
20:4886479	20	4886479	0.278585	0.37218	399	0.150947	0.153458	0.984024	-0.040468
12:15393475	12	15393475	0.278626	0.066416	399	0.150947	0.153458	0.984024	0.057998
14:1052690	14	1052690	0.278642	0.289474	399	0.150947	0.153458	0.984024	0.0376626
5:7208522	5	7208522	0.27929	0.101504	399	0.150947	0.153451	0.984024	-0.0503625
16:7556784	16	7556784	0.279597	0.111529	399	0.150947	0.153448	0.984024	-0.0585974
14:8862289	14	8862289	0.279718	0.473684	399	0.150947	0.153447	0.984024	-0.0269893
12:7685021	12	7685021	0.280114	0.186717	399	0.150947	0.153442	0.984024	-0.0479492
14:14274373	14	14274373	0.280163	0.319549	399	0.150947	0.153442	0.984024	0.040837
20:3145023	20	3145023	0.280311	0.350877	399	0.150947	0.15344	0.984024	0.0398142
13:6749783	13	6749783	0.28039	0.0714286	399	0.150947	0.15344	0.984024	-0.0697648
11:4890341	11	4890341	0.280708	0.0776942	399	0.150947	0.153436	0.984024	-0.0608173
18:3539423	18	3539423	0.280992	0.066416	399	0.150947	0.153433	0.984024	0.0717274
4:12501474	4	12501474	0.281252	0.498747	399	0.150947	0.153431	0.984024	-0.0439676
9:5545264	9	5545264	0.281273	0.0526316	399	0.150947	0.15343	0.984024	0.0513769
8:15510527	8	15510527	0.281533	0.20802	399	0.150947	0.153428	0.984024	0.0484175
3:355362	3	355362	0.281696	0.398496	399	0.150947	0.153426	0.984024	0.0390028
2:17172516	2	17172516	0.28199	0.0150376	399	0.150947	0.153423	0.984024	-0.106479
17:9748552	17	9748552	0.28217	0.47619	399	0.150947	0.153421	0.984024	0.0272916
7:3721166	7	3721166	0.282361	0.210526	399	0.150947	0.153419	0.984024	-0.0443439
2:378241	2	378241	0.282366	0.0438596	399	0.150947	0.153419	0.984024	0.0903675
6:7027017	6	7027017	0.282426	0.169173	399	0.150947	0.153419	0.984024	-0.0469574
12:9778736	12	9778736	0.2826	0.285714	399	0.150947	0.153417	0.984024	-0.0416722
19:9724303	19	9724303	0.283531	0.4599	399	0.150947	0.153407	0.984024	0.0293527
12:4582552	12	4582552	0.283532	0.314536	399	0.150947	0.153407	0.984024	0.0398994
8:16625180	8	16625180	0.283611	0.35213	399	0.150947	0.153406	0.984024	-0.0341962
5:14145833	5	14145833	0.283858	0.0288221	399	0.150947	0.153404	0.984024	0.0903606
7:6647300	7	6647300	0.283883	0.307018	399	0.150947	0.153404	0.984024	0.0355109
4:19061092	4	19061092	0.284027	0.129073	399	0.150947	0.153402	0.984024	0.0532374
12:11211792	12	11211792	0.284121	0.418546	399	0.150947	0.153401	0.984024	0.0373004
2:5492065	2	5492065	0.284251	0.338346	399	0.150947	0.1534	0.984024	0.0437547
18:4812660	18	4812660	0.284378	0.0150376	399	0.150947	0.153399	0.984024	-0.142332
17:1008428	17	1008428	0.284686	0.414787	399	0.150947	0.153395	0.984024	-0.0371737
5:299722	5	299722	0.284779	0.0914787	399	0.150947	0.153394	0.984024	-0.0686965
18:11121190	18	11121190	0.284888	0.184211	399	0.150947	0.153393	0.984024	-0.0496309
9:826579	9	826579	0.2857	0.130326	399	0.150947	0.153385	0.984024	0.0515902
7:12033154	7	12033154	0.28574	0.334586	399	0.150947	0.153385	0.984024	0.0411021
16:4279346	16	4279346	0.285798	0.230576	399	0.150947	0.153384	0.984024	0.0369315
1:9813324	1	9813324	0.286196	0.0739348	399	0.150947	0.15338	0.984024	-0.0571079
6:16576609	6	16576609	0.286405	0.0426065	399	0.150947	0.153378	0.984024	0.061891
6:17224609	6	17224609	0.286424	0.186717	399	0.150947	0.153378	0.984024	-0.0486872
8:119109	8	119109	0.28654	0.0413534	399	0.150947	0.153377	0.984024	-0.0919843
13:2556198	13	2556198	0.286764	0.419799	399	0.150947	0.153374	0.984024	-0.0440952
9:4412949	9	4412949	0.287105	0.327068	399	0.150947	0.153371	0.984024	-0.043373
7:13518424	7	13518424	0.287452	0.159148	399	0.150947	0.153367	0.984024	0.0519805
14:18758657	14	18758657	0.287504	0.176692	399	0.150947	0.153367	0.984024	-0.0495895
1:14731507	1	14731507	0.288192	0.473684	399	0.150947	0.15336	0.984024	0.0394672
9:3900080	9	3900080	0.288424	0.353383	399	0.150947	0.153358	0.984024	0.0429772
10:433050	10	433050	0.288858	0.437343	399	0.150947	0.153353	0.984024	-0.0363563
11:10763135	11	10763135	0.28898	0.389724	399	0.150947	0.153352	0.984024	0.0389968
18:10794370	18	10794370	0.289493	0.467419	399	0.150947	0.153347	0.984024	-0.0411458
14:19179185	14	19179185	0.289542	0.388471	399	0.150947	0.153346	0.984024	-0.0366131
11:3155052	11	3155052	0.289829	0.174185	399	0.150947	0.153344	0.984024	-0.0511782
16:4186647	16	4186647	0.289931	0.172932	399	0.150947	0.153343	0.984024	0.0421227
8:3520001	8	3520001	0.289934	0.35589	399	0.150947	0.153343	0.984024	0.0368385
8:17252983	8	17252983	0.290059	0.384712	399	0.150947	0.153341	0.984024	-0.03912
13:2556133	13	2556133	0.290595	0.417293	399	0.150947	0.153336	0.984024	0.0436655
8:18087262	8	18087262	0.290881	0.047619	399	0.150947	0.153333	0.984024	0.0748097
14:12821368	14	12821368	0.290929	0.0964912	399	0.150947	0.153333	0.984024	-0.0633572
18:2205954	18	2205954	0.29102	0.411028	399	0.150947	0.153332	0.984024	0.0399371
5:3257925	5	3257925	0.291068	0.324561	399	0.150947	0.153331	0.984024	0.0408251
1:14495130	1	14495130	0.291739	0.109023	399	0.150947	0.153325	0.984024	-0.0635325
8:19573425	8	19573425	0.291899	0.491228	399	0.150947	0.153323	0.984024	0.038655
19:7146109	19	7146109	0.29215	0.328321	399	0.150947	0.153321	0.984024	0.0440817
6:16835694	6	16835694	0.29219	0.199248	399	0.150947	0.15332	0.984024	-0.0454849
3:3014147	3	3014147	0.292516	0.43985	399	0.150947	0.153317	0.984024	-0.0361628
20:1801213	20	1801213	0.292853	0.0263158	399	0.150947	0.153314	0.984024	-0.113852
18:13256793	18	13256793	0.2929	0.0100251	399	0.150947	0.153313	0.984024	0.136082
15:2784502	15	2784502	0.292973	0.377193	399	0.150947	0.153313	0.984024	0.0311173
17:9473857	17	9473857	0.293442	0.14787	399	0.150947	0.153308	0.984024	-0.0486295
4:3614236	4	3614236	0.293609	0.429825	399	0.150947	0.153306	0.984024	-0.0362151
2:4916490	2	4916490	0.293617	0.442356	399	0.150947	0.153306	0.984024	-0.0393277
13:5470783	13	5470783	0.293677	0.419799	399	0.150947	0.153306	0.984024	-0.0411592
4:19204635	4	19204635	0.293819	0.358396	399	0.150947	0.153304	0.984024	-0.0381768
13:2239854	13	2239854	0.293955	0.263158	399	0.150947	0.153303	0.984024	-0.0427941
12:4423623	12	4423623	0.294202	0.0112782	399	0.150947	0.153301	0.984024	-0.151734
1:13820621	1	13820621	0.294354	0.0175439	399	0.150947	0.153299	0.984024	0.126972
8:21356896	8	21356896	0.294574	0.0914787	399	0.150947	0.153297	0.984024	-0.0656217
13:6495879	13	6495879	0.294598	0.131579	399	0.150947	0.153297	0.984024	-0.0537442
12:12914453	12	12914453	0.294769	0.0726817	399	0.150947	0.153295	0.984024	0.0679433
19:7083913	19	7083913	0.29488	0.0288221	399	0.150947	0.153294	0.984024	0.111779
1:4405317	1	4405317	0.295284	0.453634	399	0.150947	0.15329	0.984024	-0.0405581
18:2819617	18	2819617	0.295533	0.0488722	399	0.150947	0.153288	0.984024	0.0760121
8:14231310	8	14231310	0.29571	0.056391	399	0.150947	0.153286	0.984024	-0.0681329
5:22811652	5	22811652	0.295972	0.285714	399	0.150947	0.153283	0.984024	-0.0436741
3:2385323	3	2385323	0.296029	0.205514	399	0.150947	0.153283	0.984024	-0.0438049
15:707437	15	707437	0.29617	0.196742	399	0.150947	0.153281	0.984024	-0.0470222
4:15454668	4	15454668	0.296379	0.367168	399	0.150947	0.153279	0.984024	-0.0274894
20:1766745	20	1766745	0.29658	0.35589	399	0.150947	0.153277	0.984024	-0.0402664
11:5119628	11	5119628	0.296752	0.0313283	399	0.150947	0.153276	0.984024	0.0711812
4:19093536	4	19093536	0.297106	0.288221	399	0.150947	0.153272	0.984024	-0.0428554
17:2540021	17	2540021	0.297374	0.314536	399	0.150947	0.15327	0.984024	0.0405028
13:2235860	13	2235860	0.29766	0.142857	399	0.150947	0.153267	0.984024	-0.0517884
6:2010288	6	2010288	0.297679	0.216792	399	0.150947	0.153267	0.984024	0.0422263
5:14685806	5	14685806	0.298068	0.12406	399	0.150947	0.153263	0.984024	0.0526936
8:16104079	8	16104079	0.298329	0.317043	399	0.150947	0.153261	0.984024	0.0445549
8:19921185	8	19921185	0.298337	0.141604	399	0.150947	0.153261	0.984024	0.0483143
16:7810766	16	7810766	0.298341	0.0275689	399	0.150947	0.15326	0.984024	-0.100177
3:6515561	3	6515561	0.298566	0.325815	399	0.150947	0.153258	0.984024	0.0523177
18:12037704	18	12037704	0.298684	0.0401003	399	0.150947	0.153257	0.984024	-0.0866791
2:17413041	2	17413041	0.298997	0.221805	399	0.150947	0.153254	0.984024	0.0426837
18:456642	18	456642	0.299054	0.442356	399	0.150947	0.153254	0.984024	-0.0384175
5:4018179	5	4018179	0.299707	0.18797	399	0.150947	0.153247	0.984024	-0.0472971
5:8936876	5	8936876	0.299726	0.181704	399	0.150947	0.153247	0.984024	0.03733
18:11168216	18	11168216	0.300007	0.33584	399	0.150947	0.153245	0.984024	-0.0436542
6:1451186	6	1451186	0.300104	0.0977444	399	0.150947	0.153244	0.984024	0.0618776
6:1451192	6	1451192	0.300104	0.0977444	399	0.150947	0.153244	0.984024	0.0618776
12:6552494	12	6552494	0.30028	0.308271	399	0.150947	0.153242	0.984024	-0.0395351
4:1262150	4	1262150	0.300304	0.429825	399	0.150947	0.153242	0.984024	0.0358444
15:7433556	15	7433556	0.300307	0.299499	399	0.150947	0.153242	0.984024	0.0409591
18:11116823	18	11116823	0.300492	0.354637	399	0.150947	0.15324	0.984024	0.0425714
5:6927582	5	6927582	0.3005	0.0676692	399	0.150947	0.15324	0.984024	-0.0652001
1:15368583	1	15368583	0.300619	0.219298	399	0.150947	0.153239	0.984024	0.0449398
12:15875983	12	15875983	0.300709	0.0839599	399	0.150947	0.153238	0.984024	0.0452636
4:12736235	4	12736235	0.300864	0.0739348	399	0.150947	0.153236	0.984024	-0.0628737
18:9315119	18	9315119	0.301007	0.0877193	399	0.150947	0.153235	0.984024	0.0637739
8:16357550	8	16357550	0.301103	0.223058	399	0.150947	0.153234	0.984024	0.0489732
18:5493096	18	5493096	0.301606	0.0927318	399	0.150947	0.153229	0.984024	-0.0563603
12:441477	12	441477	0.301866	0.137845	399	0.150947	0.153227	0.984024	-0.0494219
19:6391490	19	6391490	0.302463	0.151629	399	0.150947	0.153221	0.984024	-0.0532634
1:1922685	1	1922685	0.302799	0.249373	399	0.150947	0.153218	0.984024	0.0428455
5:4661133	5	4661133	0.302929	0.0288221	399	0.150947	0.153217	0.984024	-0.0960511
14:14749019	14	14749019	0.3033	0.203008	399	0.150947	0.153213	0.984024	0.0447923
4:3000559	4	3000559	0.303432	0.0889724	399	0.150947	0.153212	0.984024	0.0575774
20:2479902	20	2479902	0.303611	0.369674	399	0.150947	0.153211	0.984024	0.0309904
18:4061263	18	4061263	0.303743	0.461153	399	0.150947	0.153209	0.984024	0.0420908
19:2857854	19	2857854	0.303893	0.443609	399	0.150947	0.153208	0.984024	0.0375233
18:10793594	18	10793594	0.304026	0.289474	399	0.150947	0.153207	0.984024	-0.0402
1:5878541	1	5878541	0.304228	0.171679	399	0.150947	0.153205	0.984024	0.0413906
5:20978897	5	20978897	0.304882	0.146617	399	0.150947	0.153199	0.984024	0.0472947
2:2334945	2	2334945	0.304995	0.0526316	399	0.150947	0.153198	0.984024	0.0969358
18:9058417	18	9058417	0.305038	0.323308	399	0.150947	0.153197	0.984024	0.0373147
20:786836	20	786836	0.30524	0.333333	399	0.150947	0.153195	0.984024	0.0400515
12:9945727	12	9945727	0.305876	0.286967	399	0.150947	0.153189	0.984024	0.0381307
15:7603347	15	7603347	0.305896	0.184211	399	0.150947	0.153189	0.984024	-0.0475013
18:2284878	18	2284878	0.305991	0.0877193	399	0.150947	0.153188	0.984024	-0.0847965
14:14176257	14	14176257	0.306024	0.0739348	399	0.150947	0.153188	0.984024	0.0672586
5:9600703	5	9600703	0.306366	0.154135	399	0.150947	0.153185	0.984024	-0.0534014
11:2446643	11	2446643	0.306496	0.0438596	399	0.150947	0.153184	0.984024	-0.0726819
8:17084520	8	17084520	0.306816	0.444862	399	0.150947	0.153181	0.984024	0.0381389
18:10098980	18	10098980	0.307105	0.111529	399	0.150947	0.153178	0.984024	0.0571497
18:4072483	18	4072483	0.307209	0.0701754	399	0.150947	0.153177	0.984024	-0.0607099
13:1220304	13	1220304	0.307276	0.0877193	399	0.150947	0.153176	0.984024	0.0613564
6:8077364	6	8077364	0.307664	0.327068	399	0.150947	0.153173	0.984024	-0.0383605
13:1232618	13	1232618	0.307781	0.0776942	399	0.150947	0.153172	0.984024	-0.0736431
1:2069237	1	2069237	0.308057	0.275689	399	0.150947	0.153169	0.984024	0.0398042
12:4716785	12	4716785	0.308341	0.380952	399	0.150947	0.153167	0.984024	0.0358623
5:7612893	5	7612893	0.308377	0.350877	399	0.150947	0.153166	0.984024	0.0384884
4:2017110	4	2017110	0.308636	0.115288	399	0.150947	0.153164	0.984024	-0.0603439
3:100583	3	100583	0.308683	0.0200501	399	0.150947	0.153163	0.984024	-0.135176
2:1613087	2	1613087	0.308906	0.0764411	399	0.150947	0.153161	0.984024	0.0638677
14:15333385	14	15333385	0.308923	0.481203	399	0.150947	0.153161	0.984024	-0.0359208
14:3445955	14	3445955	0.309664	0.0413534	399	0.150947	0.153154	0.984024	0.0660542
14:5404127	14	5404127	0.31002	0.152882	399	0.150947	0.153151	0.984024	-0.0524536
1:1048794	1	1048794	0.310064	0.126566	399	0.150947	0.153151	0.984024	-0.0475786
8:2407569	8	2407569	0.31013	0.139098	399	0.150947	0.15315	0.984024	0.0467972
7:11472168	7	11472168	0.310415	0.313283	399	0.150947	0.153148	0.984024	-0.0391015
14:571703	14	571703	0.310554	0.0388471	399	0.150947	0.153146	0.984024	-0.0932191
20:2244346	20	2244346	0.310558	0.102757	399	0.150947	0.153146	0.984024	-0.05697
5:5330506	5	5330506	0.310605	0.151629	399	0.150947	0.153146	0.984024	-0.0488632
8:14652077	8	14652077	0.310923	0.43609	399	0.150947	0.153143	0.984024	-0.0371215
18:2869647	18	2869647	0.311066	0.0651629	399	0.150947	0.153142	0.984024	-0.0792878
6:13175303	6	13175303	0.311121	0.0676692	399	0.150947	0.153141	0.984024	0.0695593
1:412524	1	412524	0.311133	0.269424	399	0.150947	0.153141	0.984024	0.041421
12:7315209	12	7315209	0.311205	0.241855	399	0.150947	0.15314	0.984024	0.0438628
18:15228196	18	15228196	0.311534	0.364662	399	0.150947	0.153137	0.984024	-0.0353696
14:8863060	14	8863060	0.311608	0.319549	399	0.150947	0.153137	0.984024	-0.0356389
8:8712598	8	8712598	0.311693	0.165414	399	0.150947	0.153136	0.984024	0.0506339
2:2334952	2	2334952	0.311747	0.358396	399	0.150947	0.153136	0.984024	0.0421132
4:19204604	4	19204604	0.311892	0.345865	399	0.150947	0.153134	0.984024	-0.0375009
18:17208071	18	17208071	0.311964	0.35213	399	0.150947	0.153134	0.984024	0.0330023
8:9505565	8	9505565	0.312168	0.152882	399	0.150947	0.153132	0.984024	0.0511189
9:11266422	9	11266422	0.312253	0.218045	399	0.150947	0.153131	0.984024	-0.0396928
8:9703115	8	9703115	0.312617	0.166667	399	0.150947	0.153128	0.984024	-0.050321
17:11294606	17	11294606	0.313037	0.23183	399	0.150947	0.153124	0.984024	-0.0430503
8:15539618	8	15539618	0.313161	0.0651629	399	0.150947	0.153123	0.984024	-0.078744
9:6774699	9	6774699	0.313413	0.0175439	399	0.150947	0.153121	0.984024	-0.105035
19:7846652	19	7846652	0.313462	0.33208	399	0.150947	0.15312	0.984024	0.0305884
6:22784214	6	22784214	0.31357	0.197995	399	0.150947	0.153119	0.984024	0.0423542
5:19662462	5	19662462	0.313684	0.0814536	399	0.150947	0.153118	0.984024	-0.0752477
8:17432368	8	17432368	0.313917	0.26817	399	0.150947	0.153116	0.984024	0.0434712
20:4227481	20	4227481	0.31397	0.191729	399	0.150947	0.153115	0.984024	0.0444334
8:10509096	8	10509096	0.314312	0.197995	399	0.150947	0.153112	0.984024	0.0471147
7:3327391	7	3327391	0.314397	0.37594	399	0.150947	0.153112	0.984024	-0.040844
5:9683617	5	9683617	0.315226	0.0902256	399	0.150947	0.153104	0.984024	0.0549503
5:21669675	5	21669675	0.315538	0.0338346	399	0.150947	0.153101	0.984024	0.0947976
12:8994500	12	8994500	0.316131	0.0927318	399	0.150947	0.153096	0.984024	-0.0707228
8:16799093	8	16799093	0.316316	0.458647	399	0.150947	0.153095	0.984024	-0.0374677
16:7668927	16	7668927	0.316346	0.152882	399	0.150947	0.153094	0.984024	-0.0519069
2:467280	2	467280	0.31647	0.0639098	399	0.150947	0.153093	0.984024	0.0634841
6:6981808	6	6981808	0.316482	0.0902256	399	0.150947	0.153093	0.984024	-0.0567486
14:2020455	14	2020455	0.31694	0.482456	399	0.150947	0.153089	0.984024	-0.0371683
12:6406748	12	6406748	0.317093	0.437343	399	0.150947	0.153088	0.984024	-0.0358946
1:7860409	1	7860409	0.318038	0.253133	399	0.150947	0.153079	0.984024	-0.0450251
12:3324200	12	3324200	0.318105	0.382206	399	0.150947	0.153079	0.984024	-0.034457
2:5914805	2	5914805	0.318124	0.116541	399	0.150947	0.153079	0.984024	0.0446352
2:1647056	2	1647056	0.318234	0.152882	399	0.150947	0.153078	0.984024	-0.0402137
17:2668892	17	2668892	0.318376	0.299499	399	0.150947	0.153076	0.984024	-0.0394061
20:373681	20	373681	0.31853	0.0776942	399	0.150947	0.153075	0.984024	-0.0610583
5:10021690	5	10021690	0.318564	0.0952381	399	0.150947	0.153075	0.984024	0.0608754
1:1883955	1	1883955	0.318568	0.110276	399	0.150947	0.153075	0.984024	0.0586367
6:16671701	6	16671701	0.318635	0.0588972	399	0.150947	0.153074	0.984024	-0.081766
18:2987201	18	2987201	0.318843	0.199248	399	0.150947	0.153072	0.984024	-0.0408423
18:13887388	18	13887388	0.319058	0.409774	399	0.150947	0.15307	0.984024	0.0300054
20:5332676	20	5332676	0.319373	0.389724	399	0.150947	0.153068	0.984024	0.0314486
14:13890046	14	13890046	0.319535	0.12782	399	0.150947	0.153066	0.984024	-0.0500739
19:1291143	19	1291143	0.319732	0.25188	399	0.150947	0.153064	0.984024	0.0407726
16:2335888	16	2335888	0.319866	0.256892	399	0.150947	0.153063	0.984024	0.0409787
6:8911933	6	8911933	0.319877	0.496241	399	0.150947	0.153063	0.984024	-0.0369685
8:8782476	8	8782476	0.320328	0.0112782	399	0.150947	0.153059	0.984024	-0.0935189
6:8246509	6	8246509	0.320501	0.0338346	399	0.150947	0.153058	0.984024	0.0795698
15:6603515	15	6603515	0.320504	0.474937	399	0.150947	0.153058	0.984024	0.0362028
17:13881	17	13881	0.321202	0.0576441	399	0.150947	0.153052	0.984024	0.0690409
8:10761728	8	10761728	0.321259	0.283208	399	0.150947	0.153051	0.984024	-0.041526
4:12812579	4	12812579	0.321262	0.295739	399	0.150947	0.153051	0.984024	-0.038063
5:23061182	5	23061182	0.32139	0.177945	399	0.150947	0.15305	0.984024	-0.0408282
8:19003574	8	19003574	0.322037	0.417293	399	0.150947	0.153044	0.984024	0.0381613
18:3016876	18	3016876	0.322249	0.0300752	399	0.150947	0.153042	0.984024	-0.0930372
2:1008524	2	1008524	0.322265	0.0137845	399	0.150947	0.153042	0.984024	-0.115444
1:14495846	1	14495846	0.322311	0.0112782	399	0.150947	0.153042	0.984024	-0.134207
19:4557396	19	4557396	0.322949	0.075188	399	0.150947	0.153036	0.984024	0.0543271
20:1668606	20	1668606	0.323043	0.12406	399	0.150947	0.153036	0.984024	-0.0577438
20:297746	20	297746	0.323552	0.172932	399	0.150947	0.153031	0.984024	-0.0461189
16:3983263	16	3983263	0.324035	0.209273	399	0.150947	0.153027	0.984024	0.0429263
11:3842444	11	3842444	0.324154	0.0639098	399	0.150947	0.153026	0.984024	-0.0691215
14:14910863	14	14910863	0.324166	0.414787	399	0.150947	0.153026	0.984024	0.0381839
4:2528144	4	2528144	0.324503	0.388471	399	0.150947	0.153023	0.984024	-0.0365543
18:12518737	18	12518737	0.324647	0.0288221	399	0.150947	0.153022	0.984024	-0.0867146
14:15968812	14	15968812	0.324648	0.0100251	399	0.150947	0.153022	0.984024	-0.1397
1:1087952	1	1087952	0.324769	0.117794	399	0.150947	0.153021	0.984024	0.0544372
18:9493759	18	9493759	0.324886	0.146617	399	0.150947	0.15302	0.984024	-0.0468218
10:683352	10	683352	0.324909	0.238095	399	0.150947	0.15302	0.984024	0.0370101
4:4170092	4	4170092	0.325223	0.250627	399	0.150947	0.153017	0.984024	-0.0435709
12:7164604	12	7164604	0.325629	0.0200501	399	0.150947	0.153013	0.984024	-0.100543
4:15465526	4	15465526	0.325806	0.41604	399	0.150947	0.153012	0.984024	-0.0365841
20:568012	20	568012	0.325882	0.085213	399	0.150947	0.153011	0.984024	0.053019
18:13947255	18	13947255	0.325895	0.223058	399	0.150947	0.153011	0.984024	-0.0401917
4:1225911	4	1225911	0.326117	0.383459	399	0.150947	0.153009	0.984024	-0.0379607
5:8497736	5	8497736	0.326133	0.047619	399	0.150947	0.153009	0.984024	0.0885983
13:1220118	13	1220118	0.326287	0.117794	399	0.150947	0.153008	0.984024	-0.0444995
13:2653439	13	2653439	0.326307	0.181704	399	0.150947	0.153008	0.984024	-0.0433046
4:14171011	4	14171011	0.32686	0.442356	399	0.150947	0.153003	0.984024	-0.0363797
18:8744874	18	8744874	0.326865	0.199248	399	0.150947	0.153003	0.984024	0.0439596
13:10661115	13	10661115	0.326979	0.0952381	399	0.150947	0.153002	0.984024	0.0637652
16:1754493	16	1754493	0.327038	0.235589	399	0.150947	0.153001	0.984024	0.0409946
14:16962953	14	16962953	0.327253	0.365915	399	0.150947	0.153	0.984024	-0.0351446
13:9737021	13	9737021	0.327358	0.0513784	399	0.150947	0.152999	0.984024	0.0713887
7:4324144	7	4324144	0.327516	0.368421	399	0.150947	0.152997	0.984024	-0.0349005
16:7398574	16	7398574	0.327866	0.105263	399	0.150947	0.152994	0.984024	0.054322
19:12295581	19	12295581	0.327985	0.0112782	399	0.150947	0.152993	0.984024	0.127269
5:6143508	5	6143508	0.32819	0.130326	399	0.150947	0.152992	0.984024	-0.0525626
18:809177	18	809177	0.32851	0.253133	399	0.150947	0.152989	0.984024	-0.0377719
20:837101	20	837101	0.329223	0.471178	399	0.150947	0.152983	0.984024	0.036948
2:141541	2	141541	0.329417	0.0213033	399	0.150947	0.152981	0.984024	-0.11204
2:326467	2	326467	0.329417	0.0213033	399	0.150947	0.152981	0.984024	-0.11204
18:12518621	18	12518621	0.32942	0.298246	399	0.150947	0.152981	0.984024	-0.0379633
5:9937716	5	9937716	0.329421	0.387218	399	0.150947	0.152981	0.984024	-0.0355217
8:13830401	8	13830401	0.329797	0.0388471	399	0.150947	0.152978	0.984024	0.0798805
7:14330703	7	14330703	0.329974	0.101504	399	0.150947	0.152977	0.984024	0.0423927
1:3641461	1	3641461	0.329982	0.333333	399	0.150947	0.152976	0.984024	-0.0371862
1:10445674	1	10445674	0.330037	0.246867	399	0.150947	0.152976	0.984024	-0.0383542
14:17819825	14	17819825	0.330103	0.0112782	399	0.150947	0.152975	0.984024	0.133941
8:16104059	8	16104059	0.330116	0.322055	399	0.150947	0.152975	0.984024	0.041727
8:15510471	8	15510471	0.330401	0.259398	399	0.150947	0.152973	0.984024	0.037764
11:8827914	11	8827914	0.330761	0.403509	399	0.150947	0.15297	0.984024	-0.0282736
14:3024439	14	3024439	0.330981	0.246867	399	0.150947	0.152968	0.984024	0.0412864
12:7258147	12	7258147	0.331026	0.120301	399	0.150947	0.152968	0.984024	-0.0503928
11:11971017	11	11971017	0.331115	0.0714286	399	0.150947	0.152967	0.984024	0.0623542
5:21359011	5	21359011	0.331575	0.437343	399	0.150947	0.152963	0.984024	-0.0343601
11:4583881	11	4583881	0.331671	0.308271	399	0.150947	0.152962	0.984024	-0.0367018
5:7830908	5	7830908	0.331705	0.390977	399	0.150947	0.152962	0.984024	0.0337048
17:3233713	17	3233713	0.332067	0.329574	399	0.150947	0.152959	0.984024	0.0347431
12:3844891	12	3844891	0.332324	0.246867	399	0.150947	0.152957	0.984024	0.0382292
17:7251538	17	7251538	0.333075	0.107769	399	0.150947	0.152951	0.984024	0.0592564
9:8152776	9	8152776	0.333127	0.130326	399	0.150947	0.15295	0.984024	-0.045983
20:65279	20	65279	0.333233	0.219298	399	0.150947	0.152949	0.984024	0.036609
3:5971041	3	5971041	0.333471	0.196742	399	0.150947	0.152947	0.984024	-0.0421161
20:3928906	20	3928906	0.333663	0.0802005	399	0.150947	0.152946	0.984024	0.0597907
11:6289881	11	6289881	0.333742	0.176692	399	0.150947	0.152945	0.984024	-0.042234
8:2929849	8	2929849	0.334038	0.0501253	399	0.150947	0.152943	0.984024	-0.0567795
8:3308902	8	3308902	0.334048	0.109023	399	0.150947	0.152943	0.984024	0.0532497
18:1226162	18	1226162	0.334095	0.0125313	399	0.150947	0.152942	0.984024	0.142616
8:1472708	8	1472708	0.33436	0.266917	399	0.150947	0.15294	0.984024	-0.0404141
18:12039140	18	12039140	0.334969	0.472431	399	0.150947	0.152935	0.984024	0.0374124
5:6173264	5	6173264	0.335049	0.350877	399	0.150947	0.152934	0.984024	-0.037835
3:6028266	3	6028266	0.335061	0.0526316	399	0.150947	0.152934	0.984024	0.0676478
18:8226465	18	8226465	0.335304	0.318296	399	0.150947	0.152932	0.984024	0.0380982
6:18229159	6	18229159	0.335306	0.056391	399	0.150947	0.152932	0.984024	0.0615165
6:2533969	6	2533969	0.33545	0.220551	399	0.150947	0.152931	0.984024	-0.0425827
6:8599377	6	8599377	0.335478	0.0275689	399	0.150947	0.152931	0.984024	-0.0924995
5:5688519	5	5688519	0.336738	0.0112782	399	0.150947	0.15292	0.985873	0.119968
5:4466326	5	4466326	0.336738	0.0112782	399	0.150947	0.15292	0.985873	-0.119968
15:5865310	15	5865310	0.337114	0.0250627	399	0.150947	0.152917	0.985873	-0.0994839
3:5372694	3	5372694	0.337157	0.363409	399	0.150947	0.152917	0.985873	0.0405265
5:9824183	5	9824183	0.337579	0.464912	399	0.150947	0.152914	0.985873	-0.0330982
18:1227354	18	1227354	0.337648	0.333333	399	0.150947	0.152913	0.985873	0.0343579
4:1726780	4	1726780	0.33779	0.109023	399	0.150947	0.152912	0.985873	0.0600077
16:965476	16	965476	0.338233	0.0200501	399	0.150947	0.152908	0.985873	0.0977506
3:6515845	3	6515845	0.338382	0.191729	399	0.150947	0.152907	0.985873	0.0406079
18:5729494	18	5729494	0.339051	0.0250627	399	0.150947	0.152902	0.985873	-0.0682568
19:12406386	19	12406386	0.339367	0.0388471	399	0.150947	0.152899	0.985873	-0.0782335
18:14985341	18	14985341	0.33938	0.12782	399	0.150947	0.152899	0.985873	0.0461824
5:5474448	5	5474448	0.339479	0.0802005	399	0.150947	0.152898	0.985873	-0.0652524
14:15325764	14	15325764	0.339556	0.238095	399	0.150947	0.152898	0.985873	0.0432569
18:6635134	18	6635134	0.339565	0.0125313	399	0.150947	0.152897	0.985873	-0.139549
13:13134835	13	13134835	0.339692	0.0137845	399	0.150947	0.152896	0.985873	0.0790698
5:14400608	5	14400608	0.339814	0.0614035	399	0.150947	0.152895	0.985873	-0.0683667
8:12206171	8	12206171	0.340098	0.379699	399	0.150947	0.152893	0.986066	0.039716
1:1097207	1	1097207	0.341031	0.468672	399	0.150947	0.152886	0.988137	0.0361061
12:2690585	12	2690585	0.341636	0.0413534	399	0.150947	0.152881	0.989257	-0.0898294
8:15537913	8	15537913	0.342456	0.200501	399	0.150947	0.152874	0.990953	0.0413831
14:3996772	14	3996772	0.342761	0.431078	399	0.150947	0.152872	0.990953	-0.0351392
13:1224700	13	1224700	0.342879	0.365915	399	0.150947	0.152871	0.990953	-0.0348124
17:5140114	17	5140114	0.343485	0.0175439	399	0.150947	0.152866	0.991145	0.126365
18:305507	18	305507	0.344095	0.0714286	399	0.150947	0.152861	0.991145	0.0715897
5:1072756	5	1072756	0.344146	0.283208	399	0.150947	0.152861	0.991145	0.0309031
19:1509182	19	1509182	0.344149	0.0789474	399	0.150947	0.152861	0.991145	-0.0550909
9:4272816	9	4272816	0.344194	0.273183	399	0.150947	0.15286	0.991145	0.0343527
3:9790708	3	9790708	0.34441	0.161654	399	0.150947	0.152859	0.991145	0.0450388
15:585094	15	585094	0.34476	0.226817	399	0.150947	0.152856	0.991145	-0.0397403
19:3037670	19	3037670	0.344831	0.349624	399	0.150947	0.152855	0.991145	0.0352809
8:17060225	8	17060225	0.345528	0.259398	399	0.150947	0.15285	0.991145	0.0415826
11:4959828	11	4959828	0.345681	0.429825	399	0.150947	0.152849	0.991145	-0.0361386
11:3415912	11	3415912	0.345891	0.0200501	399	0.150947	0.152847	0.991145	-0.0969038
18:18739469	18	18739469	0.345959	0.176692	399	0.150947	0.152846	0.991145	0.0364748
13:5647680	13	5647680	0.346223	0.305764	399	0.150947	0.152844	0.991145	0.0370586
13:1551232	13	1551232	0.346224	0.304511	399	0.150947	0.152844	0.991145	-0.0380725
8:17059975	8	17059975	0.346232	0.418546	399	0.150947	0.152844	0.991145	0.0351784
6:8599219	6	8599219	0.346701	0.259398	399	0.150947	0.152841	0.991294	0.0407592
1:10333965	1	10333965	0.346828	0.121554	399	0.150947	0.15284	0.991294	0.0426577
5:10021989	5	10021989	0.347104	0.107769	399	0.150947	0.152837	0.991294	0.0547181
20:4113197	20	4113197	0.347214	0.303258	399	0.150947	0.152837	0.991294	-0.0372905
14:10949712	14	10949712	0.347564	0.137845	399	0.150947	0.152834	0.991294	-0.0438742
2:3438521	2	3438521	0.347703	0.471178	399	0.150947	0.152833	0.991294	0.0360514
6:20768351	6	20768351	0.347819	0.0112782	399	0.150947	0.152832	0.991294	-0.120103
12:14687592	12	14687592	0.348782	0.130326	399	0.150947	0.152824	0.992976	-0.0384017
13:800468	13	800468	0.348913	0.25188	399	0.150947	0.152823	0.992976	-0.0427076
13:1395182	13	1395182	0.349211	0.209273	399	0.150947	0.152821	0.992976	0.0373907
4:19213086	4	19213086	0.349463	0.0137845	399	0.150947	0.152819	0.992976	0.128676
19:3888333	19	3888333	0.349506	0.320802	399	0.150947	0.152819	0.992976	-0.035633
7:7883975	7	7883975	0.349812	0.175439	399	0.150947	0.152816	0.99322	0.0427338
17:3063049	17	3063049	0.350142	0.233083	399	0.150947	0.152814	0.993534	-0.0412741
12:7140260	12	7140260	0.35059	0.447368	399	0.150947	0.15281	0.993649	-0.0325662
13:1005177	13	1005177	0.350661	0.431078	399	0.150947	0.15281	0.993649	-0.0336441
17:7087179	17	7087179	0.350842	0.0150376	399	0.150947	0.152808	0.993649	0.127307
4:16041913	4	16041913	0.351146	0.370927	399	0.150947	0.152806	0.993697	0.0343173
9:1308469	9	1308469	0.351298	0.0827068	399	0.150947	0.152805	0.993697	-0.0541973
14:17724197	14	17724197	0.351535	0.0538847	399	0.150947	0.152803	0.993745	-0.0711493
9:2088953	9	2088953	0.352199	0.398496	399	0.150947	0.152798	0.994108	0.0318807
8:18669361	8	18669361	0.352864	0.197995	399	0.150947	0.152793	0.994108	0.040363
18:14975806	18	14975806	0.35302	0.125313	399	0.150947	0.152791	0.994108	0.0461232
11:4774143	11	4774143	0.35346	0.235589	399	0.150947	0.152788	0.994108	0.038036
5:7583858	5	7583858	0.353768	0.0626566	399	0.150947	0.152786	0.994108	0.0756632
9:5728524	9	5728524	0.353791	0.380952	399	0.150947	0.152786	0.994108	-0.0329327
8:13040989	8	13040989	0.35382	0.206767	399	0.150947	0.152785	0.994108	0.039859
14:9801997	14	9801997	0.353957	0.254386	399	0.150947	0.152784	0.994108	0.0309031
8:21150466	8	21150466	0.354066	0.413534	399	0.150947	0.152783	0.994108	0.0296006
3:3631236	3	3631236	0.354423	0.447368	399	0.150947	0.152781	0.994108	0.0358195
7:12656032	7	12656032	0.354468	0.0325815	399	0.150947	0.15278	0.994108	0.090356
20:2335688	20	2335688	0.354723	0.454887	399	0.150947	0.152778	0.994108	0.0332934
18:5403728	18	5403728	0.354773	0.235589	399	0.150947	0.152778	0.994108	-0.0413348
4:4628157	4	4628157	0.3549	0.191729	399	0.150947	0.152777	0.994108	-0.0451101
5:7830383	5	7830383	0.355433	0.360902	399	0.150947	0.152773	0.994108	0.0340256
6:18163408	6	18163408	0.355666	0.171679	399	0.150947	0.152771	0.994108	-0.0439248
17:9087066	17	9087066	0.35585	0.142857	399	0.150947	0.15277	0.994108	-0.0460421
18:4376844	18	4376844	0.356071	0.136591	399	0.150947	0.152768	0.994108	0.0530696
11:13536738	11	13536738	0.356232	0.29198	399	0.150947	0.152767	0.994108	-0.0355086
11:5073281	11	5073281	0.356235	0.471178	399	0.150947	0.152767	0.994108	0.032597
3:3560134	3	3560134	0.356279	0.367168	399	0.150947	0.152767	0.994108	0.0337375
13:9733731	13	9733731	0.356651	0.066416	399	0.150947	0.152764	0.994533	0.0458707
8:5503500	8	5503500	0.357368	0.254386	399	0.150947	0.152758	0.995555	-0.035699
3:2750235	3	2750235	0.357458	0.0100251	399	0.150947	0.152758	0.995555	0.127413
18:8587178	18	8587178	0.357919	0.43985	399	0.150947	0.152754	0.996227	-0.0335837
2:11962461	2	11962461	0.358172	0.131579	399	0.150947	0.152752	0.996318	-0.0386952
1:960128	1	960128	0.358569	0.457393	399	0.150947	0.152749	0.996408	-0.0334753
7:4036632	7	4036632	0.358645	0.191729	399	0.150947	0.152749	0.996408	-0.0411525
5:16393929	5	16393929	0.359321	0.27193	399	0.150947	0.152744	0.997673	-0.0337099
6:12063224	6	12063224	0.359975	0.365915	399	0.150947	0.152739	0.998082	0.0324177
18:11207480	18	11207480	0.360296	0.172932	399	0.150947	0.152736	0.998082	0.0296228
14:19163590	14	19163590	0.360616	0.0175439	399	0.150947	0.152734	0.998082	-0.114869
7:9816552	7	9816552	0.361207	0.283208	399	0.150947	0.15273	0.998082	0.0348312
14:15332861	14	15332861	0.361231	0.152882	399	0.150947	0.152729	0.998082	-0.048018
5:5173234	5	5173234	0.361623	0.345865	399	0.150947	0.152727	0.998082	-0.0340696
14:6876589	14	6876589	0.361633	0.139098	399	0.150947	0.152727	0.998082	-0.0485172
11:2052186	11	2052186	0.36169	0.0225564	399	0.150947	0.152726	0.998082	0.107071
1:1528745	1	1528745	0.361721	0.047619	399	0.150947	0.152726	0.998082	-0.0885911
1:8974759	1	8974759	0.36198	0.216792	399	0.150947	0.152724	0.998082	-0.0372007
3:2654629	3	2654629	0.362782	0.14411	399	0.150947	0.152718	0.998082	-0.0480422
8:19897696	8	19897696	0.363046	0.393484	399	0.150947	0.152716	0.998082	0.036192
17:8811241	17	8811241	0.363068	0.322055	399	0.150947	0.152716	0.998082	-0.0354864
14:8057964	14	8057964	0.363322	0.273183	399	0.150947	0.152714	0.998082	-0.0378548
7:11031785	7	11031785	0.3636	0.137845	399	0.150947	0.152712	0.998082	0.0459049
12:9981809	12	9981809	0.364162	0.115288	399	0.150947	0.152708	0.998082	0.0511875
5:1313464	5	1313464	0.364199	0.25188	399	0.150947	0.152708	0.998082	0.0440203
6:6788657	6	6788657	0.364935	0.0213033	399	0.150947	0.152702	0.998082	-0.090026
1:1045711	1	1045711	0.365361	0.315789	399	0.150947	0.152699	0.998082	-0.0338266
20:1240092	20	1240092	0.365421	0.343358	399	0.150947	0.152699	0.998082	0.0323196
9:13884874	9	13884874	0.365518	0.136591	399	0.150947	0.152698	0.998082	0.0500122
5:14115206	5	14115206	0.36595	0.179198	399	0.150947	0.152695	0.998082	-0.0413804
1:7471066	1	7471066	0.366707	0.409774	399	0.150947	0.152689	0.998082	-0.0346183
11:4887464	11	4887464	0.366818	0.0739348	399	0.150947	0.152688	0.998082	-0.0534668
7:14274950	7	14274950	0.366986	0.137845	399	0.150947	0.152687	0.998082	-0.0469073
7:6248737	7	6248737	0.367195	0.16792	399	0.150947	0.152686	0.998082	-0.0409643
3:2078850	3	2078850	0.368163	0.310777	399	0.150947	0.152679	0.998082	0.0354919
3:5099738	3	5099738	0.369678	0.14787	399	0.150947	0.152668	0.998082	0.0457737
18:1968446	18	1968446	0.369708	0.497494	399	0.150947	0.152667	0.998082	-0.0323849
18:10818796	18	10818796	0.370059	0.35213	399	0.150947	0.152665	0.998082	-0.0342573
1:8848351	1	8848351	0.370263	0.180451	399	0.150947	0.152664	0.998082	0.0410242
8:13699094	8	13699094	0.370591	0.258145	399	0.150947	0.152661	0.998082	0.0363832
6:3637014	6	3637014	0.371599	0.261905	399	0.150947	0.152654	0.998082	-0.0376678
6:2797680	6	2797680	0.371857	0.0300752	399	0.150947	0.152652	0.998082	-0.0736877
8:20355739	8	20355739	0.371978	0.111529	399	0.150947	0.152651	0.998082	-0.0449212
6:3410806	6	3410806	0.371979	0.431078	399	0.150947	0.152651	0.998082	0.0239406
18:12038482	18	12038482	0.372308	0.0827068	399	0.150947	0.152649	0.998082	-0.0533679
20:3144924	20	3144924	0.372523	0.0338346	399	0.150947	0.152647	0.998082	-0.0837223
6:5698093	6	5698093	0.372783	0.093985	399	0.150947	0.152646	0.998082	-0.048375
20:3753791	20	3753791	0.372792	0.383459	399	0.150947	0.152645	0.998082	0.0267571
14:14741024	14	14741024	0.373192	0.273183	399	0.150947	0.152643	0.998082	0.0357828
6:16838901	6	16838901	0.373368	0.393484	399	0.150947	0.152641	0.998082	0.0348698
18:11558627	18	11558627	0.373601	0.488722	399	0.150947	0.15264	0.998082	-0.0355155
15:6108335	15	6108335	0.374047	0.483709	399	0.150947	0.152637	0.998082	0.0315469
7:7012470	7	7012470	0.374048	0.497494	399	0.150947	0.152637	0.998082	0.0300085
6:7343180	6	7343180	0.374121	0.066416	399	0.150947	0.152636	0.998082	0.0450666
19:8588663	19	8588663	0.374213	0.0488722	399	0.150947	0.152635	0.998082	0.0629761
16:481983	16	481983	0.374524	0.325815	399	0.150947	0.152633	0.998082	0.0306349
5:22951696	5	22951696	0.374746	0.451128	399	0.150947	0.152632	0.998082	-0.0293396
20:1499365	20	1499365	0.375691	0.294486	399	0.150947	0.152625	0.998082	-0.0347543
11:7600923	11	7600923	0.375694	0.0438596	399	0.150947	0.152625	0.998082	-0.0636062
8:10679565	8	10679565	0.376086	0.0125313	399	0.150947	0.152622	0.998082	-0.127221
11:1091203	11	1091203	0.376295	0.0200501	399	0.150947	0.152621	0.998082	-0.102681
6:23952225	6	23952225	0.376335	0.131579	399	0.150947	0.15262	0.998082	0.0451497
6:6458071	6	6458071	0.37691	0.477444	399	0.150947	0.152616	0.998082	0.0282575
16:2109670	16	2109670	0.377011	0.487469	399	0.150947	0.152616	0.998082	0.0291633
6:14004623	6	14004623	0.377181	0.184211	399	0.150947	0.152614	0.998082	0.0395449
7:12751217	7	12751217	0.377235	0.367168	399	0.150947	0.152614	0.998082	-0.0345224
1:8738994	1	8738994	0.377751	0.0964912	399	0.150947	0.15261	0.998082	-0.0496461
18:10364170	18	10364170	0.3778	0.466165	399	0.150947	0.15261	0.998082	-0.0349208
14:16565051	14	16565051	0.378433	0.299499	399	0.150947	0.152606	0.998082	-0.0326314
6:5038437	6	5038437	0.378556	0.274436	399	0.150947	0.152605	0.998082	0.0343197
12:1453195	12	1453195	0.378856	0.492481	399	0.150947	0.152603	0.998082	0.0290131
19:1139790	19	1139790	0.378876	0.0388471	399	0.150947	0.152603	0.998082	0.0709748
6:16833720	6	16833720	0.37909	0.0513784	399	0.150947	0.152601	0.998082	-0.0577142
6:12868915	6	12868915	0.379174	0.0651629	399	0.150947	0.152601	0.998082	-0.057622
16:7671270	16	7671270	0.379248	0.379699	399	0.150947	0.1526	0.998082	-0.0332164
3:2979081	3	2979081	0.37997	0.234336	399	0.150947	0.152595	0.998082	0.036423
18:2571129	18	2571129	0.380108	0.323308	399	0.150947	0.152594	0.998082	-0.0344104
14:15326043	14	15326043	0.381035	0.397243	399	0.150947	0.152588	0.998082	-0.0235291
1:14944428	1	14944428	0.381885	0.461153	399	0.150947	0.152582	0.998082	-0.0308333
12:7258112	12	7258112	0.382215	0.116541	399	0.150947	0.15258	0.998082	0.046189
18:10793736	18	10793736	0.382338	0.286967	399	0.150947	0.152579	0.998082	0.0360571
2:3194639	2	3194639	0.382477	0.265664	399	0.150947	0.152578	0.998082	-0.0336148
19:4882568	19	4882568	0.38255	0.194236	399	0.150947	0.152577	0.998082	0.0374317
1:3178457	1	3178457	0.382761	0.285714	399	0.150947	0.152576	0.998082	0.0315587
12:1959241	12	1959241	0.382775	0.434837	399	0.150947	0.152576	0.998082	-0.0321918
8:19880284	8	19880284	0.383019	0.196742	399	0.150947	0.152574	0.998082	-0.0423178
1:701548	1	701548	0.383214	0.139098	399	0.150947	0.152573	0.998082	-0.0417765
6:2344622	6	2344622	0.3833	0.35589	399	0.150947	0.152572	0.998082	0.035151
5:14247114	5	14247114	0.383714	0.114035	399	0.150947	0.152569	0.998082	-0.0410492
2:6779683	2	6779683	0.383858	0.186717	399	0.150947	0.152568	0.998082	-0.0369577
18:1975239	18	1975239	0.383978	0.156642	399	0.150947	0.152568	0.998082	0.0402638
1:4877379	1	4877379	0.384222	0.319549	399	0.150947	0.152566	0.998082	-0.0299041
14:3064658	14	3064658	0.384277	0.264411	399	0.150947	0.152565	0.998082	0.03439
7:299580	7	299580	0.384495	0.119048	399	0.150947	0.152564	0.998082	-0.0429286
14:18074930	14	18074930	0.384529	0.234336	399	0.150947	0.152564	0.998082	0.0351078
17:6274207	17	6274207	0.384682	0.146617	399	0.150947	0.152563	0.998082	-0.0445653
8:8912519	8	8912519	0.384763	0.473684	399	0.150947	0.152562	0.998082	0.0371084
14:19003162	14	19003162	0.385001	0.181704	399	0.150947	0.152561	0.998082	-0.0397471
4:19103948	4	19103948	0.385134	0.165414	399	0.150947	0.15256	0.998082	-0.0375603
20:195417	20	195417	0.385374	0.284461	399	0.150947	0.152558	0.998082	0.0345321
7:12042101	7	12042101	0.385602	0.337093	399	0.150947	0.152556	0.998082	0.0325726
13:1178548	13	1178548	0.385884	0.234336	399	0.150947	0.152555	0.998082	-0.034027
19:2326527	19	2326527	0.386091	0.0150376	399	0.150947	0.152553	0.998082	-0.112745
5:5604460	5	5604460	0.386166	0.462406	399	0.150947	0.152553	0.998082	-0.0251478
5:18818322	5	18818322	0.386308	0.190476	399	0.150947	0.152552	0.998082	-0.0443404
18:10793610	18	10793610	0.38633	0.317043	399	0.150947	0.152552	0.998082	0.0302061
12:12702165	12	12702165	0.386716	0.424812	399	0.150947	0.152549	0.998082	-0.0259828
8:14619310	8	14619310	0.386908	0.35213	399	0.150947	0.152548	0.998082	0.0341623
2:15944243	2	15944243	0.387201	0.24812	399	0.150947	0.152546	0.998082	-0.0356702
1:15203956	1	15203956	0.387288	0.139098	399	0.150947	0.152545	0.998082	0.040083
13:10193675	13	10193675	0.387454	0.367168	399	0.150947	0.152544	0.998082	-0.0316487
5:2109112	5	2109112	0.387993	0.243108	399	0.150947	0.15254	0.998082	0.0330348
3:1522576	3	1522576	0.388438	0.179198	399	0.150947	0.152537	0.998082	-0.0386325
8:6832870	8	6832870	0.388469	0.0225564	399	0.150947	0.152537	0.998082	0.0731565
13:5865716	13	5865716	0.388634	0.250627	399	0.150947	0.152536	0.998082	-0.0341911
8:13700787	8	13700787	0.389153	0.0789474	399	0.150947	0.152533	0.998082	-0.0564137
4:19278716	4	19278716	0.389205	0.243108	399	0.150947	0.152532	0.998082	-0.0380894
20:246281	20	246281	0.389534	0.105263	399	0.150947	0.15253	0.998082	0.05106
7:8194475	7	8194475	0.389787	0.243108	399	0.150947	0.152528	0.998082	0.0369586
19:11496522	19	11496522	0.389848	0.342105	399	0.150947	0.152528	0.998082	-0.0304713
2:15160004	2	15160004	0.390246	0.201754	399	0.150947	0.152525	0.998082	0.0357081
8:15388116	8	15388116	0.390394	0.0451128	399	0.150947	0.152524	0.998082	0.0743933
4:16116267	4	16116267	0.390486	0.261905	399	0.150947	0.152524	0.998082	0.0342637
15:7406676	15	7406676	0.39067	0.464912	399	0.150947	0.152522	0.998082	0.0236031
8:13871519	8	13871519	0.391008	0.119048	399	0.150947	0.15252	0.998082	0.0413211
20:3075643	20	3075643	0.391115	0.0488722	399	0.150947	0.152519	0.998082	-0.0625557
20:1056602	20	1056602	0.39119	0.315789	399	0.150947	0.152519	0.998082	0.0372944
19:7269616	19	7269616	0.391774	0.497494	399	0.150947	0.152515	0.998082	-0.029867
5:228237	5	228237	0.391879	0.481203	399	0.150947	0.152514	0.998082	0.0320665
12:14442466	12	14442466	0.391938	0.141604	399	0.150947	0.152514	0.998082	0.0312894
18:794237	18	794237	0.392876	0.320802	399	0.150947	0.152508	0.998082	-0.0337599
16:6334544	16	6334544	0.393246	0.0776942	399	0.150947	0.152505	0.998082	0.0473096
18:18739562	18	18739562	0.393248	0.200501	399	0.150947	0.152505	0.998082	-0.0296725
5:16859153	5	16859153	0.393676	0.261905	399	0.150947	0.152503	0.998082	0.0302796
14:14448116	14	14448116	0.393808	0.142857	399	0.150947	0.152502	0.998082	0.0314669
18:7503200	18	7503200	0.394004	0.0889724	399	0.150947	0.1525	0.998082	-0.057002
8:13871681	8	13871681	0.394043	0.115288	399	0.150947	0.1525	0.998082	0.0428305
19:3445832	19	3445832	0.394425	0.412281	399	0.150947	0.152498	0.998082	-0.0313487
7:1375886	7	1375886	0.39457	0.419799	399	0.150947	0.152497	0.998082	0.0308475
20:799282	20	799282	0.394959	0.236842	399	0.150947	0.152494	0.998082	0.0334095
20:1684780	20	1684780	0.395011	0.100251	399	0.150947	0.152494	0.998082	-0.0392753
5:2976897	5	2976897	0.395534	0.299499	399	0.150947	0.15249	0.998082	0.0358192
14:13772937	14	13772937	0.395875	0.39599	399	0.150947	0.152488	0.998082	-0.0316733
18:11346974	18	11346974	0.396329	0.226817	399	0.150947	0.152485	0.998082	-0.0359603
18:1143410	18	1143410	0.396428	0.0338346	399	0.150947	0.152484	0.998082	-0.0674605
19:1351555	19	1351555	0.396443	0.22807	399	0.150947	0.152484	0.998082	-0.0342414
13:5350714	13	5350714	0.396806	0.478697	399	0.150947	0.152482	0.998082	-0.0317524
19:1866556	19	1866556	0.39685	0.0388471	399	0.150947	0.152482	0.998082	-0.0814113
4:5320247	4	5320247	0.397359	0.419799	399	0.150947	0.152478	0.998082	-0.0316574
7:8318624	7	8318624	0.397423	0.14411	399	0.150947	0.152478	0.998082	0.0392865
14:5314383	14	5314383	0.397492	0.132832	399	0.150947	0.152478	0.998082	0.0348024
14:16494569	14	16494569	0.397854	0.281955	399	0.150947	0.152475	0.998082	-0.0321631
20:4433998	20	4433998	0.398435	0.37218	399	0.150947	0.152471	0.998082	0.0280754
9:4668359	9	4668359	0.398442	0.397243	399	0.150947	0.152471	0.998082	0.0385369
3:1478870	3	1478870	0.398612	0.320802	399	0.150947	0.15247	0.998082	-0.0345136
2:2337155	2	2337155	0.398687	0.370927	399	0.150947	0.15247	0.998082	-0.0343458
3:4187753	3	4187753	0.398921	0.278195	399	0.150947	0.152468	0.998082	0.0339054
19:6078259	19	6078259	0.399019	0.190476	399	0.150947	0.152468	0.998082	0.0357199
15:5944647	15	5944647	0.399053	0.22807	399	0.150947	0.152467	0.998082	0.0373911
14:19213062	14	19213062	0.399241	0.27193	399	0.150947	0.152466	0.998082	-0.0328278
18:941331	18	941331	0.399244	0.0413534	399	0.150947	0.152466	0.998082	0.068683
13:4101147	13	4101147	0.399389	0.101504	399	0.150947	0.152465	0.998082	-0.0486094
9:612685	9	612685	0.399541	0.125313	399	0.150947	0.152464	0.998082	-0.0409536
20:1396759	20	1396759	0.399692	0.156642	399	0.150947	0.152463	0.998082	-0.0431435
13:12338635	13	12338635	0.40011	0.35213	399	0.150947	0.152461	0.998082	0.0305157
8:18529408	8	18529408	0.400311	0.165414	399	0.150947	0.152459	0.998082	0.0400648
6:8795576	6	8795576	0.400366	0.389724	399	0.150947	0.152459	0.998082	0.0214297
2:16022079	2	16022079	0.400425	0.31203	399	0.150947	0.152459	0.998082	-0.0316161
14:163976	14	163976	0.400839	0.056391	399	0.150947	0.152456	0.998082	-0.055343
5:14685824	5	14685824	0.400956	0.192982	399	0.150947	0.152455	0.998082	-0.0353336
6:1844162	6	1844162	0.400969	0.224311	399	0.150947	0.152455	0.998082	0.0335303
9:6414681	9	6414681	0.401408	0.0914787	399	0.150947	0.152452	0.998082	0.0536302
20:1932095	20	1932095	0.401461	0.145363	399	0.150947	0.152452	0.998082	0.0368327
7:10749237	7	10749237	0.402267	0.176692	399	0.150947	0.152447	0.998082	0.0409952
3:3406127	3	3406127	0.402821	0.0125313	399	0.150947	0.152443	0.998082	0.140752
7:544848	7	544848	0.402869	0.115288	399	0.150947	0.152443	0.998082	-0.0450165
7:3709936	7	3709936	0.403237	0.186717	399	0.150947	0.152441	0.998082	0.0385082
15:7235835	15	7235835	0.404205	0.225564	399	0.150947	0.152435	0.998082	0.0377376
14:14182412	14	14182412	0.40423	0.0150376	399	0.150947	0.152434	0.998082	0.0974986
20:2218782	20	2218782	0.404234	0.0839599	399	0.150947	0.152434	0.998082	-0.0554553
7:12256981	7	12256981	0.404354	0.116541	399	0.150947	0.152434	0.998082	-0.0452655
18:17279727	18	17279727	0.404448	0.409774	399	0.150947	0.152433	0.998082	-0.0301897
8:12137415	8	12137415	0.404544	0.330827	399	0.150947	0.152432	0.998082	0.0331423
14:17047687	14	17047687	0.405439	0.4599	399	0.150947	0.152427	0.998082	0.0304405
18:6387549	18	6387549	0.405572	0.0213033	399	0.150947	0.152426	0.998082	-0.0910777
12:3900592	12	3900592	0.405914	0.0802005	399	0.150947	0.152424	0.998082	-0.0353503
6:8063894	6	8063894	0.406094	0.204261	399	0.150947	0.152423	0.998082	-0.039965
8:17585881	8	17585881	0.40632	0.219298	399	0.150947	0.152421	0.998082	0.0350178
20:327039	20	327039	0.406464	0.0802005	399	0.150947	0.15242	0.998082	-0.0524529
20:2570737	20	2570737	0.406719	0.0802005	399	0.150947	0.152419	0.998082	-0.0596685
13:638359	13	638359	0.406851	0.325815	399	0.150947	0.152418	0.998082	-0.0312814
6:23119875	6	23119875	0.407352	0.357143	399	0.150947	0.152415	0.998082	-0.0251304
11:1367664	11	1367664	0.407568	0.0388471	399	0.150947	0.152413	0.998082	-0.0712933
3:9061146	3	9061146	0.407921	0.0676692	399	0.150947	0.152411	0.998082	-0.048671
5:4346959	5	4346959	0.407976	0.303258	399	0.150947	0.152411	0.998082	0.0331755
11:7424642	11	7424642	0.408063	0.134085	399	0.150947	0.15241	0.998082	-0.0410845
2:3747744	2	3747744	0.408325	0.093985	399	0.150947	0.152409	0.998082	-0.0499467
18:7459864	18	7459864	0.408582	0.0614035	399	0.150947	0.152407	0.998082	-0.061226
11:9633267	11	9633267	0.408778	0.115288	399	0.150947	0.152406	0.998082	0.042422
14:361014	14	361014	0.409005	0.151629	399	0.150947	0.152404	0.998082	-0.0387797
3:20530	3	20530	0.40957	0.447368	399	0.150947	0.152401	0.998082	-0.0293071
14:323872	14	323872	0.409721	0.284461	399	0.150947	0.1524	0.998082	-0.0316111
18:15392055	18	15392055	0.409761	0.154135	399	0.150947	0.1524	0.998082	-0.040948
9:15464593	9	15464593	0.410431	0.382206	399	0.150947	0.152396	0.998082	0.0284793
16:7168751	16	7168751	0.410634	0.0250627	399	0.150947	0.152394	0.998082	-0.080291
1:13794046	1	13794046	0.410708	0.0175439	399	0.150947	0.152394	0.998082	-0.0923447
6:847081	6	847081	0.410745	0.365915	399	0.150947	0.152394	0.998082	0.0294927
5:18180224	5	18180224	0.411106	0.0200501	399	0.150947	0.152391	0.998082	0.0847089
1:14370661	1	14370661	0.411311	0.403509	399	0.150947	0.15239	0.998082	-0.030719
7:13164325	7	13164325	0.411639	0.481203	399	0.150947	0.152388	0.998082	-0.028297
3:10162245	3	10162245	0.411897	0.486216	399	0.150947	0.152386	0.998082	-0.0255326
2:1679263	2	1679263	0.412389	0.4599	399	0.150947	0.152383	0.998082	-0.030387
9:6671440	9	6671440	0.412574	0.473684	399	0.150947	0.152382	0.998082	0.029039
12:16773078	12	16773078	0.412722	0.137845	399	0.150947	0.152381	0.998082	-0.0398025
18:10771026	18	10771026	0.412787	0.255639	399	0.150947	0.152381	0.998082	0.0338786
4:4615825	4	4615825	0.412846	0.209273	399	0.150947	0.152381	0.998082	-0.03773
18:4411421	18	4411421	0.412919	0.0112782	399	0.150947	0.15238	0.998082	-0.12761
1:1912250	1	1912250	0.412992	0.342105	399	0.150947	0.15238	0.998082	-0.0340188
4:15910589	4	15910589	0.413417	0.348371	399	0.150947	0.152377	0.998082	-0.0243362
3:2552380	3	2552380	0.413462	0.489975	399	0.150947	0.152377	0.998082	0.0275947
7:13093973	7	13093973	0.413512	0.403509	399	0.150947	0.152377	0.998082	-0.0295666
6:16837055	6	16837055	0.413734	0.0501253	399	0.150947	0.152375	0.998082	-0.0632705
3:2078897	3	2078897	0.413981	0.324561	399	0.150947	0.152374	0.998082	-0.0311716
7:13487438	7	13487438	0.414256	0.392231	399	0.150947	0.152372	0.998082	0.0287454
9:3394103	9	3394103	0.414505	0.484962	399	0.150947	0.15237	0.998082	-0.0276813
20:2913958	20	2913958	0.414845	0.200501	399	0.150947	0.152368	0.998082	-0.0374341
4:5079238	4	5079238	0.415102	0.402256	399	0.150947	0.152367	0.998082	0.0292535
13:3284058	13	3284058	0.415313	0.184211	399	0.150947	0.152366	0.998082	0.0351744
5:5604459	5	5604459	0.415594	0.176692	399	0.150947	0.152364	0.998082	-0.0377161
6:7602290	6	7602290	0.415631	0.0726817	399	0.150947	0.152364	0.998082	0.0486363
9:4042396	9	4042396	0.415712	0.0989975	399	0.150947	0.152363	0.998082	-0.0504234
17:11779083	17	11779083	0.415963	0.0614035	399	0.150947	0.152362	0.998082	-0.0708351
13:7257658	13	7257658	0.416177	0.146617	399	0.150947	0.15236	0.998082	-0.0429702
1:10659749	1	10659749	0.416341	0.483709	399	0.150947	0.152359	0.998082	0.0288924
19:7401155	19	7401155	0.416483	0.162907	399	0.150947	0.152358	0.998082	-0.0403766
8:9610031	8	9610031	0.416796	0.497494	399	0.150947	0.152357	0.998082	0.0321052
7:13094346	7	13094346	0.417057	0.0263158	399	0.150947	0.152355	0.998082	0.0828416
14:16835346	14	16835346	0.417138	0.0137845	399	0.150947	0.152354	0.998082	-0.117477
18:3871621	18	3871621	0.417266	0.129073	399	0.150947	0.152354	0.998082	-0.0438501
19:3068284	19	3068284	0.417433	0.206767	399	0.150947	0.152353	0.998082	-0.0340976
18:14240421	18	14240421	0.417634	0.377193	399	0.150947	0.152351	0.998082	-0.0314066
3:2324486	3	2324486	0.417695	0.458647	399	0.150947	0.152351	0.998082	0.028148
14:11026849	14	11026849	0.417761	0.085213	399	0.150947	0.152351	0.998082	-0.0453166
14:10326542	14	10326542	0.417916	0.385965	399	0.150947	0.15235	0.998082	0.0305194
18:8107854	18	8107854	0.418089	0.373434	399	0.150947	0.152349	0.998082	-0.0331352
20:1743041	20	1743041	0.418414	0.246867	399	0.150947	0.152347	0.998082	0.031061
12:2979939	12	2979939	0.418473	0.0588972	399	0.150947	0.152346	0.998082	-0.0580147
6:23546221	6	23546221	0.418882	0.433584	399	0.150947	0.152344	0.998082	0.0275552
16:2200768	16	2200768	0.419044	0.105263	399	0.150947	0.152343	0.998082	0.0479113
1:14190313	1	14190313	0.419101	0.230576	399	0.150947	0.152343	0.998082	-0.0327079
13:4849668	13	4849668	0.419132	0.093985	399	0.150947	0.152342	0.998082	-0.0483949
11:13009954	11	13009954	0.419196	0.037594	399	0.150947	0.152342	0.998082	0.0685425
14:5743836	14	5743836	0.419481	0.0714286	399	0.150947	0.15234	0.998082	-0.0542235
20:3959530	20	3959530	0.419492	0.26817	399	0.150947	0.15234	0.998082	-0.0303339
15:5412613	15	5412613	0.420057	0.393484	399	0.150947	0.152337	0.998082	-0.0301018
18:6624520	18	6624520	0.420443	0.357143	399	0.150947	0.152335	0.998082	-0.0326405
7:10875025	7	10875025	0.420638	0.37218	399	0.150947	0.152333	0.998082	-0.0307809
9:14924644	9	14924644	0.421483	0.0827068	399	0.150947	0.152328	0.998082	-0.032278
3:3199066	3	3199066	0.421814	0.24812	399	0.150947	0.152326	0.998082	-0.0343418
6:14684687	6	14684687	0.421865	0.339599	399	0.150947	0.152326	0.998082	-0.0273756
9:11266437	9	11266437	0.422029	0.219298	399	0.150947	0.152325	0.998082	-0.0318163
14:14951084	14	14951084	0.422087	0.276942	399	0.150947	0.152325	0.998082	0.0281925
5:5672482	5	5672482	0.42237	0.491228	399	0.150947	0.152323	0.998082	0.0277768
12:17524505	12	17524505	0.422407	0.160401	399	0.150947	0.152323	0.998082	0.0233092
18:4170397	18	4170397	0.422536	0.461153	399	0.150947	0.152322	0.998082	0.0311965
20:1143802	20	1143802	0.422543	0.299499	399	0.150947	0.152322	0.998082	-0.0224809
20:3434889	20	3434889	0.422827	0.175439	399	0.150947	0.15232	0.998082	0.0402112
13:2235851	13	2235851	0.422845	0.14411	399	0.150947	0.15232	0.998082	0.0394273
8:11544510	8	11544510	0.422955	0.156642	399	0.150947	0.15232	0.998082	0.0407034
18:14959127	18	14959127	0.422996	0.0513784	399	0.150947	0.152319	0.998082	-0.0649474
18:17049947	18	17049947	0.423273	0.344612	399	0.150947	0.152318	0.998082	-0.0214304
7:4215907	7	4215907	0.423314	0.10401	399	0.150947	0.152318	0.998082	-0.0481093
13:13184419	13	13184419	0.423671	0.205514	399	0.150947	0.152315	0.998082	0.0309356
2:4363208	2	4363208	0.423897	0.0150376	399	0.150947	0.152314	0.998082	0.102265
1:11455598	1	11455598	0.424363	0.142857	399	0.150947	0.152311	0.998082	0.0389223
1:2622531	1	2622531	0.424373	0.0150376	399	0.150947	0.152311	0.998082	-0.111176
4:540717	4	540717	0.424597	0.175439	399	0.150947	0.15231	0.998082	-0.0403485
1:940200	1	940200	0.425013	0.338346	399	0.150947	0.152308	0.998082	0.0320376
8:12105124	8	12105124	0.425038	0.254386	399	0.150947	0.152307	0.998082	-0.0373999
5:16859143	5	16859143	0.425424	0.245614	399	0.150947	0.152305	0.998082	-0.0305699
1:6459174	1	6459174	0.4255	0.471178	399	0.150947	0.152305	0.998082	-0.0291583
5:5793228	5	5793228	0.425781	0.488722	399	0.150947	0.152303	0.998082	-0.0294631
18:3912615	18	3912615	0.425844	0.171679	399	0.150947	0.152303	0.998082	0.0405041
4:14586059	4	14586059	0.425896	0.288221	399	0.150947	0.152302	0.998082	0.0322309
19:1143206	19	1143206	0.426064	0.0325815	399	0.150947	0.152301	0.998082	-0.0716726
9:4800062	9	4800062	0.426116	0.293233	399	0.150947	0.152301	0.998082	-0.0293723
18:10794504	18	10794504	0.426303	0.0112782	399	0.150947	0.1523	0.998082	0.102788
11:4243569	11	4243569	0.426634	0.175439	399	0.150947	0.152298	0.998082	0.0365126
2:12698791	2	12698791	0.426675	0.179198	399	0.150947	0.152298	0.998082	-0.0305965
20:4032392	20	4032392	0.426724	0.0325815	399	0.150947	0.152297	0.998082	-0.0730775
14:1004535	14	1004535	0.427184	0.075188	399	0.150947	0.152295	0.998082	-0.0495185
17:11294599	17	11294599	0.427805	0.205514	399	0.150947	0.152291	0.998082	0.0295727
11:781078	11	781078	0.42788	0.25188	399	0.150947	0.152291	0.998082	0.0320192
3:842904	3	842904	0.429356	0.194236	399	0.150947	0.152282	0.998082	0.0331873
18:7444667	18	7444667	0.429454	0.224311	399	0.150947	0.152282	0.998082	0.0355598
19:4558310	19	4558310	0.429548	0.0100251	399	0.150947	0.152281	0.998082	0.117673
20:1457264	20	1457264	0.429588	0.344612	399	0.150947	0.152281	0.998082	0.0280478
4:1228865	4	1228865	0.429911	0.0100251	399	0.150947	0.152279	0.998082	-0.11309
18:477276	18	477276	0.430124	0.0100251	399	0.150947	0.152278	0.998082	0.109181
6:13206160	6	13206160	0.430259	0.467419	399	0.150947	0.152277	0.998082	0.0291456
13:2120941	13	2120941	0.430346	0.285714	399	0.150947	0.152276	0.998082	0.0394118
3:6941093	3	6941093	0.430613	0.47995	399	0.150947	0.152275	0.998082	0.027342
5:2967928	5	2967928	0.430846	0.26817	399	0.150947	0.152274	0.998082	-0.0369151
19:8818591	19	8818591	0.430927	0.422306	399	0.150947	0.152273	0.998082	0.0265792
20:2913922	20	2913922	0.431057	0.275689	399	0.150947	0.152272	0.998082	0.031848
4:13030601	4	13030601	0.43139	0.37218	399	0.150947	0.15227	0.998082	-0.0337484
18:2223829	18	2223829	0.431476	0.33208	399	0.150947	0.15227	0.998082	-0.033105
14:3064673	14	3064673	0.431608	0.233083	399	0.150947	0.152269	0.998082	-0.0351342
5:5271456	5	5271456	0.43162	0.365915	399	0.150947	0.152269	0.998082	0.0311115
20:1090493	20	1090493	0.432056	0.378446	399	0.150947	0.152267	0.998082	-0.0320904
5:1141113	5	1141113	0.432324	0.0350877	399	0.150947	0.152265	0.998082	-0.0691492
20:935032	20	935032	0.432737	0.473684	399	0.150947	0.152263	0.998082	-0.0272379
19:2325466	19	2325466	0.432738	0.0538847	399	0.150947	0.152263	0.998082	0.0580921
14:3058552	14	3058552	0.433343	0.401003	399	0.150947	0.152259	0.998082	-0.0301852
8:10329384	8	10329384	0.433481	0.136591	399	0.150947	0.152258	0.998082	-0.0430948
20:2752461	20	2752461	0.433537	0.0889724	399	0.150947	0.152258	0.998082	0.047607
14:10149713	14	10149713	0.433549	0.199248	399	0.150947	0.152258	0.998082	-0.0314682
14:2846752	14	2846752	0.433549	0.446115	399	0.150947	0.152258	0.998082	0.028779
8:4152156	8	4152156	0.433773	0.22807	399	0.150947	0.152257	0.998082	-0.0330681
2:11000595	2	11000595	0.434003	0.323308	399	0.150947	0.152255	0.998082	-0.0238459
17:10482140	17	10482140	0.434351	0.149123	399	0.150947	0.152253	0.998082	0.0397597
17:2010168	17	2010168	0.434512	0.345865	399	0.150947	0.152253	0.998082	0.0327898
14:8863020	14	8863020	0.435049	0.116541	399	0.150947	0.15225	0.998082	0.0392411
4:2322779	4	2322779	0.435098	0.0726817	399	0.150947	0.152249	0.998082	0.0496649
8:11410760	8	11410760	0.435219	0.313283	399	0.150947	0.152249	0.998082	0.0331018
8:4746238	8	4746238	0.435974	0.347118	399	0.150947	0.152244	0.998082	-0.032594
4:14327008	4	14327008	0.436601	0.309524	399	0.150947	0.152241	0.998082	-0.0311194
20:751552	20	751552	0.436622	0.213033	399	0.150947	0.152241	0.998082	-0.0343541
14:18786436	14	18786436	0.436662	0.0864662	399	0.150947	0.15224	0.998082	0.0437505
18:16917357	18	16917357	0.436768	0.238095	399	0.150947	0.15224	0.998082	0.027149
7:4751414	7	4751414	0.437431	0.191729	399	0.150947	0.152236	0.998082	0.0350371
7:11840250	7	11840250	0.437447	0.16416	399	0.150947	0.152236	0.998082	0.034619
19:11643205	19	11643205	0.437622	0.437343	399	0.150947	0.152235	0.998082	0.0216068
4:12406946	4	12406946	0.437638	0.487469	399	0.150947	0.152235	0.998082	0.0311629
12:5495525	12	5495525	0.437879	0.115288	399	0.150947	0.152234	0.998082	-0.0428756
18:2837854	18	2837854	0.438068	0.0776942	399	0.150947	0.152232	0.998082	0.0407875
18:2028869	18	2028869	0.438156	0.142857	399	0.150947	0.152232	0.998082	0.0415187
18:2028898	18	2028898	0.438156	0.142857	399	0.150947	0.152232	0.998082	-0.0415187
18:2028929	18	2028929	0.438156	0.142857	399	0.150947	0.152232	0.998082	-0.0415187
18:152927	18	152927	0.438353	0.0902256	399	0.150947	0.152231	0.998082	0.0470449
15:2694493	15	2694493	0.438537	0.377193	399	0.150947	0.15223	0.998082	0.028899
3:1063244	3	1063244	0.438613	0.33584	399	0.150947	0.152229	0.998082	0.0260522
20:1987631	20	1987631	0.438816	0.0501253	399	0.150947	0.152228	0.998082	-0.0573805
6:15428424	6	15428424	0.439858	0.438596	399	0.150947	0.152222	0.998082	0.0280417
14:16530173	14	16530173	0.439948	0.23183	399	0.150947	0.152222	0.998082	0.032979
20:3851285	20	3851285	0.44025	0.438596	399	0.150947	0.15222	0.998082	0.0295781
11:4327056	11	4327056	0.440337	0.404762	399	0.150947	0.15222	0.998082	-0.0287797
6:1902247	6	1902247	0.440462	0.186717	399	0.150947	0.152219	0.998082	-0.0348615
13:4849821	13	4849821	0.441037	0.0927318	399	0.150947	0.152216	0.998082	-0.0464767
15:273167	15	273167	0.44125	0.106516	399	0.150947	0.152215	0.998082	-0.0502001
19:8591898	19	8591898	0.441643	0.0989975	399	0.150947	0.152213	0.998082	0.0498644
1:701544	1	701544	0.441723	0.317043	399	0.150947	0.152212	0.998082	0.0293776
6:839659	6	839659	0.441763	0.377193	399	0.150947	0.152212	0.998082	0.0279983
9:6349766	9	6349766	0.442069	0.296992	399	0.150947	0.15221	0.998082	-0.029414
18:7091692	18	7091692	0.442366	0.458647	399	0.150947	0.152209	0.998082	-0.0287569
18:6677487	18	6677487	0.44249	0.426065	399	0.150947	0.152208	0.998082	-0.0307014
1:5775715	1	5775715	0.442639	0.0413534	399	0.150947	0.152207	0.998082	0.0636358
14:15225474	14	15225474	0.442744	0.0626566	399	0.150947	0.152206	0.998082	0.0589902
11:765441	11	765441	0.443193	0.330827	399	0.150947	0.152204	0.998082	0.029145
7:13683992	7	13683992	0.443378	0.0401003	399	0.150947	0.152203	0.998082	-0.0577118
8:2716170	8	2716170	0.443478	0.464912	399	0.150947	0.152202	0.998082	-0.0263377
14:17306801	14	17306801	0.443546	0.249373	399	0.150947	0.152202	0.998082	-0.027633
4:14883315	4	14883315	0.443548	0.307018	399	0.150947	0.152202	0.998082	0.0270496
6:3852885	6	3852885	0.443792	0.398496	399	0.150947	0.152201	0.998082	-0.0285166
12:6597465	12	6597465	0.443947	0.0438596	399	0.150947	0.1522	0.998082	-0.0483417
3:1843785	3	1843785	0.444727	0.185464	399	0.150947	0.152195	0.998082	0.0297972
13:7154255	13	7154255	0.444796	0.047619	399	0.150947	0.152195	0.998082	0.0592362
17:2597498	17	2597498	0.444816	0.0676692	399	0.150947	0.152195	0.998082	0.0602893
12:8901530	12	8901530	0.445011	0.145363	399	0.150947	0.152194	0.998082	0.0338559
2:17384063	2	17384063	0.4451	0.169173	399	0.150947	0.152193	0.998082	0.035342
7:1023096	7	1023096	0.445421	0.43609	399	0.150947	0.152192	0.998082	-0.0257217
13:359456	13	359456	0.445872	0.339599	399	0.150947	0.152189	0.998082	0.0283478
15:3638401	15	3638401	0.445937	0.20802	399	0.150947	0.152189	0.998082	0.0316444
15:191766	15	191766	0.446117	0.10401	399	0.150947	0.152188	0.998082	0.0498939
20:2219378	20	2219378	0.446368	0.132832	399	0.150947	0.152187	0.998082	-0.0357246
16:2124341	16	2124341	0.446382	0.0350877	399	0.150947	0.152186	0.998082	-0.0698241
11:6289871	11	6289871	0.446427	0.293233	399	0.150947	0.152186	0.998082	-0.0271953
1:6459067	1	6459067	0.446445	0.357143	399	0.150947	0.152186	0.998082	-0.0303934
[truncated: 2,524 more rows]

## Sheet: GAPIT.MLM.PitDepth.GWAS.Results
SNP	Chromosome	Position	P.value	maf	nobs	Rsquare.of.Model.without.SNP	Rsquare.of.Model.with.SNP	FDR_Adjusted_P-values	effect
9:4800062	9	4800062	9.17375e-05	0.293233	399	0.00266184	0.041799	0.414929	0.0705811
15:6169523	15	6169523	0.000447627	0.407268	399	0.00266184	0.0340637	0.58429	-0.05976
7:11840250	7	11840250	0.000619924	0.16416	399	0.00266184	0.0324941	0.58429	0.0769943
4:14835654	4	14835654	0.000643081	0.215539	399	0.00266184	0.0323177	0.58429	0.0709691
3:3472185	3	3472185	0.00064591	0.0538847	399	0.00266184	0.0322966	0.58429	0.119022
18:1404595	18	1404595	0.00135564	0.43609	399	0.00266184	0.0287538	0.894576	0.0558298
7:11334775	7	11334775	0.0015501	0.0313283	399	0.00266184	0.0281177	0.894576	0.153645
18:10794504	18	10794504	0.00158227	0.0112782	399	0.00266184	0.0280204	0.894576	0.243195
4:14883315	4	14883315	0.00194139	0.307018	399	0.00266184	0.0270531	0.92226	0.058057
4:14882910	4	14882910	0.00213093	0.319549	399	0.00266184	0.0266138	0.92226	0.0614533
15:3179603	15	3179603	0.00224295	0.140351	399	0.00266184	0.0263725	0.92226	0.0721015
11:240048	11	240048	0.00267734	0.12406	399	0.00266184	0.0255405	0.949764	0.0756584
20:935032	20	935032	0.00308332	0.473684	399	0.00266184	0.0248791	0.949764	-0.0496384
4:14711030	4	14711030	0.00310859	0.106516	399	0.00266184	0.0248409	0.949764	-0.0823823
9:5455292	9	5455292	0.00343606	0.0864662	399	0.00266184	0.0243729	0.949764	-0.0809384
20:4045097	20	4045097	0.00424124	0.0551378	399	0.00266184	0.0233925	0.949764	0.115432
20:935031	20	935031	0.00442599	0.462406	399	0.00266184	0.0231945	0.949764	-0.0483995
11:10970326	11	10970326	0.00455151	0.276942	399	0.00266184	0.0230648	0.949764	-0.0553935
9:4800069	9	4800069	0.00483105	0.273183	399	0.00266184	0.0227885	0.949764	-0.0555779
18:7457618	18	7457618	0.00485391	0.0112782	399	0.00266184	0.0227666	0.949764	0.181225
6:14684687	6	14684687	0.00562642	0.339599	399	0.00266184	0.0220837	0.949764	-0.047994
20:1688385	20	1688385	0.00570883	0.434837	399	0.00266184	0.0220167	0.949764	0.0362624
14:15326078	14	15326078	0.00583016	0.0238095	399	0.00266184	0.0219196	0.949764	0.145898
16:7668927	16	7668927	0.00635099	0.152882	399	0.00266184	0.0215255	0.949764	-0.0675183
2:2750889	2	2750889	0.006426	0.0300752	399	0.00266184	0.0214715	0.949764	0.135869
14:3061598	14	3061598	0.00658571	0.281955	399	0.00266184	0.0213586	0.949764	0.0526973
7:299580	7	299580	0.00661097	0.119048	399	0.00266184	0.021341	0.949764	0.0694702
7:11619635	7	11619635	0.00666047	0.23183	399	0.00266184	0.0213067	0.949764	0.0580025
1:3583664	1	3583664	0.00705196	0.319549	399	0.00266184	0.0210444	0.949764	0.0528005
1:1644108	1	1644108	0.00725773	0.131579	399	0.00266184	0.0209124	0.949764	0.0645395
18:2789880	18	2789880	0.00730831	0.229323	399	0.00266184	0.0208806	0.949764	0.0599233
11:1367664	11	1367664	0.00737944	0.0388471	399	0.00266184	0.0208362	0.949764	0.117087
12:4423623	12	4423623	0.00792431	0.0112782	399	0.00266184	0.02051	0.949764	0.210135
5:1536421	5	1536421	0.00808993	0.186717	399	0.00266184	0.0204154	0.949764	-0.0614794
18:11029223	18	11029223	0.00859595	0.294486	399	0.00266184	0.0201382	0.949764	0.0501479
16:793609	16	793609	0.00862345	0.0125313	399	0.00266184	0.0201236	0.949764	-0.142594
16:4286598	16	4286598	0.00916138	0.137845	399	0.00266184	0.0198476	0.949764	-0.0580565
6:8572941	6	8572941	0.0092205	0.0250627	399	0.00266184	0.0198183	0.949764	0.140608
18:2646909	18	2646909	0.00961818	0.464912	399	0.00266184	0.0196261	0.949764	-0.0467648
18:10794370	18	10794370	0.00967194	0.467419	399	0.00266184	0.0196007	0.949764	-0.0454225
20:2475897	20	2475897	0.00982781	0.122807	399	0.00266184	0.019528	0.949764	0.0738592
18:4376844	18	4376844	0.0101582	0.136591	399	0.00266184	0.0193777	0.949764	-0.0675416
18:1593043	18	1593043	0.0101715	0.45614	399	0.00266184	0.0193718	0.949764	-0.0475092
11:281502	11	281502	0.0104149	0.156642	399	0.00266184	0.0192644	0.949764	0.054532
6:16724264	6	16724264	0.0105337	0.159148	399	0.00266184	0.0192129	0.949764	0.0607372
5:2297900	5	2297900	0.0107011	0.0714286	399	0.00266184	0.0191414	0.949764	-0.0845162
13:1551073	13	1551073	0.0107476	0.0739348	399	0.00266184	0.0191217	0.949764	-0.0756908
3:1747270	3	1747270	0.0118818	0.486216	399	0.00266184	0.0186674	0.949764	-0.0452173
5:3524767	5	3524767	0.012001	0.0889724	399	0.00266184	0.0186223	0.949764	0.0756501
12:7249397	12	7249397	0.0120721	0.175439	399	0.00266184	0.0185956	0.949764	-0.055728
12:1127234	12	1127234	0.0120987	0.0676692	399	0.00266184	0.0185857	0.949764	0.0896723
11:5226837	11	5226837	0.0121049	0.107769	399	0.00266184	0.0185834	0.949764	0.0680411
18:1968446	18	1968446	0.0122785	0.497494	399	0.00266184	0.018519	0.949764	0.04342
18:3061975	18	3061975	0.0128661	0.156642	399	0.00266184	0.018308	0.949764	0.0646846
18:10793736	18	10793736	0.0131307	0.286967	399	0.00266184	0.0182163	0.949764	0.0479116
3:6463947	3	6463947	0.0132739	0.056391	399	0.00266184	0.0181674	0.949764	-0.0848128
20:2913922	20	2913922	0.0133564	0.275689	399	0.00266184	0.0181395	0.949764	-0.0476903
7:11395906	7	11395906	0.0136576	0.494987	399	0.00266184	0.0180391	0.949764	-0.0418439
1:8848351	1	8848351	0.0140825	0.180451	399	0.00266184	0.0179012	0.949764	0.0538958
18:10683420	18	10683420	0.0141994	0.279449	399	0.00266184	0.0178641	0.949764	0.0504213
20:1360976	20	1360976	0.0142369	0.226817	399	0.00266184	0.0178522	0.949764	-0.0465746
3:5987897	3	5987897	0.0142861	0.0576441	399	0.00266184	0.0178367	0.949764	-0.0968548
6:16802054	6	16802054	0.0148563	0.018797	399	0.00266184	0.0176609	0.949764	0.124902
7:11840259	7	11840259	0.0149326	0.417293	399	0.00266184	0.0176379	0.949764	0.0429405
1:2247329	1	2247329	0.0150952	0.276942	399	0.00266184	0.0175893	0.949764	-0.0463679
13:5470783	13	5470783	0.0153284	0.419799	399	0.00266184	0.0175206	0.949764	0.0463238
5:14400608	5	14400608	0.0159847	0.0614035	399	0.00266184	0.0173328	0.949764	-0.086368
13:2953322	13	2953322	0.0161867	0.0313283	399	0.00266184	0.0172766	0.949764	0.108263
7:1374592	7	1374592	0.0162364	0.0626566	399	0.00266184	0.0172628	0.949764	-0.0855864
19:7269616	19	7269616	0.0163017	0.497494	399	0.00266184	0.0172449	0.949764	-0.0422733
6:8599377	6	8599377	0.0163754	0.0275689	399	0.00266184	0.0172247	0.949764	-0.114897
5:3098225	5	3098225	0.0165257	0.0526316	399	0.00266184	0.0171838	0.949764	-0.0904159
7:12033154	7	12033154	0.0168591	0.334586	399	0.00266184	0.0170945	0.949764	-0.0419935
1:2619760	1	2619760	0.0171221	0.254386	399	0.00266184	0.0170254	0.949764	-0.0477992
14:6545898	14	6545898	0.0172782	0.452381	399	0.00266184	0.0169849	0.949764	-0.03437
8:17143651	8	17143651	0.0172914	0.0100251	399	0.00266184	0.0169815	0.949764	0.148869
18:1968416	18	1968416	0.0173034	0.497494	399	0.00266184	0.0169784	0.949764	-0.0415494
11:2624193	11	2624193	0.0178322	0.0125313	399	0.00266184	0.0168441	0.949764	-0.176418
7:2724375	7	2724375	0.017975	0.47995	399	0.00266184	0.0168085	0.949764	-0.0423519
15:7577255	15	7577255	0.0179988	0.0250627	399	0.00266184	0.0168026	0.949764	-0.0890192
5:1078795	5	1078795	0.0180297	0.0739348	399	0.00266184	0.016795	0.949764	-0.0765302
11:1367748	11	1367748	0.0183866	0.358396	399	0.00266184	0.0167076	0.949764	0.0432162
14:1571132	14	1571132	0.0184136	0.201754	399	0.00266184	0.0167011	0.949764	-0.0471769
11:12680266	11	12680266	0.0184614	0.107769	399	0.00266184	0.0166895	0.949764	0.068526
5:2402761	5	2402761	0.0185878	0.126566	399	0.00266184	0.0166591	0.949764	0.0529711
1:4100921	1	4100921	0.0186265	0.438596	399	0.00266184	0.0166499	0.949764	-0.0428777
15:7032829	15	7032829	0.0187153	0.0952381	399	0.00266184	0.0166287	0.949764	-0.0691928
18:3307438	18	3307438	0.0188713	0.349624	399	0.00266184	0.0165918	0.949764	-0.0423237
6:17687979	6	17687979	0.0198643	0.0877193	399	0.00266184	0.0163638	0.949764	-0.0625757
8:16513588	8	16513588	0.0199029	0.0213033	399	0.00266184	0.0163551	0.949764	0.123469
5:10271849	5	10271849	0.0200204	0.165414	399	0.00266184	0.016329	0.949764	-0.060365
3:3616097	3	3616097	0.0202574	0.446115	399	0.00266184	0.0162768	0.949764	-0.0397755
8:14031436	8	14031436	0.0203232	0.243108	399	0.00266184	0.0162624	0.949764	0.0438144
14:15968285	14	15968285	0.0205349	0.424812	399	0.00266184	0.0162164	0.949764	0.0434529
20:2232560	20	2232560	0.0206301	0.447368	399	0.00266184	0.0161959	0.949764	0.0387536
5:6157321	5	6157321	0.021234	0.0137845	399	0.00266184	0.016068	0.949764	0.134751
18:4839040	18	4839040	0.0217011	0.442356	399	0.00266184	0.0159717	0.949764	0.0372939
8:20355739	8	20355739	0.021732	0.111529	399	0.00266184	0.0159654	0.949764	0.0601801
7:12976546	7	12976546	0.0217904	0.196742	399	0.00266184	0.0159535	0.949764	-0.0497737
9:7423857	9	7423857	0.0218936	0.23183	399	0.00266184	0.0159326	0.949764	-0.0445555
5:4696495	5	4696495	0.0220204	0.0275689	399	0.00266184	0.015907	0.949764	0.125494
14:6175231	14	6175231	0.0221283	0.353383	399	0.00266184	0.0158854	0.949764	0.040264
2:5586386	2	5586386	0.022614	0.169173	399	0.00266184	0.0157894	0.949764	0.0545181
2:4656457	2	4656457	0.0226346	0.0125313	399	0.00266184	0.0157854	0.949764	0.170127
20:2972345	20	2972345	0.0228243	0.223058	399	0.00266184	0.0157485	0.949764	0.0477889
16:7195197	16	7195197	0.0230276	0.0363409	399	0.00266184	0.0157094	0.949764	0.0984745
7:11302777	7	11302777	0.0235256	0.258145	399	0.00266184	0.0156149	0.949764	0.0456603
1:4142716	1	4142716	0.023557	0.195489	399	0.00266184	0.015609	0.949764	0.0499034
14:323872	14	323872	0.0235826	0.284461	399	0.00266184	0.0156043	0.949764	-0.0430415
3:5354187	3	5354187	0.0237635	0.238095	399	0.00266184	0.0155706	0.949764	0.0470057
7:11546254	7	11546254	0.0244302	0.116541	399	0.00266184	0.0154486	0.949764	0.0613486
2:14034582	2	14034582	0.024672	0.0125313	399	0.00266184	0.0154052	0.949764	0.169437
7:7012470	7	7012470	0.0247424	0.497494	399	0.00266184	0.0153927	0.949764	-0.0367989
11:778065	11	778065	0.0248207	0.119048	399	0.00266184	0.0153788	0.949764	-0.0632941
1:6609058	1	6609058	0.0248664	0.342105	399	0.00266184	0.0153707	0.949764	0.0423328
18:5724412	18	5724412	0.0253385	0.085213	399	0.00266184	0.0152879	0.949764	0.076922
4:14711802	4	14711802	0.0253929	0.056391	399	0.00266184	0.0152785	0.949764	-0.0807159
9:4668319	9	4668319	0.0255802	0.384712	399	0.00266184	0.0152462	0.949764	0.0462817
3:6708354	3	6708354	0.0259351	0.0576441	399	0.00266184	0.0151857	0.949764	0.0886774
18:11878527	18	11878527	0.0261772	0.354637	399	0.00266184	0.0151448	0.949764	-0.0408492
20:1969406	20	1969406	0.0264152	0.241855	399	0.00266184	0.0151051	0.949764	0.0424736
17:3063049	17	3063049	0.0265115	0.233083	399	0.00266184	0.0150891	0.949764	-0.0467708
7:12738339	7	12738339	0.0268395	0.406015	399	0.00266184	0.0150352	0.949764	-0.0378971
5:3971141	5	3971141	0.0269376	0.0413534	399	0.00266184	0.0150192	0.949764	-0.0898724
5:22123792	5	22123792	0.0270277	0.365915	399	0.00266184	0.0150045	0.949764	0.0401641
20:207714	20	207714	0.0271609	0.0526316	399	0.00266184	0.014983	0.949764	0.0902947
11:2422640	11	2422640	0.027199	0.0112782	399	0.00266184	0.0149768	0.949764	0.174418
11:1143013	11	1143013	0.0276525	0.317043	399	0.00266184	0.0149043	0.949764	0.0411093
9:10046004	9	10046004	0.0276811	0.0112782	399	0.00266184	0.0148998	0.949764	0.152485
20:5332676	20	5332676	0.0282713	0.389724	399	0.00266184	0.0148074	0.949764	-0.0336167
20:786836	20	786836	0.0283349	0.333333	399	0.00266184	0.0147976	0.949764	0.0399364
18:1251537	18	1251537	0.0283552	0.496241	399	0.00266184	0.0147945	0.949764	-0.0369567
5:9381820	5	9381820	0.0288959	0.101504	399	0.00266184	0.0147118	0.949764	-0.0622777
20:4099450	20	4099450	0.0293489	0.0639098	399	0.00266184	0.0146439	0.949764	0.0821764
15:4192668	15	4192668	0.0296321	0.357143	399	0.00266184	0.0146019	0.949764	-0.0403952
8:18106512	8	18106512	0.0296492	0.37594	399	0.00266184	0.0145994	0.949764	0.04176
20:200127	20	200127	0.0297546	0.428571	399	0.00266184	0.0145839	0.949764	-0.0321398
11:12979785	11	12979785	0.0300125	0.274436	399	0.00266184	0.0145462	0.949764	-0.0432338
18:152927	18	152927	0.0300389	0.0902256	399	0.00266184	0.0145424	0.949764	0.0643278
1:8974759	1	8974759	0.0304205	0.216792	399	0.00266184	0.0144873	0.949764	0.0443511
3:1522999	3	1522999	0.0308337	0.280702	399	0.00266184	0.0144285	0.949764	0.0404743
20:5326680	20	5326680	0.0310867	0.471178	399	0.00266184	0.0143929	0.949764	-0.0325041
1:2620012	1	2620012	0.0312243	0.260652	399	0.00266184	0.0143736	0.949764	-0.0426319
15:4252287	15	4252287	0.0314395	0.0789474	399	0.00266184	0.0143437	0.949764	0.0647966
20:3842407	20	3842407	0.031635	0.130326	399	0.00266184	0.0143167	0.949764	0.0591965
6:15283044	6	15283044	0.0316381	0.0100251	399	0.00266184	0.0143163	0.949764	0.172868
9:13449150	9	13449150	0.0316486	0.345865	399	0.00266184	0.0143148	0.949764	-0.0397051
18:1227354	18	1227354	0.0320204	0.333333	399	0.00266184	0.014264	0.949764	-0.036074
18:10764700	18	10764700	0.0333004	0.258145	399	0.00266184	0.0140936	0.949764	0.0426168
20:4397237	20	4397237	0.0333601	0.0463659	399	0.00266184	0.0140858	0.949764	0.0925773
13:3486127	13	3486127	0.0334302	0.33208	399	0.00266184	0.0140767	0.949764	0.0401283
20:4774838	20	4774838	0.0336243	0.310777	399	0.00266184	0.0140516	0.949764	-0.0363301
14:825831	14	825831	0.0338248	0.362155	399	0.00266184	0.0140258	0.949764	0.0363192
9:15280970	9	15280970	0.0339005	0.152882	399	0.00266184	0.0140161	0.949764	-0.0463313
13:1005177	13	1005177	0.0339038	0.431078	399	0.00266184	0.0140156	0.949764	0.0369768
8:15721938	8	15721938	0.034645	0.0200501	399	0.00266184	0.0139218	0.949764	0.119836
13:5099805	13	5099805	0.0347895	0.37218	399	0.00266184	0.0139038	0.949764	-0.0387932
7:13228011	7	13228011	0.0349627	0.330827	399	0.00266184	0.0138823	0.949764	-0.0380277
12:6552494	12	6552494	0.0350368	0.308271	399	0.00266184	0.0138731	0.949764	-0.0386627
11:10921243	11	10921243	0.0354669	0.0626566	399	0.00266184	0.0138203	0.949764	-0.0713791
20:2972289	20	2972289	0.0360976	0.474937	399	0.00266184	0.013744	0.949764	-0.0350773
16:2629871	16	2629871	0.0363927	0.116541	399	0.00266184	0.0137088	0.949764	0.0567637
13:123166	13	123166	0.036452	0.454887	399	0.00266184	0.0137017	0.949764	0.0379585
11:11811450	11	11811450	0.0365725	0.250627	399	0.00266184	0.0136875	0.949764	-0.0420925
1:13820621	1	13820621	0.0365743	0.0175439	399	0.00266184	0.0136873	0.949764	0.134137
13:1551079	13	1551079	0.0366999	0.0614035	399	0.00266184	0.0136724	0.949764	-0.0697877
2:442211	2	442211	0.0367109	0.141604	399	0.00266184	0.0136712	0.949764	-0.047056
18:10771026	18	10771026	0.0368532	0.255639	399	0.00266184	0.0136544	0.949764	0.0411793
5:1295380	5	1295380	0.0368849	0.0401003	399	0.00266184	0.0136507	0.949764	0.0924209
18:11168216	18	11168216	0.0369329	0.33584	399	0.00266184	0.0136451	0.949764	-0.0407496
18:18739496	18	18739496	0.0369567	0.0200501	399	0.00266184	0.0136423	0.949764	0.128308
5:14246981	5	14246981	0.0374882	0.206767	399	0.00266184	0.0135806	0.949764	0.0440479
3:5970977	3	5970977	0.0380338	0.165414	399	0.00266184	0.0135183	0.949764	0.0503145
6:1537100	6	1537100	0.0380927	0.0150376	399	0.00266184	0.0135116	0.949764	-0.125443
16:882283	16	882283	0.0381646	0.0701754	399	0.00266184	0.0135035	0.949764	0.062409
2:4363208	2	4363208	0.0382785	0.0150376	399	0.00266184	0.0134906	0.949764	0.140994
9:15464601	9	15464601	0.0384697	0.25188	399	0.00266184	0.0134691	0.949764	0.0430064
7:4966203	7	4966203	0.0385777	0.220551	399	0.00266184	0.013457	0.949764	-0.0443646
12:1822207	12	1822207	0.0385816	0.383459	399	0.00266184	0.0134566	0.949764	0.0365617
1:2619751	1	2619751	0.0387947	0.255639	399	0.00266184	0.0134329	0.949764	0.0410831
12:17625097	12	17625097	0.0389821	0.0701754	399	0.00266184	0.0134121	0.949764	0.0753668
1:6599909	1	6599909	0.0392742	0.180451	399	0.00266184	0.01338	0.949764	0.0477434
14:5159822	14	5159822	0.03978	0.300752	399	0.00266184	0.0133249	0.949764	-0.0286664
3:3631236	3	3631236	0.0402332	0.447368	399	0.00266184	0.0132761	0.949764	0.0351369
20:445805	20	445805	0.0402939	0.0200501	399	0.00266184	0.0132696	0.949764	-0.109986
14:8957820	14	8957820	0.0403871	0.370927	399	0.00266184	0.0132597	0.949764	0.0306701
10:626481	10	626481	0.0404581	0.206767	399	0.00266184	0.0132521	0.949764	0.0345948
1:6429478	1	6429478	0.0405456	0.448622	399	0.00266184	0.0132429	0.949764	0.0380696
11:5056277	11	5056277	0.040634	0.239348	399	0.00266184	0.0132335	0.949764	0.0425099
20:4853923	20	4853923	0.0409539	0.477444	399	0.00266184	0.0131998	0.949764	-0.0352573
14:3108818	14	3108818	0.0412859	0.463659	399	0.00266184	0.0131651	0.949764	-0.0367128
5:22525819	5	22525819	0.0413476	0.215539	399	0.00266184	0.0131587	0.949764	0.0408476
1:1944910	1	1944910	0.04162	0.302005	399	0.00266184	0.0131305	0.949764	0.0388595
8:15003452	8	15003452	0.0422727	0.20802	399	0.00266184	0.0130637	0.949764	0.0437674
5:3529098	5	3529098	0.042384	0.484962	399	0.00266184	0.0130524	0.949764	-0.037541
18:10793594	18	10793594	0.0425475	0.289474	399	0.00266184	0.0130359	0.949764	-0.0377775
1:8739330	1	8739330	0.0425657	0.150376	399	0.00266184	0.0130341	0.949764	-0.0460117
5:1101732	5	1101732	0.0425808	0.0576441	399	0.00266184	0.0130326	0.949764	-0.0761693
3:2552393	3	2552393	0.0428898	0.258145	399	0.00266184	0.0130016	0.949764	-0.0412292
4:19213086	4	19213086	0.0434121	0.0137845	399	0.00266184	0.0129497	0.949764	0.149789
15:7597459	15	7597459	0.04366	0.322055	399	0.00266184	0.0129253	0.949764	-0.0362226
7:12978090	7	12978090	0.0437425	0.192982	399	0.00266184	0.0129172	0.949764	-0.044626
1:6552567	1	6552567	0.0437468	0.185464	399	0.00266184	0.0129168	0.949764	-0.0447598
13:2202970	13	2202970	0.0449289	0.43985	399	0.00266184	0.0128028	0.949764	-0.0360037
19:5561516	19	5561516	0.0451977	0.259398	399	0.00266184	0.0127773	0.949764	0.0378939
2:4424967	2	4424967	0.0453411	0.176692	399	0.00266184	0.0127637	0.949764	0.0471476
7:4884775	7	4884775	0.045361	0.446115	399	0.00266184	0.0127618	0.949764	0.0349186
3:5971041	3	5971041	0.0455826	0.196742	399	0.00266184	0.012741	0.949764	0.0428405
6:8246509	6	8246509	0.0460156	0.0338346	399	0.00266184	0.0127007	0.949764	0.0823582
5:23231827	5	23231827	0.0461369	0.305764	399	0.00266184	0.0126894	0.949764	-0.0371815
4:2660135	4	2660135	0.0465729	0.488722	399	0.00266184	0.0126493	0.949764	0.0341841
14:1806167	14	1806167	0.0467078	0.431078	399	0.00266184	0.0126369	0.949764	0.034052
7:13520482	7	13520482	0.0467123	0.150376	399	0.00266184	0.0126365	0.949764	0.0467533
1:2709943	1	2709943	0.04691	0.197995	399	0.00266184	0.0126185	0.949764	-0.0472922
7:11392005	7	11392005	0.0470894	0.112782	399	0.00266184	0.0126023	0.949764	-0.0541653
1:2931411	1	2931411	0.0475609	0.369674	399	0.00266184	0.0125598	0.949764	-0.0363241
1:5775748	1	5775748	0.0475922	0.392231	399	0.00266184	0.012557	0.949764	-0.0357643
13:5350714	13	5350714	0.0478315	0.478697	399	0.00266184	0.0125356	0.949764	0.0348476
1:12718844	1	12718844	0.0479074	0.0388471	399	0.00266184	0.0125289	0.949764	-0.0834088
20:1797704	20	1797704	0.0479392	0.358396	399	0.00266184	0.012526	0.949764	0.0365017
17:1019632	17	1019632	0.0479428	0.16416	399	0.00266184	0.0125257	0.949764	0.0447134
19:305125	19	305125	0.0481392	0.281955	399	0.00266184	0.0125083	0.949764	-0.0368385
4:13333726	4	13333726	0.048211	0.0576441	399	0.00266184	0.012502	0.949764	-0.0686636
14:11100503	14	11100503	0.0482533	0.275689	399	0.00266184	0.0124982	0.949764	0.0390145
8:14231310	8	14231310	0.0485356	0.056391	399	0.00266184	0.0124734	0.949764	-0.0654746
14:15968745	14	15968745	0.0486819	0.428571	399	0.00266184	0.0124606	0.949764	-0.0372229
18:13256793	18	13256793	0.0488332	0.0100251	399	0.00266184	0.0124474	0.949764	0.13555
11:287528	11	287528	0.0488388	0.330827	399	0.00266184	0.0124469	0.949764	-0.0354336
1:7471066	1	7471066	0.0500778	0.409774	399	0.00266184	0.0123404	0.949764	0.0353229
18:7495018	18	7495018	0.0502468	0.152882	399	0.00266184	0.0123261	0.949764	0.0466217
6:18995253	6	18995253	0.0508504	0.0764411	399	0.00266184	0.0122754	0.949764	0.0625841
7:3956509	7	3956509	0.0508524	0.397243	399	0.00266184	0.0122752	0.949764	-0.0342818
1:2621764	1	2621764	0.0508852	0.241855	399	0.00266184	0.0122725	0.949764	-0.0403581
5:1536930	5	1536930	0.0511822	0.350877	399	0.00266184	0.0122478	0.949764	-0.0372197
3:371310	3	371310	0.0512379	0.131579	399	0.00266184	0.0122432	0.949764	0.0508353
12:14442531	12	14442531	0.0513142	0.363409	399	0.00266184	0.0122369	0.949764	0.0274738
12:7315209	12	7315209	0.051349	0.241855	399	0.00266184	0.012234	0.949764	0.0373128
1:4099381	1	4099381	0.0514372	0.493734	399	0.00266184	0.0122267	0.949764	0.0347495
5:2976963	5	2976963	0.0515994	0.0250627	399	0.00266184	0.0122134	0.949764	0.0921046
15:1826353	15	1826353	0.0518321	0.0689223	399	0.00266184	0.0121943	0.949764	-0.0663375
14:15621952	14	15621952	0.0520802	0.0601504	399	0.00266184	0.0121741	0.949764	0.0725769
3:644189	3	644189	0.0524151	0.171679	399	0.00266184	0.0121469	0.949764	0.0463648
9:11838560	9	11838560	0.0524922	0.125313	399	0.00266184	0.0121407	0.949764	-0.0518252
8:389230	8	389230	0.0528843	0.225564	399	0.00266184	0.0121092	0.949764	0.0435392
6:18625574	6	18625574	0.0529067	0.179198	399	0.00266184	0.0121074	0.949764	0.0377377
8:18087262	8	18087262	0.0532234	0.047619	399	0.00266184	0.0120821	0.949764	-0.0709227
8:15003660	8	15003660	0.0533858	0.209273	399	0.00266184	0.0120692	0.949764	0.0415682
11:3205601	11	3205601	0.053528	0.101504	399	0.00266184	0.012058	0.949764	-0.0551657
12:7712252	12	7712252	0.0536952	0.417293	399	0.00266184	0.0120448	0.949764	0.0339045
6:3034879	6	3034879	0.0540175	0.489975	399	0.00266184	0.0120195	0.949764	0.0350591
13:5015724	13	5015724	0.054467	0.284461	399	0.00266184	0.0119845	0.949764	-0.0382532
3:6463831	3	6463831	0.0545126	0.0526316	399	0.00266184	0.0119809	0.949764	0.0706191
20:338149	20	338149	0.0546026	0.387218	399	0.00266184	0.011974	0.949764	0.0302617
8:5043735	8	5043735	0.0547137	0.018797	399	0.00266184	0.0119654	0.949764	0.123661
18:17976377	18	17976377	0.055223	0.169173	399	0.00266184	0.0119262	0.949764	0.0457344
7:12751217	7	12751217	0.0554714	0.367168	399	0.00266184	0.0119073	0.949764	0.03272
19:12294490	19	12294490	0.0555486	0.0764411	399	0.00266184	0.0119014	0.949764	-0.0612963
5:5604459	5	5604459	0.0556845	0.176692	399	0.00266184	0.0118911	0.949764	0.0445124
18:1280003	18	1280003	0.0560336	0.211779	399	0.00266184	0.0118648	0.949764	-0.0415659
20:5332628	20	5332628	0.0562944	0.286967	399	0.00266184	0.0118452	0.949764	0.0315327
18:17276526	18	17276526	0.0564564	0.115288	399	0.00266184	0.0118331	0.949764	-0.0541384
20:23414	20	23414	0.0572739	0.5	399	0.00266184	0.0117725	0.949764	-0.0355421
7:11378986	7	11378986	0.0572923	0.454887	399	0.00266184	0.0117711	0.949764	-0.0335955
1:6429477	1	6429477	0.0573341	0.446115	399	0.00266184	0.0117681	0.949764	-0.0351646
13:14883378	13	14883378	0.0574395	0.0526316	399	0.00266184	0.0117603	0.949764	-0.0716176
20:4004263	20	4004263	0.0575569	0.0413534	399	0.00266184	0.0117517	0.949764	0.0857722
7:13094364	7	13094364	0.0575888	0.239348	399	0.00266184	0.0117494	0.949764	0.0389943
7:7883975	7	7883975	0.057649	0.175439	399	0.00266184	0.011745	0.949764	-0.0439788
6:1220663	6	1220663	0.0577508	0.111529	399	0.00266184	0.0117376	0.949764	0.0510297
1:13345589	1	13345589	0.0577626	0.340852	399	0.00266184	0.0117367	0.949764	0.0340105
20:3075646	20	3075646	0.0577871	0.220551	399	0.00266184	0.0117349	0.949764	0.0401474
18:10817612	18	10817612	0.0578317	0.23183	399	0.00266184	0.0117317	0.949764	0.039626
14:16140295	14	16140295	0.0583872	0.177945	399	0.00266184	0.0116915	0.949764	-0.0410199
20:1499365	20	1499365	0.05873	0.294486	399	0.00266184	0.0116668	0.949764	0.0363262
6:14578296	6	14578296	0.0587439	0.235589	399	0.00266184	0.0116658	0.949764	0.0404571
1:14699858	1	14699858	0.0590539	0.478697	399	0.00266184	0.0116437	0.949764	0.0329276
5:5651177	5	5651177	0.0597333	0.109023	399	0.00266184	0.0115957	0.949764	0.0524933
12:8901530	12	8901530	0.0598127	0.145363	399	0.00266184	0.0115901	0.949764	0.0425988
8:2135091	8	2135091	0.0598283	0.0162907	399	0.00266184	0.011589	0.949764	0.123105
18:7801150	18	7801150	0.0600351	0.362155	399	0.00266184	0.0115745	0.949764	0.0353352
2:5492143	2	5492143	0.0601513	0.418546	399	0.00266184	0.0115664	0.949764	-0.0343187
18:2223829	18	2223829	0.0602247	0.33208	399	0.00266184	0.0115613	0.949764	0.0355575
8:15068018	8	15068018	0.0602982	0.0501253	399	0.00266184	0.0115561	0.949764	-0.0724219
17:1702723	17	1702723	0.0606422	0.302005	399	0.00266184	0.0115323	0.949764	0.0334878
18:15534046	18	15534046	0.0612361	0.340852	399	0.00266184	0.0114914	0.949764	-0.0353594
6:22198293	6	22198293	0.0618365	0.33584	399	0.00266184	0.0114505	0.949764	-0.0336517
7:2566861	7	2566861	0.0619799	0.101504	399	0.00266184	0.0114408	0.949764	0.048369
3:1631131	3	1631131	0.0620041	0.0601504	399	0.00266184	0.0114392	0.949764	0.0617237
20:2535066	20	2535066	0.062367	0.037594	399	0.00266184	0.0114147	0.949764	0.0565627
8:18016938	8	18016938	0.0624989	0.384712	399	0.00266184	0.0114059	0.949764	0.032714
7:11302519	7	11302519	0.062507	0.256892	399	0.00266184	0.0114053	0.949764	0.0377845
7:10749237	7	10749237	0.0629961	0.176692	399	0.00266184	0.0113727	0.949764	0.044129
5:8639879	5	8639879	0.0630835	0.0626566	399	0.00266184	0.0113669	0.949764	0.069794
5:8639889	5	8639889	0.0630835	0.0626566	399	0.00266184	0.0113669	0.949764	0.069794
5:10102823	5	10102823	0.063449	0.27193	399	0.00266184	0.0113427	0.949764	0.0372627
4:18667068	4	18667068	0.0636819	0.184211	399	0.00266184	0.0113274	0.949764	0.0365628
1:6989460	1	6989460	0.063815	0.218045	399	0.00266184	0.0113187	0.949764	-0.0402907
13:5350725	13	5350725	0.0639903	0.329574	399	0.00266184	0.0113072	0.949764	0.0341539
5:1151144	5	1151144	0.0643308	0.0363409	399	0.00266184	0.011285	0.949764	-0.0792223
1:14732326	1	14732326	0.0645464	0.0100251	399	0.00266184	0.0112711	0.949764	-0.128104
7:7894729	7	7894729	0.0647689	0.284461	399	0.00266184	0.0112567	0.949764	0.0283381
11:1367636	11	1367636	0.0647918	0.35213	399	0.00266184	0.0112552	0.949764	-0.0339675
1:957109	1	957109	0.0650746	0.368421	399	0.00266184	0.011237	0.949764	0.039805
6:16661681	6	16661681	0.0651112	0.100251	399	0.00266184	0.0112347	0.949764	-0.0572834
12:2004007	12	2004007	0.0653192	0.308271	399	0.00266184	0.0112214	0.949764	-0.0317674
6:21896456	6	21896456	0.0657992	0.339599	399	0.00266184	0.0111908	0.949764	-0.0317057
11:11098912	11	11098912	0.0660013	0.0413534	399	0.00266184	0.011178	0.949764	0.0759352
13:5531116	13	5531116	0.0661015	0.369674	399	0.00266184	0.0111717	0.949764	0.0343757
4:12768748	4	12768748	0.0663085	0.130326	399	0.00266184	0.0111587	0.949764	0.0472836
5:3978267	5	3978267	0.0664524	0.192982	399	0.00266184	0.0111496	0.949764	0.0425927
8:16387165	8	16387165	0.0665867	0.276942	399	0.00266184	0.0111412	0.949764	-0.0357792
5:3870043	5	3870043	0.0669132	0.27193	399	0.00266184	0.0111208	0.949764	0.0372165
4:2017110	4	2017110	0.0678157	0.115288	399	0.00266184	0.011065	0.949764	0.05393
2:2711504	2	2711504	0.0679866	0.0839599	399	0.00266184	0.0110546	0.949764	0.0616185
5:17260786	5	17260786	0.0683786	0.448622	399	0.00266184	0.0110306	0.949764	-0.0309881
7:11222751	7	11222751	0.0684274	0.0814536	399	0.00266184	0.0110277	0.949764	-0.0608385
1:8619296	1	8619296	0.0685588	0.110276	399	0.00266184	0.0110197	0.949764	0.0476348
16:4279346	16	4279346	0.0685954	0.230576	399	0.00266184	0.0110175	0.949764	0.0329071
18:3912615	18	3912615	0.0686506	0.171679	399	0.00266184	0.0110141	0.949764	-0.0438795
18:7217393	18	7217393	0.068727	0.14411	399	0.00266184	0.0110095	0.949764	-0.0337394
8:14404455	8	14404455	0.0688945	0.16416	399	0.00266184	0.0109994	0.949764	0.0391293
20:335552	20	335552	0.0691256	0.468672	399	0.00266184	0.0109855	0.949764	-0.0262553
1:8954895	1	8954895	0.0691661	0.139098	399	0.00266184	0.010983	0.949764	-0.0450446
1:14365445	1	14365445	0.0695227	0.085213	399	0.00266184	0.0109617	0.949764	-0.0575325
14:17686535	14	17686535	0.0695284	0.195489	399	0.00266184	0.0109613	0.949764	-0.035723
18:2205954	18	2205954	0.0696144	0.411028	399	0.00266184	0.0109562	0.949764	-0.0311499
6:15424788	6	15424788	0.069645	0.047619	399	0.00266184	0.0109544	0.949764	0.0669485
17:623487	17	623487	0.0699883	0.195489	399	0.00266184	0.0109339	0.949764	0.0383009
12:11547215	12	11547215	0.0700232	0.344612	399	0.00266184	0.0109319	0.949764	-0.0329663
18:7948141	18	7948141	0.0705038	0.093985	399	0.00266184	0.0109035	0.949764	0.0515122
18:15049046	18	15049046	0.070607	0.397243	399	0.00266184	0.0108974	0.949764	-0.0311717
5:5793228	5	5793228	0.0712906	0.488722	399	0.00266184	0.0108574	0.949764	0.0330725
2:4412982	2	4412982	0.0719676	0.218045	399	0.00266184	0.0108182	0.949764	0.0366129
4:12478787	4	12478787	0.0725147	0.130326	399	0.00266184	0.0107869	0.949764	0.0406247
20:2757081	20	2757081	0.0726448	0.449875	399	0.00266184	0.0107794	0.949764	-0.0329635
17:7329376	17	7329376	0.0728003	0.497494	399	0.00266184	0.0107706	0.949764	0.0309868
4:15640322	4	15640322	0.0732437	0.122807	399	0.00266184	0.0107455	0.949764	0.0483984
7:2309999	7	2309999	0.0732685	0.444862	399	0.00266184	0.0107441	0.949764	-0.0295093
14:8057964	14	8057964	0.0733917	0.273183	399	0.00266184	0.0107371	0.949764	-0.0349152
14:5159798	14	5159798	0.0736519	0.175439	399	0.00266184	0.0107225	0.949764	-0.0431781
13:4363269	13	4363269	0.0737531	0.47995	399	0.00266184	0.0107168	0.949764	-0.0340044
5:5604548	5	5604548	0.0741488	0.169173	399	0.00266184	0.0106947	0.949764	-0.0421522
7:10982314	7	10982314	0.0745902	0.404762	399	0.00266184	0.0106701	0.949764	0.0323085
9:16209650	9	16209650	0.0747105	0.328321	399	0.00266184	0.0106635	0.949764	0.0269333
18:10703222	18	10703222	0.0750695	0.258145	399	0.00266184	0.0106437	0.949764	-0.0359085
7:13901320	7	13901320	0.0753521	0.204261	399	0.00266184	0.0106281	0.949764	0.0374554
7:4621231	7	4621231	0.0755459	0.469925	399	0.00266184	0.0106175	0.949764	-0.0297209
8:11392576	8	11392576	0.075612	0.0100251	399	0.00266184	0.0106139	0.949764	0.143429
11:9767147	11	9767147	0.0757677	0.324561	399	0.00266184	0.0106054	0.949764	0.0314596
5:14145833	5	14145833	0.0759326	0.0288221	399	0.00266184	0.0105965	0.949764	0.0881511
4:12767000	4	12767000	0.0761804	0.130326	399	0.00266184	0.010583	0.949764	-0.0456765
5:10021690	5	10021690	0.0763925	0.0952381	399	0.00266184	0.0105715	0.949764	0.0521694
20:3919680	20	3919680	0.0764524	0.145363	399	0.00266184	0.0105683	0.949764	0.0315305
14:15998855	14	15998855	0.0767942	0.424812	399	0.00266184	0.0105499	0.949764	-0.0293961
7:10909384	7	10909384	0.0770145	0.382206	399	0.00266184	0.0105381	0.949764	0.0322857
5:8470555	5	8470555	0.0773028	0.196742	399	0.00266184	0.0105227	0.949764	-0.0371062
11:12571129	11	12571129	0.0777374	0.325815	399	0.00266184	0.0104996	0.949764	0.0308894
18:1539176	18	1539176	0.0779508	0.196742	399	0.00266184	0.0104883	0.949764	-0.0378793
11:4890341	11	4890341	0.0782236	0.0776942	399	0.00266184	0.0104739	0.949764	-0.053057
17:13881	17	13881	0.0782425	0.0576441	399	0.00266184	0.0104729	0.949764	-0.0629684
20:4558921	20	4558921	0.0786878	0.314536	399	0.00266184	0.0104496	0.949764	-0.0322723
5:13404234	5	13404234	0.0787062	0.0776942	399	0.00266184	0.0104486	0.949764	-0.0543549
12:7712300	12	7712300	0.0787736	0.402256	399	0.00266184	0.0104451	0.949764	0.0307149
6:23952225	6	23952225	0.0790056	0.131579	399	0.00266184	0.010433	0.949764	0.0425634
11:13100192	11	13100192	0.0792884	0.296992	399	0.00266184	0.0104183	0.949764	0.0324262
16:7168616	16	7168616	0.0793812	0.0200501	399	0.00266184	0.0104135	0.949764	0.0868333
15:3638401	15	3638401	0.0794213	0.20802	399	0.00266184	0.0104114	0.949764	0.0356149
3:669918	3	669918	0.0797838	0.195489	399	0.00266184	0.0103927	0.949764	-0.0391894
18:1143410	18	1143410	0.0798847	0.0338346	399	0.00266184	0.0103875	0.949764	-0.0738053
20:3483297	20	3483297	0.080032	0.365915	399	0.00266184	0.0103799	0.949764	-0.0319731
2:7065071	2	7065071	0.0801676	0.390977	399	0.00266184	0.010373	0.949764	0.0312737
11:777832	11	777832	0.0802275	0.109023	399	0.00266184	0.0103699	0.949764	0.0495757
18:1325962	18	1325962	0.0802441	0.423559	399	0.00266184	0.0103691	0.949764	-0.029203
11:1091203	11	1091203	0.0805038	0.0200501	399	0.00266184	0.0103558	0.949764	-0.1054
14:163976	14	163976	0.0809935	0.056391	399	0.00266184	0.0103309	0.949764	-0.0576848
1:2622030	1	2622030	0.0814126	0.427318	399	0.00266184	0.0103097	0.949764	-0.0299655
20:240924	20	240924	0.0818074	0.285714	399	0.00266184	0.0102898	0.949764	-0.0334866
1:10445674	1	10445674	0.0818356	0.246867	399	0.00266184	0.0102884	0.949764	-0.0339419
17:2865768	17	2865768	0.0818905	0.165414	399	0.00266184	0.0102857	0.949764	-0.042695
18:3507891	18	3507891	0.0820213	0.350877	399	0.00266184	0.0102791	0.949764	0.0359763
13:12547800	13	12547800	0.0821314	0.296992	399	0.00266184	0.0102736	0.949764	-0.0265932
5:1409983	5	1409983	0.082449	0.0175439	399	0.00266184	0.0102578	0.949764	-0.0956674
13:1062185	13	1062185	0.0827163	0.322055	399	0.00266184	0.0102445	0.949764	-0.0328043
9:6779229	9	6779229	0.0827977	0.119048	399	0.00266184	0.0102405	0.949764	-0.0418313
9:1673826	9	1673826	0.0828399	0.0225564	399	0.00266184	0.0102384	0.949764	0.0947265
3:3026347	3	3026347	0.0832909	0.189223	399	0.00266184	0.0102162	0.949764	-0.0362997
8:18862883	8	18862883	0.0833012	0.16416	399	0.00266184	0.0102157	0.949764	0.039594
8:14652077	8	14652077	0.0834867	0.43609	399	0.00266184	0.0102066	0.949764	-0.0297294
18:8285050	18	8285050	0.0835821	0.0588972	399	0.00266184	0.0102019	0.949764	-0.061817
7:12456775	7	12456775	0.08369	0.404762	399	0.00266184	0.0101966	0.949764	0.028754
13:9358122	13	9358122	0.0837968	0.493734	399	0.00266184	0.0101914	0.949764	-0.0313863
13:6042969	13	6042969	0.0838635	0.314536	399	0.00266184	0.0101881	0.949764	-0.0272458
4:19093536	4	19093536	0.0839099	0.288221	399	0.00266184	0.0101859	0.949764	-0.0337444
15:3024281	15	3024281	0.0847374	0.310777	399	0.00266184	0.0101457	0.949764	0.0303653
8:12419364	8	12419364	0.0847918	0.151629	399	0.00266184	0.0101431	0.949764	0.0406343
18:14409197	18	14409197	0.0852344	0.0451128	399	0.00266184	0.0101218	0.949764	0.074172
20:2752461	20	2752461	0.0854781	0.0889724	399	0.00266184	0.0101101	0.949764	-0.0504252
8:14233104	8	14233104	0.0855882	0.298246	399	0.00266184	0.0101049	0.949764	0.0311394
14:15789898	14	15789898	0.0856023	0.246867	399	0.00266184	0.0101042	0.949764	-0.0355885
14:14301172	14	14301172	0.0858415	0.229323	399	0.00266184	0.0100928	0.949764	0.0352708
18:11828837	18	11828837	0.0860789	0.0614035	399	0.00266184	0.0100815	0.949764	-0.0458302
1:2534970	1	2534970	0.0867758	0.379699	399	0.00266184	0.0100486	0.949764	-0.0311098
18:18116765	18	18116765	0.0867781	0.350877	399	0.00266184	0.0100485	0.949764	0.0286745
14:14482140	14	14482140	0.0871667	0.449875	399	0.00266184	0.0100303	0.949764	-0.0323292
8:3519925	8	3519925	0.0876054	0.0338346	399	0.00266184	0.0100098	0.949764	0.0795113
3:1746996	3	1746996	0.0876672	0.477444	399	0.00266184	0.0100069	0.949764	0.0302032
3:6515561	3	6515561	0.0876818	0.325815	399	0.00266184	0.0100062	0.949764	-0.0438781
13:7154255	13	7154255	0.0877061	0.047619	399	0.00266184	0.0100051	0.949764	0.0666444
8:13095628	8	13095628	0.0881689	0.289474	399	0.00266184	0.00998364	0.949764	-0.0336627
1:14754109	1	14754109	0.0882086	0.139098	399	0.00266184	0.00998181	0.949764	-0.0430258
13:5274588	13	5274588	0.0885789	0.419799	399	0.00266184	0.00996473	0.949764	0.031407
8:14741315	8	14741315	0.0887078	0.418546	399	0.00266184	0.00995881	0.949764	0.0298575
12:6764538	12	6764538	0.0887952	0.136591	399	0.00266184	0.00995479	0.949764	0.043738
6:7602290	6	7602290	0.0889655	0.0726817	399	0.00266184	0.009947	0.949764	0.0530457
9:7413992	9	7413992	0.089312	0.255639	399	0.00266184	0.00993116	0.949764	0.0291193
1:7238604	1	7238604	0.0894669	0.491228	399	0.00266184	0.00992411	0.949764	0.0298649
19:7083913	19	7083913	0.0895122	0.0288221	399	0.00266184	0.00992205	0.949764	0.0912961
1:7667975	1	7667975	0.0896411	0.0739348	399	0.00266184	0.0099162	0.949764	-0.0505418
7:13518424	7	13518424	0.0896422	0.159148	399	0.00266184	0.00991614	0.949764	-0.0401499
18:456642	18	456642	0.0898288	0.442356	399	0.00266184	0.00990768	0.949764	0.0309836
8:19164392	8	19164392	0.0909693	0.274436	399	0.00266184	0.00985637	0.949764	0.0339963
20:2794288	20	2794288	0.0917829	0.085213	399	0.00266184	0.0098202	0.949764	-0.0490144
12:6127530	12	6127530	0.0919401	0.0588972	399	0.00266184	0.00981325	0.949764	-0.0596509
4:14351874	4	14351874	0.0921885	0.320802	399	0.00266184	0.0098023	0.949764	-0.0333323
11:5056242	11	5056242	0.0923154	0.189223	399	0.00266184	0.00979671	0.949764	-0.0363037
20:3996146	20	3996146	0.0925261	0.35589	399	0.00266184	0.00978746	0.949764	-0.025105
20:833014	20	833014	0.0929406	0.145363	399	0.00266184	0.00976932	0.949764	0.0435659
6:7925919	6	7925919	0.0931621	0.0150376	399	0.00266184	0.00975966	0.949764	0.114502
9:5337320	9	5337320	0.0933854	0.302005	399	0.00266184	0.00974996	0.949764	0.033167
4:6018146	4	6018146	0.0934577	0.280702	399	0.00266184	0.00974682	0.949764	0.0315333
6:14004623	6	14004623	0.0936319	0.184211	399	0.00266184	0.00973927	0.949764	0.0363343
11:13100421	11	13100421	0.0949134	0.298246	399	0.00266184	0.0096842	0.949764	-0.0306878
4:3998193	4	3998193	0.0949446	0.140351	399	0.00266184	0.00968287	0.949764	-0.0373938
14:14182371	14	14182371	0.0952645	0.0112782	399	0.00266184	0.00966925	0.949764	-0.133641
5:12045607	5	12045607	0.0954645	0.255639	399	0.00266184	0.00966076	0.949764	-0.0290106
16:7195225	16	7195225	0.095478	0.0338346	399	0.00266184	0.00966019	0.949764	-0.0746974
12:1389429	12	1389429	0.0955201	0.0250627	399	0.00266184	0.00965841	0.949764	0.0879846
18:17279727	18	17279727	0.0958732	0.409774	399	0.00266184	0.00964348	0.949764	0.0307074
7:3313616	7	3313616	0.0959029	0.298246	399	0.00266184	0.00964222	0.949764	0.0298799
9:4668359	9	4668359	0.0960234	0.397243	399	0.00266184	0.00963715	0.949764	-0.0365102
17:6561370	17	6561370	0.096196	0.280702	399	0.00266184	0.00962988	0.949764	0.0332138
20:1006685	20	1006685	0.0966896	0.0350877	399	0.00266184	0.00960919	0.949764	-0.0742007
15:2586181	15	2586181	0.0970455	0.0426065	399	0.00266184	0.00959435	0.949764	-0.0731689
11:1143106	11	1143106	0.0973214	0.177945	399	0.00266184	0.00958288	0.949764	0.0385475
3:589919	3	589919	0.0974962	0.156642	399	0.00266184	0.00957563	0.949764	0.0362558
3:4798475	3	4798475	0.0977055	0.394737	399	0.00266184	0.00956697	0.949764	-0.0271572
20:5306607	20	5306607	0.0978147	0.432331	399	0.00266184	0.00956246	0.949764	-0.0286713
14:554070	14	554070	0.0980406	0.387218	399	0.00266184	0.00955315	0.949764	0.0301162
12:17625388	12	17625388	0.0982578	0.211779	399	0.00266184	0.00954422	0.949764	-0.0263299
18:16819008	18	16819008	0.0985525	0.0451128	399	0.00266184	0.00953213	0.949764	-0.065238
6:6458071	6	6458071	0.0986779	0.477444	399	0.00266184	0.009527	0.949764	0.0264354
11:4609868	11	4609868	0.0987825	0.344612	399	0.00266184	0.00952273	0.949764	-0.0315117
2:5586401	2	5586401	0.0988926	0.156642	399	0.00266184	0.00951823	0.949764	-0.0409899
17:7336130	17	7336130	0.0992818	0.432331	399	0.00266184	0.00950239	0.949764	-0.0286536
20:784326	20	784326	0.0996227	0.191729	399	0.00266184	0.00948858	0.949764	-0.0349733
18:5778466	18	5778466	0.0997413	0.493734	399	0.00266184	0.00948378	0.949764	-0.0288544
3:8494308	3	8494308	0.100329	0.0827068	399	0.00266184	0.00946013	0.949764	0.0484897
15:7514592	15	7514592	0.100572	0.18797	399	0.00266184	0.00945038	0.949764	0.0394633
1:12870548	1	12870548	0.100577	0.344612	399	0.00266184	0.00945017	0.949764	0.0287829
9:4141120	9	4141120	0.100586	0.374687	399	0.00266184	0.00944981	0.949764	0.0300538
5:14900593	5	14900593	0.100608	0.115288	399	0.00266184	0.00944893	0.949764	0.0434019
11:2501813	11	2501813	0.101108	0.0200501	399	0.00266184	0.00942896	0.949764	0.0685576
8:569988	8	569988	0.101314	0.14787	399	0.00266184	0.00942077	0.949764	-0.0431568
17:7336128	17	7336128	0.101438	0.421053	399	0.00266184	0.00941586	0.949764	0.0287041
3:2156358	3	2156358	0.101696	0.0175439	399	0.00266184	0.00940565	0.949764	0.0976495
6:21896442	6	21896442	0.101841	0.325815	399	0.00266184	0.00939993	0.949764	0.0288639
19:11643205	19	11643205	0.102076	0.437343	399	0.00266184	0.00939065	0.949764	0.0225439
13:11751788	13	11751788	0.102238	0.14411	399	0.00266184	0.00938427	0.949764	0.0400559
18:8744874	18	8744874	0.102331	0.199248	399	0.00266184	0.00938061	0.949764	-0.0369115
12:6051741	12	6051741	0.102408	0.33208	399	0.00266184	0.00937758	0.949764	-0.0295827
20:4251374	20	4251374	0.102752	0.0864662	399	0.00266184	0.0093641	0.949764	0.0482074
11:12890988	11	12890988	0.102931	0.066416	399	0.00266184	0.00935711	0.949764	-0.0560355
1:1828229	1	1828229	0.103027	0.0300752	399	0.00266184	0.00935337	0.949764	0.0864564
20:1926473	20	1926473	0.103217	0.333333	399	0.00266184	0.00934596	0.949764	-0.0271989
6:21021885	6	21021885	0.103273	0.339599	399	0.00266184	0.0093438	0.949764	0.031751
14:7116342	14	7116342	0.103629	0.444862	399	0.00266184	0.00932998	0.949764	-0.0293412
2:4044786	2	4044786	0.104226	0.0100251	399	0.00266184	0.00930692	0.949764	-0.11807
13:6959413	13	6959413	0.104238	0.0639098	399	0.00266184	0.00930644	0.949764	0.0483202
20:5332685	20	5332685	0.104431	0.0526316	399	0.00266184	0.00929903	0.949764	-0.0582181
4:12768501	4	12768501	0.104726	0.129073	399	0.00266184	0.0092877	0.949764	0.0427945
6:8706558	6	8706558	0.105072	0.0125313	399	0.00266184	0.00927448	0.949764	0.121124
10:481220	10	481220	0.105181	0.278195	399	0.00266184	0.00927034	0.949764	-0.032106
5:7085093	5	7085093	0.105456	0.0914787	399	0.00266184	0.00925985	0.949764	0.0481843
8:8699097	8	8699097	0.105661	0.0112782	399	0.00266184	0.00925208	0.949764	-0.0911993
13:5560784	13	5560784	0.10579	0.105263	399	0.00266184	0.00924719	0.949764	0.0477111
2:3121794	2	3121794	0.105808	0.018797	399	0.00266184	0.00924651	0.949764	0.0933957
16:7948834	16	7948834	0.106065	0.235589	399	0.00266184	0.00923679	0.949764	0.0316494
15:5254680	15	5254680	0.106454	0.189223	399	0.00266184	0.00922213	0.949764	-0.035736
5:12045628	5	12045628	0.106463	0.258145	399	0.00266184	0.0092218	0.949764	0.0279748
7:12515361	7	12515361	0.106943	0.344612	399	0.00266184	0.00920379	0.949764	-0.0284159
18:8762900	18	8762900	0.10698	0.176692	399	0.00266184	0.00920239	0.949764	0.0356569
4:3968412	4	3968412	0.107125	0.343358	399	0.00266184	0.00919697	0.949764	-0.0286268
4:19061092	4	19061092	0.107136	0.129073	399	0.00266184	0.00919657	0.949764	0.0416071
5:22965918	5	22965918	0.107302	0.23183	399	0.00266184	0.00919038	0.949764	0.0314449
11:13087690	11	13087690	0.107527	0.283208	399	0.00266184	0.00918199	0.949764	0.030808
15:686358	15	686358	0.107634	0.382206	399	0.00266184	0.00917801	0.949764	-0.0258545
19:11496522	19	11496522	0.107827	0.342105	399	0.00266184	0.00917086	0.949764	-0.0281947
1:1645040	1	1645040	0.10786	0.165414	399	0.00266184	0.00916963	0.949764	-0.037822
3:1746850	3	1746850	0.107895	0.317043	399	0.00266184	0.00916833	0.949764	0.0297994
15:7603347	15	7603347	0.10807	0.184211	399	0.00266184	0.00916184	0.949764	-0.0360286
19:2875759	19	2875759	0.108161	0.075188	399	0.00266184	0.00915847	0.949764	-0.0474278
5:684077	5	684077	0.108255	0.0689223	399	0.00266184	0.00915503	0.949764	-0.0552264
6:13929409	6	13929409	0.108276	0.33208	399	0.00266184	0.00915425	0.949764	-0.0290127
4:13347646	4	13347646	0.108352	0.179198	399	0.00266184	0.00915142	0.949764	0.0369109
2:5578923	2	5578923	0.108366	0.150376	399	0.00266184	0.00915093	0.949764	0.0407722
2:11962461	2	11962461	0.108506	0.131579	399	0.00266184	0.00914574	0.949764	0.0360888
2:15374418	2	15374418	0.108586	0.0626566	399	0.00266184	0.00914281	0.949764	0.0534446
5:10115124	5	10115124	0.108609	0.0526316	399	0.00266184	0.00914197	0.949764	0.0631187
3:669931	3	669931	0.109164	0.210526	399	0.00266184	0.00912159	0.949764	-0.0340289
13:12103747	13	12103747	0.109709	0.35589	399	0.00266184	0.00910171	0.949764	0.0238447
18:7657023	18	7657023	0.110368	0.0726817	399	0.00266184	0.00907781	0.949764	-0.0515617
12:15679414	12	15679414	0.110822	0.0438596	399	0.00266184	0.00906146	0.949764	-0.065081
8:8770695	8	8770695	0.110827	0.469925	399	0.00266184	0.00906126	0.949764	-0.0296503
5:684064	5	684064	0.110881	0.0601504	399	0.00266184	0.00905933	0.949764	0.0567879
3:2355621	3	2355621	0.110887	0.273183	399	0.00266184	0.00905912	0.949764	0.030489
17:11636928	17	11636928	0.111096	0.0388471	399	0.00266184	0.0090516	0.949764	-0.0745803
6:7056530	6	7056530	0.111651	0.047619	399	0.00266184	0.00903174	0.949764	-0.0537199
11:11222065	11	11222065	0.1119	0.146617	399	0.00266184	0.00902285	0.949764	-0.0393097
16:7671270	16	7671270	0.112019	0.379699	399	0.00266184	0.00901862	0.949764	0.0284769
1:14925119	1	14925119	0.112361	0.203008	399	0.00266184	0.00900648	0.949764	0.0238729
8:17474572	8	17474572	0.112532	0.0300752	399	0.00266184	0.00900045	0.949764	0.071345
1:14971098	1	14971098	0.112585	0.418546	399	0.00266184	0.00899855	0.949764	0.0287715
1:15604034	1	15604034	0.112597	0.170426	399	0.00266184	0.00899814	0.949764	-0.035907
18:18572060	18	18572060	0.112723	0.0463659	399	0.00266184	0.00899367	0.949764	0.0640059
4:11590037	4	11590037	0.112794	0.145363	399	0.00266184	0.00899118	0.949764	0.038303
19:7083733	19	7083733	0.11291	0.22807	399	0.00266184	0.00898708	0.949764	0.0310717
20:2535068	20	2535068	0.113287	0.0576441	399	0.00266184	0.00897382	0.949764	-0.050779
11:781078	11	781078	0.113871	0.25188	399	0.00266184	0.00895337	0.949764	0.0313684
5:5179083	5	5179083	0.11391	0.0526316	399	0.00266184	0.00895201	0.949764	0.0629404
9:4141095	9	4141095	0.114051	0.384712	399	0.00266184	0.0089471	0.949764	-0.0297693
2:4294187	2	4294187	0.114101	0.191729	399	0.00266184	0.00894536	0.949764	0.0360751
16:7961834	16	7961834	0.114111	0.269424	399	0.00266184	0.00894499	0.949764	-0.0318567
5:9085883	5	9085883	0.114432	0.24812	399	0.00266184	0.00893382	0.949764	0.02887
20:3415853	20	3415853	0.114503	0.254386	399	0.00266184	0.00893138	0.949764	-0.0320465
6:22038774	6	22038774	0.114643	0.10401	399	0.00266184	0.00892651	0.949764	-0.0455904
8:11392575	8	11392575	0.114665	0.414787	399	0.00266184	0.00892574	0.949764	0.0286015
4:13304756	4	13304756	0.114763	0.0125313	399	0.00266184	0.00892236	0.949764	0.119387
18:11121227	18	11121227	0.115402	0.313283	399	0.00266184	0.00890029	0.949764	0.0306677
3:9863143	3	9863143	0.115735	0.345865	399	0.00266184	0.00888887	0.949764	-0.0268323
7:8149809	7	8149809	0.115872	0.308271	399	0.00266184	0.00888417	0.949764	0.0250386
5:18180224	5	18180224	0.116106	0.0200501	399	0.00266184	0.00887616	0.949764	0.0924768
9:16074153	9	16074153	0.116227	0.236842	399	0.00266184	0.00887203	0.949764	0.0321201
11:5073294	11	5073294	0.116481	0.0614035	399	0.00266184	0.00886336	0.949764	0.0513994
11:10055819	11	10055819	0.116497	0.0162907	399	0.00266184	0.00886283	0.949764	0.101566
1:14815451	1	14815451	0.116947	0.275689	399	0.00266184	0.00884753	0.949764	-0.0324523
3:5200287	3	5200287	0.117022	0.424812	399	0.00266184	0.00884501	0.949764	-0.02771
7:6181098	7	6181098	0.117081	0.175439	399	0.00266184	0.008843	0.949764	-0.0347758
2:7279837	2	7279837	0.117108	0.399749	399	0.00266184	0.00884208	0.949764	-0.0268775
3:9061146	3	9061146	0.117391	0.0676692	399	0.00266184	0.0088325	0.949764	0.0499424
1:2344268	1	2344268	0.11748	0.140351	399	0.00266184	0.00882952	0.949764	-0.0275011
20:2250589	20	2250589	0.117517	0.0789474	399	0.00266184	0.00882826	0.949764	0.05285
6:13929402	6	13929402	0.11767	0.323308	399	0.00266184	0.00882309	0.949764	0.029108
11:12569872	11	12569872	0.117987	0.482456	399	0.00266184	0.00881245	0.949764	-0.0255922
6:16801983	6	16801983	0.118043	0.102757	399	0.00266184	0.00881056	0.949764	-0.036754
1:14944428	1	14944428	0.118454	0.461153	399	0.00266184	0.0087968	0.949764	-0.0271161
14:17473217	14	17473217	0.118496	0.221805	399	0.00266184	0.0087954	0.949764	0.0290718
13:5102888	13	5102888	0.11852	0.22807	399	0.00266184	0.0087946	0.949764	-0.0289115
5:10051682	5	10051682	0.118621	0.0626566	399	0.00266184	0.00879121	0.949764	0.0523042
19:7258934	19	7258934	0.118754	0.308271	399	0.00266184	0.0087868	0.949764	-0.0309637
1:9129153	1	9129153	0.118875	0.191729	399	0.00266184	0.00878276	0.949764	0.0327687
5:5672482	5	5672482	0.118917	0.491228	399	0.00266184	0.00878135	0.949764	-0.0268776
16:7168751	16	7168751	0.119328	0.0250627	399	0.00266184	0.00876769	0.949764	-0.0743786
16:4186647	16	4186647	0.119638	0.172932	399	0.00266184	0.00875744	0.949764	-0.0319984
19:4557396	19	4557396	0.119873	0.075188	399	0.00266184	0.00874969	0.949764	-0.0433149
14:15492331	14	15492331	0.120053	0.18797	399	0.00266184	0.00874375	0.949764	-0.0332127
7:2738591	7	2738591	0.120071	0.407268	399	0.00266184	0.00874314	0.949764	0.0287315
14:19003162	14	19003162	0.120463	0.181704	399	0.00266184	0.00873027	0.949764	0.0358793
1:14696053	1	14696053	0.120884	0.369674	399	0.00266184	0.00871651	0.949764	0.0283022
13:232914	13	232914	0.120941	0.0551378	399	0.00266184	0.00871462	0.949764	0.0630097
9:3709923	9	3709923	0.121522	0.215539	399	0.00266184	0.00869569	0.949764	0.0334337
20:4886479	20	4886479	0.121748	0.37218	399	0.00266184	0.00868838	0.949764	0.027417
11:12571158	11	12571158	0.121791	0.333333	399	0.00266184	0.00868698	0.949764	-0.0272634
18:2833684	18	2833684	0.122218	0.278195	399	0.00266184	0.00867317	0.949764	-0.0298494
18:571647	18	571647	0.122236	0.343358	399	0.00266184	0.00867258	0.949764	0.0288582
14:9246339	14	9246339	0.122463	0.066416	399	0.00266184	0.00866527	0.949764	-0.0419495
18:17629304	18	17629304	0.122569	0.132832	399	0.00266184	0.00866183	0.949764	0.0310176
3:1631019	3	1631019	0.122758	0.300752	399	0.00266184	0.00865578	0.949764	0.02893
2:848066	2	848066	0.123088	0.367168	399	0.00266184	0.00864519	0.949764	-0.0272943
16:7741480	16	7741480	0.123251	0.468672	399	0.00266184	0.00863998	0.949764	0.026779
4:894441	4	894441	0.123665	0.0225564	399	0.00266184	0.00862675	0.949764	-0.0847971
8:14229175	8	14229175	0.123951	0.176692	399	0.00266184	0.00861764	0.949764	-0.0259508
6:15443670	6	15443670	0.124172	0.0488722	399	0.00266184	0.00861063	0.949764	-0.056115
7:11031785	7	11031785	0.124194	0.137845	399	0.00266184	0.00860994	0.949764	0.0387579
5:20934276	5	20934276	0.124255	0.0764411	399	0.00266184	0.00860802	0.949764	0.0511014
12:6647616	12	6647616	0.12431	0.0513784	399	0.00266184	0.00860626	0.949764	0.064197
1:7860233	1	7860233	0.12437	0.390977	399	0.00266184	0.00860437	0.949764	0.026871
12:1453195	12	1453195	0.124561	0.492481	399	0.00266184	0.0085983	0.949764	-0.0246605
18:307798	18	307798	0.124636	0.12782	399	0.00266184	0.00859594	0.949764	-0.0406519
1:6459175	1	6459175	0.124907	0.471178	399	0.00266184	0.00858741	0.949764	-0.0262092
8:17267052	8	17267052	0.125492	0.338346	399	0.00266184	0.00856902	0.949764	-0.0272945
14:18786436	14	18786436	0.125536	0.0864662	399	0.00266184	0.00856764	0.949764	0.0447415
13:6495879	13	6495879	0.125606	0.131579	399	0.00266184	0.00856545	0.949764	0.0409409
18:1407061	18	1407061	0.125713	0.246867	399	0.00266184	0.00856211	0.949764	0.0301261
8:13701413	8	13701413	0.125727	0.0275689	399	0.00266184	0.00856165	0.949764	-0.0768682
13:4235644	13	4235644	0.125797	0.377193	399	0.00266184	0.00855947	0.949764	0.0279558
3:2078850	3	2078850	0.125905	0.310777	399	0.00266184	0.0085561	0.949764	0.0293722
3:1409233	3	1409233	0.126309	0.117794	399	0.00266184	0.0085435	0.949764	0.0392775
9:3421498	9	3421498	0.126309	0.240602	399	0.00266184	0.0085435	0.949764	-0.0304182
17:1318854	17	1318854	0.127224	0.0125313	399	0.00266184	0.00851514	0.949764	0.0981851
13:922344	13	922344	0.127278	0.145363	399	0.00266184	0.00851347	0.949764	0.0361556
13:13467989	13	13467989	0.12743	0.468672	399	0.00266184	0.0085088	0.949764	0.0268211
3:3695144	3	3695144	0.127439	0.216792	399	0.00266184	0.00850852	0.949764	0.0305426
2:870618	2	870618	0.127672	0.150376	399	0.00266184	0.00850134	0.949764	-0.03868
20:206371	20	206371	0.127804	0.110276	399	0.00266184	0.00849728	0.949764	0.0319714
1:14971105	1	14971105	0.128203	0.469925	399	0.00266184	0.00848504	0.949764	0.0264653
11:13656879	11	13656879	0.128228	0.319549	399	0.00266184	0.00848428	0.949764	0.0283482
18:12380499	18	12380499	0.128451	0.0225564	399	0.00266184	0.00847745	0.949764	-0.0857007
1:2069249	1	2069249	0.128457	0.205514	399	0.00266184	0.00847727	0.949764	0.0325154
5:8936876	5	8936876	0.128473	0.181704	399	0.00266184	0.00847678	0.949764	0.0274047
8:14647448	8	14647448	0.128776	0.389724	399	0.00266184	0.00846754	0.949764	0.0260375
1:4417012	1	4417012	0.128893	0.0112782	399	0.00266184	0.00846399	0.949764	-0.116681
7:490702	7	490702	0.128898	0.0814536	399	0.00266184	0.00846382	0.949764	-0.0457099
1:3035937	1	3035937	0.128901	0.270677	399	0.00266184	0.00846375	0.949764	-0.0308877
3:7366457	3	7366457	0.128931	0.47995	399	0.00266184	0.00846283	0.949764	-0.0256629
5:119701	5	119701	0.129278	0.423559	399	0.00266184	0.0084523	0.950768	-0.0273899
7:9816552	7	9816552	0.130036	0.283208	399	0.00266184	0.00842939	0.954792	-0.0298743
13:14552127	13	14552127	0.130248	0.117794	399	0.00266184	0.00842301	0.954797	0.0400192
12:6192515	12	6192515	0.131906	0.319549	399	0.00266184	0.00837351	0.960019	0.0269341
18:13631030	18	13631030	0.132188	0.472431	399	0.00266184	0.00836515	0.960019	-0.0262806
7:11225756	7	11225756	0.13278	0.075188	399	0.00266184	0.00834768	0.960019	0.0514004
9:15426195	9	15426195	0.133166	0.135338	399	0.00266184	0.00833632	0.960019	-0.0355459
13:12363725	13	12363725	0.133656	0.182957	399	0.00266184	0.00832199	0.960019	0.0332037
15:3477020	15	3477020	0.13401	0.364662	399	0.00266184	0.00831166	0.960019	0.0275662
18:10575824	18	10575824	0.134095	0.0864662	399	0.00266184	0.00830918	0.960019	0.0453271
11:5090996	11	5090996	0.134142	0.151629	399	0.00266184	0.00830783	0.960019	0.0350608
17:674475	17	674475	0.134376	0.323308	399	0.00266184	0.00830101	0.960019	-0.0270451
15:6785504	15	6785504	0.134392	0.452381	399	0.00266184	0.00830056	0.960019	0.0260835
20:2547965	20	2547965	0.134448	0.473684	399	0.00266184	0.00829894	0.960019	-0.0274921
8:14043244	8	14043244	0.134484	0.244361	399	0.00266184	0.00829789	0.960019	0.0308241
6:15708546	6	15708546	0.135027	0.0588972	399	0.00266184	0.00828217	0.960019	0.0539277
13:13057462	13	13057462	0.135257	0.100251	399	0.00266184	0.00827554	0.960019	0.0437244
8:11533789	8	11533789	0.135437	0.481203	399	0.00266184	0.00827035	0.960019	-0.0259783
19:8590994	19	8590994	0.135508	0.448622	399	0.00266184	0.00826831	0.960019	-0.0268073
5:824079	5	824079	0.135579	0.0964912	399	0.00266184	0.00826626	0.960019	-0.0428447
18:11931868	18	11931868	0.135761	0.134085	399	0.00266184	0.00826104	0.960019	0.0356496
17:9748552	17	9748552	0.136188	0.47619	399	0.00266184	0.00824879	0.960019	0.0193102
8:10843878	8	10843878	0.136596	0.403509	399	0.00266184	0.00823713	0.960019	-0.0253891
5:355078	5	355078	0.13669	0.457393	399	0.00266184	0.00823446	0.960019	0.0252301
5:355069	5	355069	0.13669	0.457393	399	0.00266184	0.00823446	0.960019	-0.0252301
1:1983464	1	1983464	0.136819	0.190476	399	0.00266184	0.0082308	0.960019	0.031903
20:1585067	20	1585067	0.137226	0.0413534	399	0.00266184	0.00821924	0.960019	-0.061238
18:8001409	18	8001409	0.137323	0.370927	399	0.00266184	0.00821648	0.960019	0.0277013
13:7197580	13	7197580	0.137643	0.203008	399	0.00266184	0.00820744	0.960019	-0.0328527
9:1453885	9	1453885	0.137681	0.428571	399	0.00266184	0.00820635	0.960019	-0.0257736
17:2386363	17	2386363	0.137739	0.0288221	399	0.00266184	0.00820471	0.960019	-0.074113
18:1406375	18	1406375	0.138106	0.0764411	399	0.00266184	0.00819438	0.960019	-0.0480056
6:17063826	6	17063826	0.138377	0.206767	399	0.00266184	0.00818675	0.960019	-0.0318903
7:207803	7	207803	0.138923	0.0213033	399	0.00266184	0.00817144	0.960019	-0.0817649
4:12767435	4	12767435	0.139155	0.294486	399	0.00266184	0.00816495	0.960019	0.028009
16:6890855	16	6890855	0.139354	0.0125313	399	0.00266184	0.00815941	0.960019	0.10117
8:4324797	8	4324797	0.139623	0.155388	399	0.00266184	0.00815192	0.960019	0.0335718
18:12700904	18	12700904	0.139685	0.293233	399	0.00266184	0.0081502	0.960019	-0.028612
6:9342559	6	9342559	0.140433	0.159148	399	0.00266184	0.00812946	0.960019	-0.0355524
2:3747744	2	3747744	0.14057	0.093985	399	0.00266184	0.00812568	0.960019	0.0463215
14:18758657	14	18758657	0.140673	0.176692	399	0.00266184	0.00812282	0.960019	-0.0335703
6:16576609	6	16576609	0.140996	0.0426065	399	0.00266184	0.00811393	0.960019	0.0463758
18:4061263	18	4061263	0.141262	0.461153	399	0.00266184	0.00810663	0.960019	-0.0273644
20:624390	20	624390	0.141368	0.0501253	399	0.00266184	0.00810372	0.960019	-0.0488647
14:19163590	14	19163590	0.141451	0.0175439	399	0.00266184	0.00810143	0.960019	-0.0818097
7:6240073	7	6240073	0.141534	0.329574	399	0.00266184	0.00809918	0.960019	-0.0263329
4:5503409	4	5503409	0.14232	0.0877193	399	0.00266184	0.00807771	0.960019	0.0459765
5:2968767	5	2968767	0.14249	0.0501253	399	0.00266184	0.00807308	0.960019	-0.0514987
4:1262150	4	1262150	0.142511	0.429825	399	0.00266184	0.0080725	0.960019	-0.0254659
14:19213062	14	19213062	0.142588	0.27193	399	0.00266184	0.00807042	0.960019	-0.0287387
4:13347659	4	13347659	0.142774	0.394737	399	0.00266184	0.00806536	0.960019	0.0293507
5:10125061	5	10125061	0.142927	0.102757	399	0.00266184	0.00806123	0.960019	-0.0315921
6:22078470	6	22078470	0.143366	0.498747	399	0.00266184	0.00804936	0.960019	0.0228781
18:3508143	18	3508143	0.143452	0.401003	399	0.00266184	0.00804703	0.960019	0.0250324
12:5261839	12	5261839	0.143564	0.446115	399	0.00266184	0.008044	0.960019	-0.0259707
15:6108335	15	6108335	0.143876	0.483709	399	0.00266184	0.00803562	0.960019	0.0256442
2:430264	2	430264	0.14428	0.27193	399	0.00266184	0.00802476	0.960019	-0.0286708
5:1141113	5	1141113	0.144291	0.0350877	399	0.00266184	0.00802448	0.960019	-0.0652613
8:19588340	8	19588340	0.144722	0.093985	399	0.00266184	0.00801293	0.960019	0.0454907
20:700268	20	700268	0.144772	0.233083	399	0.00266184	0.00801159	0.960019	-0.0292805
9:4058093	9	4058093	0.144885	0.281955	399	0.00266184	0.00800859	0.960019	-0.0273479
7:10937883	7	10937883	0.145175	0.12782	399	0.00266184	0.00800085	0.960019	0.039272
11:9217942	11	9217942	0.145568	0.246867	399	0.00266184	0.00799041	0.960019	0.0290618
8:15421646	8	15421646	0.145588	0.487469	399	0.00266184	0.00798987	0.960019	0.0248758
4:1404423	4	1404423	0.145794	0.279449	399	0.00266184	0.00798443	0.960019	-0.0276514
6:13038379	6	13038379	0.146266	0.0927318	399	0.00266184	0.00797194	0.960019	-0.042194
8:772337	8	772337	0.146293	0.294486	399	0.00266184	0.00797123	0.960019	-0.0274946
4:4793792	4	4793792	0.146296	0.309524	399	0.00266184	0.00797116	0.960019	0.0269639
1:7860255	1	7860255	0.146632	0.339599	399	0.00266184	0.0079623	0.960019	-0.0260688
20:206312	20	206312	0.146772	0.339599	399	0.00266184	0.00795862	0.960019	0.0232217
8:14229170	8	14229170	0.146796	0.0839599	399	0.00266184	0.00795798	0.960019	0.0434652
4:11447501	4	11447501	0.146834	0.27193	399	0.00266184	0.00795697	0.960019	0.0273128
16:207251	16	207251	0.146856	0.214286	399	0.00266184	0.00795639	0.960019	0.0305069
17:2229246	17	2229246	0.14687	0.298246	399	0.00266184	0.00795604	0.960019	-0.028614
12:15875983	12	15875983	0.146926	0.0839599	399	0.00266184	0.00795456	0.960019	-0.0358841
14:14663269	14	14663269	0.147016	0.319549	399	0.00266184	0.00795219	0.960019	-0.0279542
18:7948147	18	7948147	0.147051	0.234336	399	0.00266184	0.00795128	0.960019	-0.0299227
12:5495525	12	5495525	0.147415	0.115288	399	0.00266184	0.00794175	0.960019	0.0401499
6:839659	6	839659	0.147602	0.377193	399	0.00266184	0.00793685	0.960019	-0.0273886
17:2341672	17	2341672	0.147732	0.284461	399	0.00266184	0.00793346	0.960019	0.0290241
1:5655757	1	5655757	0.148165	0.464912	399	0.00266184	0.00792219	0.960019	-0.0249084
20:2561748	20	2561748	0.148186	0.261905	399	0.00266184	0.00792164	0.960019	-0.0285398
5:1561847	5	1561847	0.14857	0.109023	399	0.00266184	0.00791166	0.960019	0.0388767
5:824112	5	824112	0.148635	0.0927318	399	0.00266184	0.00790997	0.960019	0.0427228
20:2455880	20	2455880	0.14877	0.350877	399	0.00266184	0.00790648	0.960019	-0.0281661
6:22743233	6	22743233	0.148777	0.218045	399	0.00266184	0.00790632	0.960019	-0.0297302
20:1428200	20	1428200	0.149139	0.241855	399	0.00266184	0.00789695	0.960019	0.0297262
5:3068319	5	3068319	0.149348	0.226817	399	0.00266184	0.00789157	0.960019	-0.0356767
11:2501848	11	2501848	0.149573	0.0250627	399	0.00266184	0.00788577	0.960019	-0.0765335
4:7925245	4	7925245	0.149651	0.056391	399	0.00266184	0.00788376	0.960019	0.043447
18:11470035	18	11470035	0.149789	0.428571	399	0.00266184	0.00788022	0.960019	0.0277427
10:942678	10	942678	0.14985	0.115288	399	0.00266184	0.00787863	0.960019	0.0388039
9:13884874	9	13884874	0.1503	0.136591	399	0.00266184	0.00786711	0.961536	-0.0356665
14:6876589	14	6876589	0.150656	0.139098	399	0.00266184	0.007858	0.962456	0.0369208
2:4318718	2	4318718	0.150882	0.487469	399	0.00266184	0.00785224	0.962538	-0.0251902
20:3434888	20	3434888	0.151364	0.0877193	399	0.00266184	0.00784	0.963194	0.0401671
20:206217	20	206217	0.151411	0.424812	399	0.00266184	0.0078388	0.963194	0.0197135
5:3794469	5	3794469	0.15194	0.468672	399	0.00266184	0.0078254	0.964551	0.0256904
19:10540748	19	10540748	0.152051	0.194236	399	0.00266184	0.0078226	0.964551	-0.0271991
20:3434795	20	3434795	0.153117	0.0877193	399	0.00266184	0.00779578	0.969747	-0.0399194
9:4934057	9	4934057	0.15344	0.085213	399	0.00266184	0.0077877	0.969747	0.0433523
6:22879280	6	22879280	0.153735	0.12406	399	0.00266184	0.00778032	0.969747	-0.0352005
2:6853822	2	6853822	0.154555	0.270677	399	0.00266184	0.00775992	0.969747	-0.0278224
2:1679263	2	1679263	0.154835	0.4599	399	0.00266184	0.00775301	0.969747	-0.0239808
5:10492885	5	10492885	0.15514	0.0350877	399	0.00266184	0.00774546	0.969747	-0.0663996
2:548861	2	548861	0.155353	0.24812	399	0.00266184	0.0077402	0.969747	0.0279663
18:15534576	18	15534576	0.155479	0.224311	399	0.00266184	0.00773711	0.969747	0.0293757
5:3438874	5	3438874	0.155536	0.204261	399	0.00266184	0.0077357	0.969747	0.0289468
2:5575839	2	5575839	0.155617	0.154135	399	0.00266184	0.00773371	0.969747	0.0347619
19:7599253	19	7599253	0.155622	0.322055	399	0.00266184	0.00773358	0.969747	-0.0237532
18:4839029	18	4839029	0.155753	0.142857	399	0.00266184	0.00773037	0.969747	-0.0327481
14:16530173	14	16530173	0.155871	0.23183	399	0.00266184	0.00772747	0.969747	-0.0293263
2:861347	2	861347	0.156147	0.444862	399	0.00266184	0.00772069	0.969747	0.0274221
3:2750235	3	2750235	0.156459	0.0100251	399	0.00266184	0.00771307	0.969747	0.105977
17:67356	17	67356	0.156769	0.288221	399	0.00266184	0.00770548	0.969747	-0.0273682
5:1246729	5	1246729	0.157061	0.249373	399	0.00266184	0.00769838	0.969747	-0.0318862
11:11098917	11	11098917	0.157529	0.329574	399	0.00266184	0.00768699	0.969747	0.0266524
9:4433747	9	4433747	0.157556	0.0350877	399	0.00266184	0.00768635	0.969747	0.0517537
9:612685	9	612685	0.157679	0.125313	399	0.00266184	0.00768336	0.969747	0.0369784
14:717049	14	717049	0.15772	0.116541	399	0.00266184	0.00768237	0.969747	-0.0389445
2:9627713	2	9627713	0.158007	0.0839599	399	0.00266184	0.00767542	0.969747	-0.0421916
20:1688881	20	1688881	0.158138	0.382206	399	0.00266184	0.00767225	0.969747	0.0239817
15:7235835	15	7235835	0.158192	0.225564	399	0.00266184	0.00767096	0.969747	-0.0304051
8:13095690	8	13095690	0.15823	0.0350877	399	0.00266184	0.00767004	0.969747	-0.0629874
18:11468676	18	11468676	0.158721	0.427318	399	0.00266184	0.00765822	0.971439	-0.0270871
12:12693860	12	12693860	0.15914	0.279449	399	0.00266184	0.00764815	0.972687	-0.0222667
19:1730082	19	1730082	0.16	0.343358	399	0.00266184	0.00762759	0.973391	-0.0252377
5:11349076	5	11349076	0.160613	0.117794	399	0.00266184	0.00761302	0.973391	0.0384489
12:8994500	12	8994500	0.160943	0.0927318	399	0.00266184	0.0076052	0.973391	0.0454822
5:14261334	5	14261334	0.161026	0.250627	399	0.00266184	0.00760323	0.973391	0.0217564
7:774914	7	774914	0.161289	0.438596	399	0.00266184	0.00759702	0.973391	-0.0236259
13:12571951	13	12571951	0.161638	0.250627	399	0.00266184	0.00758878	0.973391	0.0286857
8:16401122	8	16401122	0.161707	0.0676692	399	0.00266184	0.00758716	0.973391	-0.0418993
1:7034332	1	7034332	0.161721	0.0125313	399	0.00266184	0.00758683	0.973391	-0.104055
15:2586043	15	2586043	0.16184	0.43985	399	0.00266184	0.00758402	0.973391	-0.0236439
16:989697	16	989697	0.1619	0.112782	399	0.00266184	0.00758261	0.973391	0.028147
20:274311	20	274311	0.162006	0.473684	399	0.00266184	0.00758012	0.973391	-0.0243828
12:6506582	12	6506582	0.162323	0.145363	399	0.00266184	0.00757268	0.973391	-0.03209
18:14959127	18	14959127	0.162387	0.0513784	399	0.00266184	0.00757117	0.973391	0.0582304
11:12528309	11	12528309	0.162467	0.218045	399	0.00266184	0.0075693	0.973391	-0.0293323
18:12842981	18	12842981	0.162679	0.0827068	399	0.00266184	0.00756435	0.973391	-0.0429038
13:12340176	13	12340176	0.162698	0.0100251	399	0.00266184	0.0075639	0.973391	-0.0972542
11:13087420	11	13087420	0.16292	0.404762	399	0.00266184	0.00755871	0.973432	-0.0235415
5:2791387	5	2791387	0.16351	0.266917	399	0.00266184	0.00754498	0.973957	-0.0264374
20:1758086	20	1758086	0.163544	0.260652	399	0.00266184	0.00754418	0.973957	0.0282651
8:9394739	8	9394739	0.163654	0.0100251	399	0.00266184	0.00754163	0.973957	0.118213
2:5417815	2	5417815	0.164918	0.325815	399	0.00266184	0.0075124	0.978762	-0.0269256
15:7630757	15	7630757	0.165036	0.235589	399	0.00266184	0.00750968	0.978762	-0.0244635
20:1143802	20	1143802	0.165187	0.299499	399	0.00266184	0.00750622	0.978762	0.0199273
7:14846323	7	14846323	0.165462	0.392231	399	0.00266184	0.00749989	0.978762	-0.0245648
2:16595623	2	16595623	0.165588	0.0526316	399	0.00266184	0.00749701	0.978762	0.0532443
11:11482947	11	11482947	0.16627	0.120301	399	0.00266184	0.00748143	0.978762	-0.0302451
8:10554061	8	10554061	0.16636	0.146617	399	0.00266184	0.00747937	0.978762	-0.0343334
18:477276	18	477276	0.166393	0.0100251	399	0.00266184	0.00747862	0.978762	-0.113022
7:8318624	7	8318624	0.16652	0.14411	399	0.00266184	0.00747572	0.978762	-0.0345858
14:19308303	14	19308303	0.166625	0.154135	399	0.00266184	0.00747333	0.978762	0.0354841
5:18571827	5	18571827	0.167344	0.266917	399	0.00266184	0.00745703	0.979418	0.0283061
12:4144971	12	4144971	0.169204	0.399749	399	0.00266184	0.00741519	0.979418	-0.0239832
12:3958453	12	3958453	0.170132	0.0100251	399	0.00266184	0.00739451	0.979418	0.100582
13:14550121	13	14550121	0.170678	0.111529	399	0.00266184	0.00738239	0.979418	-0.040812
6:7675029	6	7675029	0.170766	0.478697	399	0.00266184	0.00738046	0.979418	-0.0243737
8:17586014	8	17586014	0.170849	0.0238095	399	0.00266184	0.00737862	0.979418	-0.0739182
4:11449012	4	11449012	0.171267	0.154135	399	0.00266184	0.00736939	0.979418	-0.0322343
13:10694920	13	10694920	0.171368	0.145363	399	0.00266184	0.00736717	0.979418	-0.0334205
1:3962008	1	3962008	0.171397	0.345865	399	0.00266184	0.00736653	0.979418	0.0247789
3:2965297	3	2965297	0.171505	0.0701754	399	0.00266184	0.00736414	0.979418	0.0448272
15:3958982	15	3958982	0.171761	0.398496	399	0.00266184	0.00735851	0.979418	0.0199315
14:163871	14	163871	0.171777	0.367168	399	0.00266184	0.00735816	0.979418	0.0244535
20:4032392	20	4032392	0.172002	0.0325815	399	0.00266184	0.00735323	0.979418	-0.065309
11:1325899	11	1325899	0.172438	0.174185	399	0.00266184	0.00734367	0.979418	-0.0302685
18:2833543	18	2833543	0.172667	0.324561	399	0.00266184	0.00733869	0.979418	-0.0272707
18:15533859	18	15533859	0.173027	0.0952381	399	0.00266184	0.00733083	0.979418	0.0282004
13:4466245	13	4466245	0.173251	0.12782	399	0.00266184	0.00732596	0.979418	0.033509
8:17474608	8	17474608	0.173707	0.0300752	399	0.00266184	0.00731605	0.979418	0.0663086
12:8636792	12	8636792	0.17398	0.180451	399	0.00266184	0.00731013	0.979418	-0.0291681
7:10875025	7	10875025	0.173997	0.37218	399	0.00266184	0.00730977	0.979418	-0.0248979
3:6708250	3	6708250	0.174243	0.275689	399	0.00266184	0.00730445	0.979418	-0.0259821
18:3508089	18	3508089	0.174662	0.35213	399	0.00266184	0.00729541	0.979418	0.028145
6:22743630	6	22743630	0.174965	0.121554	399	0.00266184	0.00728888	0.979418	-0.0361782
20:3851285	20	3851285	0.174981	0.438596	399	0.00266184	0.00728853	0.979418	-0.0260531
14:164199	14	164199	0.175373	0.241855	399	0.00266184	0.00728012	0.979418	-0.0272471
13:2158173	13	2158173	0.175635	0.411028	399	0.00266184	0.00727451	0.979418	-0.0245562
5:19647926	5	19647926	0.175873	0.404762	399	0.00266184	0.00726941	0.979418	0.0243925
9:2426092	9	2426092	0.176009	0.0676692	399	0.00266184	0.0072665	0.979418	0.0490164
16:7294862	16	7294862	0.176071	0.199248	399	0.00266184	0.00726518	0.979418	-0.0242657
1:11900181	1	11900181	0.176438	0.0877193	399	0.00266184	0.00725736	0.979418	-0.0416677
7:5373942	7	5373942	0.176442	0.489975	399	0.00266184	0.00725728	0.979418	0.0222664
20:2757054	20	2757054	0.176522	0.478697	399	0.00266184	0.00725556	0.979418	-0.0243234
5:16859153	5	16859153	0.177179	0.261905	399	0.00266184	0.00724161	0.979418	0.0239986
20:4588192	20	4588192	0.177313	0.488722	399	0.00266184	0.00723878	0.979418	0.0226528
1:15421060	1	15421060	0.177452	0.226817	399	0.00266184	0.00723583	0.979418	0.0276296
7:3818673	7	3818673	0.177571	0.0137845	399	0.00266184	0.00723333	0.979418	0.0904487
1:957077	1	957077	0.17764	0.434837	399	0.00266184	0.00723185	0.979418	-0.022132
2:858425	2	858425	0.177975	0.0651629	399	0.00266184	0.00722478	0.979418	0.0322681
2:4916490	2	4916490	0.178044	0.442356	399	0.00266184	0.00722334	0.979418	0.0244591
13:10791848	13	10791848	0.178475	0.484962	399	0.00266184	0.00721428	0.979418	-0.02249
20:4588177	20	4588177	0.17849	0.471178	399	0.00266184	0.00721395	0.979418	0.0243319
20:2797991	20	2797991	0.178636	0.259398	399	0.00266184	0.00721088	0.979418	0.0264127
13:7734571	13	7734571	0.178732	0.359649	399	0.00266184	0.00720887	0.979418	-0.023821
3:3627615	3	3627615	0.178888	0.318296	399	0.00266184	0.00720561	0.979418	-0.0240777
9:4358417	9	4358417	0.179008	0.369674	399	0.00266184	0.00720309	0.979418	0.0261694
11:837943	11	837943	0.179128	0.0889724	399	0.00266184	0.00720057	0.979418	-0.0401914
4:16953151	4	16953151	0.179152	0.12782	399	0.00266184	0.00720007	0.979418	0.0373014
18:3207366	18	3207366	0.179303	0.477444	399	0.00266184	0.00719691	0.979418	-0.0246108
18:8745248	18	8745248	0.179357	0.184211	399	0.00266184	0.00719578	0.979418	0.0306755
1:9249133	1	9249133	0.179601	0.0814536	399	0.00266184	0.00719068	0.979418	-0.0426664
3:1521505	3	1521505	0.180016	0.152882	399	0.00266184	0.00718204	0.979418	0.0347646
18:16917366	18	16917366	0.180109	0.458647	399	0.00266184	0.0071801	0.979418	-0.0265001
1:5917211	1	5917211	0.180252	0.142857	399	0.00266184	0.00717713	0.979418	-0.0359532
8:17474579	8	17474579	0.180472	0.0263158	399	0.00266184	0.00717257	0.979418	0.0691917
7:6908037	7	6908037	0.180481	0.471178	399	0.00266184	0.00717238	0.979418	0.0239872
5:1015095	5	1015095	0.180673	0.0150376	399	0.00266184	0.00716841	0.979418	0.0902796
16:7556631	16	7556631	0.180778	0.414787	399	0.00266184	0.00716623	0.979418	0.0236557
2:3913365	2	3913365	0.181662	0.0325815	399	0.00266184	0.00714797	0.979418	0.0642307
1:13891084	1	13891084	0.181704	0.0100251	399	0.00266184	0.0071471	0.979418	0.112757
2:3501446	2	3501446	0.182016	0.229323	399	0.00266184	0.00714069	0.979418	0.0246001
7:5373912	7	5373912	0.182182	0.491228	399	0.00266184	0.00713729	0.979418	0.0220308
3:5620604	3	5620604	0.182205	0.417293	399	0.00266184	0.00713681	0.979418	0.0250183
13:12107130	13	12107130	0.182235	0.397243	399	0.00266184	0.0071362	0.979418	0.0240313
1:2622531	1	2622531	0.182278	0.0150376	399	0.00266184	0.00713532	0.979418	-0.0826737
20:1951701	20	1951701	0.182426	0.220551	399	0.00266184	0.00713227	0.979418	-0.0248764
6:6198322	6	6198322	0.182977	0.146617	399	0.00266184	0.00712101	0.979418	0.0354533
2:1656240	2	1656240	0.18329	0.468672	399	0.00266184	0.00711463	0.979418	-0.0236876
20:1123734	20	1123734	0.183317	0.0137845	399	0.00266184	0.00711407	0.979418	0.0929412
18:3214002	18	3214002	0.183868	0.432331	399	0.00266184	0.00710287	0.979418	-0.0236662
18:5493170	18	5493170	0.184121	0.120301	399	0.00266184	0.00709773	0.979418	0.0339203
11:900571	11	900571	0.184882	0.0601504	399	0.00266184	0.00708235	0.979418	-0.0488661
5:8931188	5	8931188	0.184936	0.134085	399	0.00266184	0.00708127	0.979418	0.034623
13:6959407	13	6959407	0.185045	0.047619	399	0.00266184	0.00707906	0.979418	0.0541979
2:2332555	2	2332555	0.18564	0.215539	399	0.00266184	0.0070671	0.979418	-0.024618
7:10703609	7	10703609	0.186376	0.109023	399	0.00266184	0.00705235	0.979418	0.0369248
12:17974091	12	17974091	0.18664	0.397243	399	0.00266184	0.00704709	0.979418	0.0230387
7:11845514	7	11845514	0.186693	0.150376	399	0.00266184	0.00704602	0.979418	0.0336762
5:17096018	5	17096018	0.186705	0.0689223	399	0.00266184	0.00704578	0.979418	0.0461564
18:13888894	18	13888894	0.186741	0.0401003	399	0.00266184	0.00704506	0.979418	-0.0593819
7:13164325	7	13164325	0.186845	0.481203	399	0.00266184	0.007043	0.979418	0.0215735
6:7923620	6	7923620	0.187393	0.37218	399	0.00266184	0.0070321	0.979418	0.0241927
3:9392580	3	9392580	0.187579	0.426065	399	0.00266184	0.0070284	0.979418	-0.0225028
6:20775565	6	20775565	0.187916	0.192982	399	0.00266184	0.00702173	0.979418	-0.0286951
6:12868888	6	12868888	0.188214	0.226817	399	0.00266184	0.00701583	0.979418	-0.0273804
4:19213137	4	19213137	0.188419	0.0288221	399	0.00266184	0.00701179	0.979418	0.0654053
16:7209442	16	7209442	0.188914	0.0225564	399	0.00266184	0.00700204	0.979418	-0.0693189
7:11336355	7	11336355	0.18896	0.449875	399	0.00266184	0.00700113	0.979418	0.0243167
20:4346225	20	4346225	0.189332	0.0313283	399	0.00266184	0.00699383	0.979418	0.0607815
11:3604029	11	3604029	0.189546	0.093985	399	0.00266184	0.00698963	0.979418	0.0367175
[truncated: 3,664 more rows]

[truncated: 2 more sheets: GAPIT.MLM.Hairs.GWAS.Results, GAPIT.MLM.DomatiaDensity.GWAS.R]
